# Supplementary material for: Integrating Clinical and Genetic Analysis of Perineural Invasion in Head and Neck Squamous Cell Carcinoma
Source: Front Oncol. 2019 May 31;9:434. doi: 10.3389/fonc.2019.00434 (PMC6555133; doi:10.3389/fonc.2019.00434)
Supplement: Supplementary Data Sheet 1 — DEGs identified by the “limma” R package between patients with PNI and patients without PNI in TCGA. [file Data_Sheet_1.CSV]

row.names(tT)	logFC	AveExpr	t	P.Value	adj.P.Val	B	regulated
INHBA	1.202964741	3.406639178	6.344407902	6.87E-10	8.33E-06	12.04657897	Up-Regulated
KANK4	1.583115528	-1.508453194	5.829323495	1.27E-08	3.55E-05	9.339156419	Up-Regulated
LOC101928820	1.064734478	-3.295461146	5.802608101	1.52E-08	3.55E-05	9.161722714	Up-Regulated
LINC02081	1.099661449	-0.440645908	5.784255616	1.61E-08	3.55E-05	9.119715111	Up-Regulated
MMP10	1.532538524	4.673959056	5.653313508	3.26E-08	4.65E-05	8.467219262	Up-Regulated
ARSI	1.010348591	2.672852736	5.500725976	7.29E-08	9.82E-05	7.722457357	Up-Regulated
CHRNA1	1.78702721	-0.995601703	5.491696638	7.72E-08	9.86E-05	7.666203261	Up-Regulated
TLL1	1.185185592	-1.284108815	5.29725462	2.08E-07	0.00016816	6.754176107	Up-Regulated
ACTC1	2.675654859	-0.1302482	5.284803949	2.25E-07	0.000172106	6.678173199	Up-Regulated
MYL4	1.26798599	-2.205533445	5.159845367	4.15E-07	0.000251615	6.117560324	Up-Regulated
ADAMTS15	1.068442239	0.629521938	5.098885241	5.59E-07	0.000304752	5.843240294	Up-Regulated
JPH2	1.187303007	-0.90128412	5.084200659	6.01E-07	0.000316932	5.776862705	Up-Regulated
DES	2.389962012	2.329314031	5.06531101	6.60E-07	0.00032263	5.690372941	Up-Regulated
POPDC3	1.190194069	0.766234386	5.059491667	6.78E-07	0.00032263	5.66554275	Up-Regulated
MYBPH	2.518943861	0.197303234	5.069388093	6.75E-07	0.00032263	5.663670015	Up-Regulated
MMP1	1.102845691	7.153555764	4.82603354	2.08E-06	0.000622531	4.636866448	Up-Regulated
SPOCK1	1.023289239	0.973288783	4.809760806	2.24E-06	0.000640077	4.566735246	Up-Regulated
ANKRD1	1.908650781	-0.43934824	4.805558077	2.32E-06	0.000640077	4.535021433	Up-Regulated
MMP13	1.547006371	3.396875689	4.771930405	2.68E-06	0.000683909	4.404493769	Up-Regulated
MYLPF	1.803751667	0.599732241	4.721826295	3.40E-06	0.000771	4.185870339	Up-Regulated
ACTA1	2.175678864	1.789355014	4.694050108	3.84E-06	0.000819931	4.074016986	Up-Regulated
MYL2	2.383571454	0.244449463	4.691489816	4.02E-06	0.000833337	4.03276644	Up-Regulated
MYH3	1.181829065	-0.221425977	4.672214476	4.25E-06	0.000873156	3.982214732	Up-Regulated
MYOT	1.588971906	-1.259673992	4.624517705	5.30E-06	0.001011518	3.780678501	Up-Regulated
MYOG	2.128473329	-0.663218594	4.628477844	5.72E-06	0.001050674	3.703585346	Up-Regulated
CASQ2	1.641582915	-0.572621076	4.501926815	9.21E-06	0.001404394	3.276067609	Up-Regulated
MURC	1.110163695	-0.544591708	4.494234348	9.49E-06	0.001430404	3.248014341	Up-Regulated
MFAP5	1.044858802	1.79826845	4.470220791	1.06E-05	0.001487928	3.150884877	Up-Regulated
TNNI1	1.277603406	0.763235755	4.389901626	1.50E-05	0.001829924	2.829372654	Up-Regulated
HSPB7	1.578318846	-0.370950111	4.351336054	1.78E-05	0.002007119	2.675491107	Up-Regulated
SLITRK6	1.204805558	0.713687988	4.307329264	2.15E-05	0.002241964	2.502194895	Up-Regulated
LMOD3	1.618400598	-2.75284886	4.287827594	2.35E-05	0.002368532	2.423335616	Up-Regulated
RBM24	1.169463208	-1.935961593	4.217677322	3.15E-05	0.002783433	2.157218885	Up-Regulated
CKM	1.80682427	1.364405372	4.214425054	3.19E-05	0.002783433	2.144824939	Up-Regulated
SGCA	1.227349355	-1.540295103	4.189489719	3.56E-05	0.00297119	2.047624845	Up-Regulated
FLRT3	1.233502445	0.957691834	4.144408895	4.27E-05	0.00327882	1.879051551	Up-Regulated
MYPN	1.600218362	-3.549133905	4.136126678	4.45E-05	0.003351682	1.845327597	Up-Regulated
FLNC	1.015415099	1.704929141	4.092564929	5.29E-05	0.003693846	1.684657832	Up-Regulated
ACTN2	1.857860319	-1.320958295	4.076134682	5.67E-05	0.003807262	1.623017733	Up-Regulated
MYH7	1.994564333	-1.576685285	4.049870339	6.36E-05	0.003988166	1.52374092	Up-Regulated
CHRNG	1.287743386	-3.107734448	4.036008752	6.77E-05	0.004157653	1.47095677	Up-Regulated
TNNC1	1.640778467	0.860126741	4.006589717	7.52E-05	0.004450788	1.367051182	Up-Regulated
LINC00707	1.088956148	-0.664840358	3.990126103	8.05E-05	0.004626184	1.3069405	Up-Regulated
TRIM63	1.399771173	-1.961674523	3.951847536	9.51E-05	0.005092314	1.165779338	Up-Regulated
XIRP1	1.233507932	-1.274849471	3.947062928	9.56E-05	0.005095266	1.150966027	Up-Regulated
MYOZ2	1.642477068	-2.640834456	3.939763611	0.000101235	0.005179438	1.118334104	Up-Regulated
KLHL41	1.729493631	-0.941585077	3.922580353	0.000105842	0.005292311	1.062504195	Up-Regulated
CHRND	1.706594915	-2.221441917	3.920981857	0.000111337	0.005521559	1.042193449	Up-Regulated
ATP1B4	1.553076996	-3.642571732	3.877154131	0.000134408	0.006092596	0.880052295	Up-Regulated
CHGB	1.447424118	-0.886195958	3.825601829	0.000154391	0.006645142	0.71894213	Up-Regulated
CNGB1	1.028885653	-0.244724384	3.8106651	0.000163552	0.006850255	0.666632351	Up-Regulated
LMOD2	1.837196984	-1.836070981	3.810141067	0.000170298	0.007035594	0.661271054	Up-Regulated
CSRP3	2.043368672	0.01277663	3.781742142	0.000189767	0.007572838	0.564612594	Up-Regulated
PRKAG3	1.175067152	-3.352133864	3.728827855	0.000228682	0.008511573	0.387172703	Up-Regulated
PPP1R27	1.239121782	-1.246650934	3.694286933	0.000256764	0.008998256	0.2674984	Up-Regulated
ROS1	1.094988871	-3.400166178	3.674357905	0.00027718	0.009323012	0.200668502	Up-Regulated
HRC	1.145831774	-1.398798351	3.659798706	0.000291437	0.009655254	0.149771366	Up-Regulated
UNC45B	1.387172528	-3.115409118	3.646387856	0.000308518	0.010053014	0.107926576	Up-Regulated
COL11A1	1.057546281	0.95775957	3.641124277	0.000312207	0.010108582	0.086455468	Up-Regulated
SMPX	1.612073821	-0.473680544	3.636265834	0.000326358	0.010332248	0.078362537	Up-Regulated
LINC02016	1.048721292	-3.37700323	3.627637272	0.000384325	0.011202237	-0.042258891	Up-Regulated
TRIML2	1.077211893	-3.046755733	3.58051414	0.000396324	0.011320135	-0.107618337	Up-Regulated
MYBPC2	1.526612105	-0.759446194	3.57832982	0.000394997	0.011307293	-0.121010471	Up-Regulated
COX6A2	1.535594406	0.440011612	3.520292089	0.000508247	0.012892786	-0.295141875	Up-Regulated
SLN	1.489838906	0.453887921	3.516585906	0.000496644	0.012704767	-0.320474119	Up-Regulated
APOBEC2	1.316218724	-1.348327653	3.495416081	0.000539287	0.013372439	-0.384180535	Up-Regulated
MYH8	1.435134032	-3.231501829	3.393830716	0.00079515	0.01673721	-0.68755944	Up-Regulated
ARPP21	1.436125834	-4.221409021	3.365780628	0.000878188	0.017644522	-0.773046079	Up-Regulated
CACNG1	1.32520994	-1.508724644	3.363848899	0.000874764	0.017611349	-0.78437245	Up-Regulated
KRT75	1.006594469	3.088160791	3.357215854	0.000873626	0.017611349	-0.829868695	Up-Regulated
DUSP27	1.377584955	-2.996434623	3.286159319	0.001140945	0.020668328	-1.021354231	Up-Regulated
ATP1A2	1.168179094	-2.407589399	3.280473523	0.001141186	0.020668328	-1.064108166	Up-Regulated
MYH1	1.80783926	-1.704207555	3.270304907	0.001197784	0.021264612	-1.074782659	Up-Regulated
CACNA1S	1.417646202	-3.259870818	3.265190104	0.001223719	0.021562946	-1.085681393	Up-Regulated
MYF5	1.039791666	-3.057232792	3.257102961	0.001333247	0.022538888	-1.092814593	Up-Regulated
TNNC2	1.154005891	1.140953766	3.246642736	0.001280304	0.022038599	-1.168020665	Up-Regulated
CAV3	1.302934129	-2.172718451	3.227273376	0.00142038	0.023512371	-1.179777131	Up-Regulated
SCN4A	1.105825625	-4.16454884	3.231347445	0.001358313	0.022843583	-1.200606914	Up-Regulated
TMEM8C	1.01091056	-1.995906488	3.104778411	0.002173569	0.029932556	-1.513995848	Up-Regulated
MB	1.159056473	1.404863184	3.109480818	0.002027473	0.028787025	-1.572508173	Up-Regulated
MYF6	1.41545812	-1.090702884	3.077785509	0.002306904	0.03087457	-1.611813762	Up-Regulated
TRDN	1.379801407	-2.1384268	3.076342714	0.002290875	0.030806211	-1.635864215	Up-Regulated
TNNT3	1.182972224	1.73812595	3.051193975	0.002452446	0.031853073	-1.740215968	Up-Regulated
TCAP	1.104502212	0.514711165	3.022326145	0.002692233	0.033498898	-1.821822215	Up-Regulated
XIRP2	1.672131509	-3.187615598	3.005113193	0.002885281	0.034846089	-1.831743309	Up-Regulated
NEB	1.002734313	-1.15224061	3.018645426	0.002724307	0.03370774	-1.832174415	Up-Regulated
MYH6	1.057333094	-4.50146827	3.000450011	0.002942272	0.035288345	-1.834520179	Up-Regulated
MYL1	1.719162241	1.145806964	3.000140543	0.002944256	0.035294686	-1.835479459	Up-Regulated
MYBPC1	1.555415403	-1.767010535	3.006976712	0.002842482	0.034501013	-1.849857253	Up-Regulated
CACNG6	1.029881896	-2.643177896	2.966032739	0.003277867	0.037799121	-1.930194295	Up-Regulated
PNLIPRP3	1.017411419	0.246184581	2.923748417	0.003699061	0.040886927	-2.078437473	Up-Regulated
TRIM54	1.079265871	-1.445894946	2.815124321	0.005170678	0.049763733	-2.367255893	Up-Regulated
SMIM10L2A	-1.217689004	-2.439007498	-5.70917511	2.42E-08	4.09E-05	8.744081112	Down-Regulated
HLF	-1.193534993	-1.132739863	-5.342672432	1.65E-07	0.000153769	6.968973235	Down-Regulated
LCN12	-1.12082817	-4.424756758	-5.288390313	2.28E-07	0.000172106	6.656135357	Down-Regulated
GLS2	-1.123938621	-3.751674994	-5.020934886	8.41E-07	0.000357765	5.464390855	Down-Regulated
STAG3	-1.059361769	-2.176035349	-4.946184138	1.17E-06	0.000451575	5.161039821	Down-Regulated
RNF165	-1.015640528	-2.261195663	-4.903965359	1.44E-06	0.000512659	4.975582286	Down-Regulated
C5orf66.AS1	-1.249481644	-0.249907522	-4.562886668	7.03E-06	0.001192379	3.522533919	Down-Regulated
HS3ST4	-1.344922888	-4.684204085	-4.419237756	1.45E-05	0.001788731	2.867503226	Down-Regulated
CCDC187	-1.296974659	-4.50379301	-4.404409021	1.47E-05	0.001806154	2.852716252	Down-Regulated
BLK	-1.006059085	-3.611980775	-4.354580718	1.77E-05	0.002007119	2.68233815	Down-Regulated
GPHA2	-1.094409365	-3.899828868	-4.390132376	1.84E-05	0.002028779	2.610425466	Down-Regulated
MYO3A	-1.522212133	-4.394015674	-4.317490101	2.12E-05	0.002241693	2.524643431	Down-Regulated
FAM3B	-1.508369602	-2.05851314	-4.305781605	2.17E-05	0.002247249	2.496245588	Down-Regulated
YBX2	-1.251416152	-2.673279955	-4.261483316	2.64E-05	0.002546023	2.321291805	Down-Regulated
ARHGEF26	-1.117638821	-0.897154216	-4.214272257	3.19E-05	0.002783433	2.144240178	Down-Regulated
NOS2	-1.03761401	-2.257324009	-4.199500746	3.40E-05	0.002911608	2.087432866	Down-Regulated
TRPV6	-1.057194802	-4.780457384	-4.187550246	3.58E-05	0.002972945	2.041168161	Down-Regulated
LOC105372397	-1.06897304	-2.276716407	-4.20229169	3.70E-05	0.002993882	2.024962179	Down-Regulated
OCA2	-1.198550901	-3.425365689	-4.183104118	3.72E-05	0.002993882	2.015191155	Down-Regulated
ZNF541	-1.173001322	-4.062588365	-4.147210422	4.24E-05	0.003271821	1.888438606	Down-Regulated
CYP4F12	-1.096252826	-2.359645486	-4.104775842	5.07E-05	0.003602912	1.728256462	Down-Regulated
PLAC8	-1.020383204	-0.225028216	-4.103541327	5.06E-05	0.003602912	1.725630269	Down-Regulated
RNF183	-1.177972783	-3.941126438	-4.093844892	5.41E-05	0.003735671	1.678208791	Down-Regulated
CCDC160	-1.029193252	-4.34857726	-4.10268593	5.63E-05	0.003807262	1.650401685	Down-Regulated
FAM71F1	-1.025912076	-4.816082772	-4.086284617	5.73E-05	0.003807262	1.634174884	Down-Regulated
GLB1L2	-1.064185017	-1.754805241	-4.035817995	6.68E-05	0.004124011	1.474271703	Down-Regulated
TMPRSS2	-1.33528005	-1.589925772	-4.017420742	7.22E-05	0.004343569	1.406374774	Down-Regulated
SOX2	-1.077595436	3.156191004	-4.007466896	7.49E-05	0.004443405	1.370381128	Down-Regulated
NKX2.3	-1.240728679	-3.199924296	-3.935931692	0.000103823	0.005272685	1.100804795	Down-Regulated
TAC3	-1.007489312	-4.820862555	-3.916339873	0.000118549	0.005679573	0.99391894	Down-Regulated
CACNA1B	-1.272751825	-3.873331104	-3.790012089	0.00017775	0.007256938	0.595456519	Down-Regulated
LOC728145	-1.121446795	-5.306618047	-3.895065933	0.000166773	0.006913544	0.55603239	Down-Regulated
LINC01694	-1.068066917	-3.623618593	-3.7646923	0.000195789	0.007733029	0.507625038	Down-Regulated
FUT6	-1.152848177	-1.646790914	-3.600383069	0.000364348	0.010924202	-0.047114411	Down-Regulated
TMPRSS11A	-1.172875905	0.687987519	-3.592202411	0.000374841	0.011031887	-0.075999246	Down-Regulated
LOC101928441	-1.546250426	-4.421905915	-3.646424441	0.000399705	0.011363719	-0.139289873	Down-Regulated
WIF1	-1.389340307	-3.399858852	-3.527643527	0.000494362	0.012690128	-0.271413561	Down-Regulated
FOXJ1	-1.327020505	-3.228272784	-3.52383363	0.000491212	0.012660943	-0.287023468	Down-Regulated
SOX21	-1.045485943	0.295747199	-3.49984833	0.00052587	0.013124471	-0.377505374	Down-Regulated
MUC4	-1.254694468	-1.781457034	-3.465452972	0.000595166	0.014243217	-0.488176706	Down-Regulated
SULT4A1	-1.08069964	-3.655743096	-3.456318459	0.000629576	0.014724581	-0.499448704	Down-Regulated
LINC01305	-1.000311234	-4.089470989	-3.439033645	0.000664264	0.015206377	-0.557812575	Down-Regulated
WNK2	-1.069717066	-1.111187749	-3.437166092	0.000658431	0.015135165	-0.578775992	Down-Regulated
RIPPLY2	-1.16428751	-2.639500424	-3.401608644	0.0008193	0.017054798	-0.677502374	Down-Regulated
FEZF1.AS1	-1.048395878	-2.983746148	-3.389250062	0.000793981	0.016728784	-0.710801161	Down-Regulated
ZFR2	-1.063397944	-5.784985246	-3.385225967	0.000801847	0.016815259	-0.727291878	Down-Regulated
ATP13A4	-1.071859165	-1.892388199	-3.386929849	0.000786962	0.016677884	-0.737192631	Down-Regulated
NPPC	-1.013600942	-2.516734128	-3.340471375	0.000942513	0.01853928	-0.858762494	Down-Regulated
MAP7D2	-1.055492926	-2.791892359	-3.273438478	0.001170049	0.020987314	-1.08418587	Down-Regulated
LINC00051	-1.053248464	-4.09355494	-3.259642481	0.001390338	0.023173242	-1.11991277	Down-Regulated
CEACAM5	-1.108725552	2.170597356	-3.253263969	0.001251376	0.02181192	-1.148508782	Down-Regulated
TOX3	-1.094547331	-5.208081294	-3.205896321	0.001531044	0.024376193	-1.239937783	Down-Regulated
MROH2A	-1.08190643	-3.757665056	-3.178606658	0.001628815	0.025316917	-1.348666171	Down-Regulated
TCAM1P	-1.023521564	-3.799125657	-3.168157784	0.001689142	0.025893422	-1.376170449	Down-Regulated
LOC101927023	-1.320017524	-3.284158295	-3.155524147	0.001976135	0.028289988	-1.410910178	Down-Regulated
UGT1A6	-1.069480916	-2.44744141	-3.134292659	0.001873171	0.027398234	-1.493935961	Down-Regulated
UPK1B	-1.421002299	-0.300945067	-3.126155004	0.001923354	0.027781636	-1.518577583	Down-Regulated
SPRR3	-1.286368195	5.331549976	-3.123803865	0.001933461	0.027909734	-1.531714682	Down-Regulated
MPPED1	-1.000727146	-4.677106837	-3.056036321	0.002451008	0.031853073	-1.688477393	Down-Regulated
UGT1A7	-1.320162369	-2.642413723	-3.051804561	0.002484723	0.032051603	-1.699279451	Down-Regulated
PTX4	-1.057350671	-4.133446211	-3.035051239	0.002649045	0.03319047	-1.728273861	Down-Regulated
SCGB1D2	-1.034395075	-3.355052285	-3.038376108	0.00292013	0.035137243	-1.729876726	Down-Regulated
PTH2R	-1.207048544	-3.555399841	-3.016271578	0.002786699	0.034148686	-1.796859142	Down-Regulated
KRT13	-1.201306969	5.999299876	-3.015735017	0.002749916	0.033851885	-1.840351624	Down-Regulated
FGF3	-2.138457774	-3.330703198	-3.018139596	0.00338944	0.038644714	-1.891356566	Down-Regulated
IL36A	-1.090018926	0.335922032	-2.925173064	0.003697632	0.040886927	-2.059650958	Down-Regulated
TDRD5	-1.055546969	-3.070097437	-2.892251159	0.004096529	0.043515074	-2.149298896	Down-Regulated
GHRH	-1.350239055	-3.304992649	-2.858276484	0.005204691	0.04988892	-2.196317259	Down-Regulated
TSPY8	-4.428263874	-5.467776494	-4.579921472	0.001378667	0.023042079	-3.745295797	Down-Regulated
