# Supplementary material for: Integrating Clinical and Genetic Analysis of Perineural Invasion in Head and Neck Squamous Cell Carcinoma
Source: Front Oncol. 2019 May 31;9:434. doi: 10.3389/fonc.2019.00434 (PMC6555133; doi:10.3389/fonc.2019.00434)
Supplement: Supplementary Data Sheet 2 — Details of the results of WGCNA. [file Data_Sheet_2.CSV]

	KEYS	geneSymbol	moduleColor	GS.perineural_invasion_present	p.GS.perineural_invasion_present	MM.blue	p.MM.blue	MM.grey	p.MM.grey	MM.magenta	p.MM.magenta	MM.lightyellow	p.MM.lightyellow	MM.brown	p.MM.brown	MM.greenyellow	p.MM.greenyellow	MM.midnightblue	p.MM.midnightblue	MM.turquoise	p.MM.turquoise	MM.green	p.MM.green	MM.purple	p.MM.purple	MM.cyan	p.MM.cyan	MM.salmon	p.MM.salmon	MM.tan	p.MM.tan	MM.grey60	p.MM.grey60	MM.red	p.MM.red	MM.black	p.MM.black	MM.yellow	p.MM.yellow	MM.lightgreen	p.MM.lightgreen	MM.pink	p.MM.pink	MM.lightcyan	p.MM.lightcyan
HLA.DQB1	HLA.DQB1	HLA.DQB1	black	-0.165199978	0.002814889	0.090038353	0.105183357	-0.21468742	9.58E-05	0.380219429	1.28E-12	-0.071848396	0.19637619	0.072600188	0.191722987	-0.166070178	0.002671406	-0.076587172	0.168388954	0.145435879	0.008645689	0.092787573	0.094936979	0.299222411	3.80E-08	-0.007570565	0.891855753	-0.037229466	0.503616898	0.051994974	0.350111367	0.075943179	0.172007037	0.106274762	0.055628196	0.674270361	1.95E-44	-0.127551171	0.021448009	-0.040243683	0.469679322	0.454041006	6.20E-18	0.09441015	0.08927346
ETS1	ETS1	ETS1	black	0.161505723	0.003505283	-0.299965231	3.50E-08	-0.295298377	5.81E-08	-0.039083843	0.482587152	-0.349025784	9.63E-11	0.428991621	5.54E-16	-0.190159627	0.000568019	-0.179199108	0.001176934	-0.439747693	8.43E-17	-0.289317734	1.10E-07	-0.199153234	0.000303017	-0.110428783	0.046679092	-0.080357115	0.148341293	-0.130328083	0.018748015	-0.096732813	0.081641168	0.085162816	0.125482034	0.341643071	2.50E-10	-0.099096196	0.074424922	-0.093186972	0.093516987	0.133471917	0.01605291	-0.282517433	2.23E-07
MARK3	MARK3	MARK3	black	0.156618512	0.004653536	-0.147137767	0.007888181	-0.101977678	0.066337722	-0.341057242	2.70E-10	-0.124398277	0.024916219	-0.233915752	2.04E-05	-0.02154888	0.698736874	-0.082464784	0.137953644	-0.24977592	5.16E-06	-0.215844759	8.76E-05	-0.224471132	4.44E-05	-0.144013185	0.009327888	-0.066012304	0.235320986	-0.155073717	0.005081392	-0.00054028	0.992258635	-0.157167017	0.004509611	-0.390115561	2.94E-13	0.243669125	8.87E-06	0.074681909	0.179260316	-0.05277052	0.34296172	-0.106534881	0.055028838
ARHGAP45	ARHGAP45	ARHGAP45	black	-0.146956002	0.007966161	0.26644796	1.10E-06	-0.08945489	0.10746642	0.500156613	5.65E-22	0.287470103	1.33E-07	0.029012984	0.602273791	-0.105915381	0.056465167	0.058384073	0.294006099	0.299116612	3.84E-08	0.221269073	5.73E-05	0.283667231	1.98E-07	0.046923951	0.399150862	0.021724181	0.696406904	0.143163669	0.009757664	0.118255588	0.033076615	0.07115713	0.200726943	0.6433099	2.35E-39	-0.179052248	0.001188152	0.012820016	0.817909084	0.317645649	4.72E-09	0.285984638	1.56E-07
WDFY1	WDFY1	WDFY1	black	-0.143932169	0.009368137	0.138231122	0.012617698	0.236206321	1.69E-05	0.208960533	0.000147913	-0.046625191	0.402162879	0.116385239	0.035974758	0.062387419	0.262090202	-0.143557266	0.009556403	-0.262110973	1.66E-06	-0.192178025	0.000494502	-0.078313648	0.158970122	-0.021506064	0.699306395	-0.005954288	0.914844659	-0.077275595	0.164584461	-0.018029292	0.746088181	-0.048699017	0.381535458	0.320323237	3.44E-09	-0.047789813	0.390498136	-0.165895456	0.002699669	0.287734617	1.30E-07	-0.223254192	4.89E-05
UCP2	UCP2	UCP2	black	-0.14364351	0.009512799	0.309901486	1.15E-08	0.061540935	0.268631679	0.354160233	4.88E-11	0.139236399	0.011981135	0.149960006	0.006761713	0.040911244	0.46233706	0.004707391	0.932629341	0.325161218	1.93E-09	0.196816934	0.000357701	0.267714773	9.71E-07	0.299139329	3.83E-08	0.257938339	2.45E-06	0.21088239	0.000128013	0.100578737	0.070169173	0.273383313	5.58E-07	0.643214678	2.43E-39	-0.267733878	9.69E-07	-0.097012875	0.080757596	0.168858429	0.002255325	0.155813188	0.004872353
BATF	BATF	BATF	black	-0.142502255	0.010104347	0.23304075	2.20E-05	-0.159745931	0.00388528	0.458091103	2.89E-18	0.174393239	0.001599357	0.071456253	0.198835781	0.011526326	0.836009816	0.048166565	0.386768867	0.403562637	3.68E-14	0.264178016	1.36E-06	0.372789311	3.74E-12	0.012662339	0.820110276	0.029262814	0.599150283	0.307061253	1.59E-08	0.061678662	0.267559821	0.073754884	0.184734027	0.745761729	6.31E-59	-0.18477435	0.000816622	-0.031750187	0.568458603	0.396511561	1.11E-13	0.2452245	7.74E-06
FUCA1	FUCA1	FUCA1	black	-0.142010987	0.010368869	0.124899085	0.024334966	0.140974106	0.010947393	0.36141862	1.83E-11	0.074738231	0.178931667	0.216162417	8.55E-05	0.066461116	0.232145694	-0.011374657	0.838137775	0.096906529	0.081092194	0.159015941	0.004053556	0.043078116	0.438949177	0.121889557	0.028011363	0.057968303	0.297463475	0.059634009	0.283774219	0.047099804	0.397384298	0.095227855	0.086523735	0.523595869	2.83E-24	-0.154706958	0.005188034	-0.014843131	0.789798696	0.092133648	0.097298961	-0.011895447	0.83083598
JCHAIN	JCHAIN	JCHAIN	black	-0.136114972	0.014055848	-0.008346862	0.880845073	0.153799263	0.00546067	0.191817415	0.000506952	-0.018159078	0.74432374	0.076302451	0.169981503	0.03640028	0.51317383	-0.025201272	0.650805259	-0.080155644	0.149364574	-0.047921775	0.389189442	-0.103395222	0.062632021	0.013235868	0.812110651	0.011391016	0.837908196	0.006650251	0.904935886	-0.083323547	0.133884888	0.021804992	0.695333782	0.361848079	1.73E-11	0.093538317	0.092281913	-0.104313269	0.060324271	0.013702111	0.805621761	-0.099562987	0.07306289
TXNDC11	TXNDC11	TXNDC11	black	-0.134618976	0.015157584	0.115224098	0.037880252	0.15200518	0.006037703	0.304400341	2.14E-08	0.081216391	0.144036755	0.141253057	0.010789011	0.156408646	0.004709689	0.115570116	0.037303678	0.09611745	0.083610017	0.226054071	3.91E-05	0.012734635	0.819100841	0.046204091	0.406431253	0.032576131	0.558435344	0.126295249	0.022775902	0.06689922	0.229075471	-0.016863831	0.761991068	0.400958755	5.55E-14	-0.123323191	0.026204531	-0.025589681	0.645787326	0.064489033	0.246325662	0.033732646	0.544545754
ADAM19	ADAM19	ADAM19	black	0.134423341	0.015307117	-0.048389943	0.384568022	-0.10710172	0.053741295	0.263696785	1.43E-06	-0.157178702	0.004506589	0.443062126	4.65E-17	-0.120701071	0.029589279	-0.068047925	0.221162289	-0.14903169	0.007115254	-0.0658117	0.236750089	0.021494709	0.699457452	-0.01573341	0.777512061	0.083418371	0.133441344	-0.028219301	0.612244978	0.004066431	0.941785049	0.070564092	0.204514915	0.341118303	2.68E-10	-0.32565297	1.82E-09	-0.076958677	0.166327791	0.142714872	0.00999173	-0.092672997	0.095347493
HAPLN3	HAPLN3	HAPLN3	black	-0.134045521	0.015599564	0.252665814	3.98E-06	-0.151232395	0.006302676	0.338457653	3.75E-10	0.187601608	0.000675748	0.115318351	0.037722454	-0.098552949	0.076035968	0.051490103	0.354815897	0.290564423	9.63E-08	0.302244859	2.72E-08	0.315433131	6.11E-09	0.005897329	0.915656224	0.040791062	0.463654177	0.073041465	0.189029587	0.086981964	0.117579315	0.020630498	0.710989097	0.673163369	3.04E-44	-0.224043024	4.59E-05	-0.007573299	0.891816938	0.542977477	2.56E-26	0.281888945	2.37E-07
ASAH1	ASAH1	ASAH1	black	-0.1323915	0.016938196	0.157549099	0.00441174	0.330659297	9.91E-10	0.295679894	5.58E-08	0.011033008	0.842935482	0.135405176	0.014569491	0.207697597	0.00016253	-0.037332052	0.502441062	-0.012130083	0.827550953	-0.033298039	0.549745232	-0.023492322	0.673068584	0.120492875	0.029873387	0.136426122	0.013835746	-0.00660223	0.905619129	-0.054377126	0.328448513	0.087653644	0.114761695	0.395965089	1.21E-13	0.056746591	0.307778686	-0.223734825	4.71E-05	-0.056792753	0.307384695	-0.154684801	0.005194541
PTPN6	PTPN6	PTPN6	black	-0.131469469	0.017727133	0.322034594	2.81E-09	0.260292405	1.97E-06	0.480492244	3.55E-20	0.216637259	8.24E-05	0.066151564	0.234332479	0.216183159	8.54E-05	0.101722268	0.067024152	0.26513505	1.24E-06	0.169020027	0.002233127	0.178150281	0.001259232	0.069042084	0.21447281	0.118833463	0.032222418	0.088934147	0.109536895	0.07688842	0.166716131	0.001370951	0.980358097	0.644842102	1.36E-39	-0.290667253	9.53E-08	0.010888341	0.844968781	0.24778153	6.17E-06	0.122244771	0.027554
HLA.DRB5	HLA.DRB5	HLA.DRB5	black	-0.130011496	0.019040094	0.065378132	0.239859649	-0.219949445	6.36E-05	0.300335354	3.36E-08	-0.076991467	0.166146781	0.03970882	0.475608074	-0.137870619	0.012853133	-0.071672401	0.197477301	0.135563934	0.014453198	0.059322862	0.286298526	0.314180573	7.06E-09	-0.011077068	0.842316426	-0.028780357	0.605188788	0.01081883	0.845946131	0.11001865	0.047505302	0.079410128	0.153197743	0.649005738	3.02E-40	-0.079366472	0.153424494	-0.09037365	0.103888793	0.468307366	4.05E-19	0.091257603	0.100536252
NCF4	NCF4	NCF4	black	-0.129485218	0.019534395	0.174689771	0.001569726	-0.127385255	0.021619494	0.577346976	2.78E-30	0.07390882	0.183816671	0.160285757	0.003764932	-0.127252926	0.021757115	-0.002595075	0.96282948	0.212642938	0.000112015	0.170512973	0.002037278	0.250429451	4.87E-06	0.000706104	0.989882754	0.012212471	0.826398172	0.052348945	0.346836562	0.063195849	0.25594585	0.129932821	0.019113289	0.742683726	3.33E-58	-0.129923037	0.019122408	-0.00834	0.880942291	0.28650449	1.47E-07	0.147691519	0.007654792
CD79A	CD79A	CD79A	black	-0.129201878	0.019805112	0.12573441	0.02339148	0.076002993	0.171668571	0.328992562	1.22E-09	0.110338299	0.04686033	0.091581938	0.0993279	0.006729384	0.903810135	0.034228786	0.538640006	0.127172612	0.021841011	0.10462701	0.05955187	0.01140296	0.837740589	0.046883318	0.399559715	0.037821607	0.496849767	0.045850373	0.410037345	0.021719609	0.696467635	0.024018096	0.666187506	0.464239245	8.93E-19	-0.045937123	0.409151201	-0.064752445	0.244397438	0.036747971	0.509155043	0.04857624	0.382738361
ATP2A3	ATP2A3	ATP2A3	black	-0.12442066	0.024889987	0.16685515	0.002547717	0.083816434	0.131591722	0.40998315	1.32E-14	0.087987781	0.113379869	0.186132149	0.000745888	0.25114498	4.57E-06	0.062255364	0.263103423	0.153554174	0.005536459	0.266455383	1.10E-06	0.089214614	0.108417893	0.356297607	3.67E-11	0.0334394	0.548051371	0.138693884	0.012321056	0.021303921	0.701997428	0.094526384	0.088878376	0.435029092	1.94E-16	-0.161224827	0.003563586	-0.02257805	0.685098998	0.037193915	0.504024719	0.062489987	0.261305076
CD74	CD74	CD74	black	-0.122334666	0.027439275	0.143403808	0.00963443	-0.223086073	4.96E-05	0.553470976	1.77E-27	-0.073270509	0.187642577	0.077848903	0.161465612	-0.170454485	0.002044646	-0.044908603	0.419730354	0.140159664	0.011421644	0.070783103	0.203110019	0.388561275	3.72E-13	-0.013598801	0.807058441	-0.035883835	0.519173369	0.023266306	0.676035022	0.08092473	0.145487012	0.102589785	0.064716087	0.809215249	1.35E-76	-0.165492876	0.002765831	-0.047894465	0.389460069	0.569605611	2.39E-29	0.128609708	0.020381446
ST6GAL1	ST6GAL1	ST6GAL1	black	-0.121873225	0.028032548	0.075630701	0.173783324	0.211698959	0.000120343	0.223638835	4.75E-05	0.052378494	0.346564071	0.144580199	0.009050468	0.066178833	0.234139265	0.0134061	0.80973995	-0.068012157	0.221405711	0.005200148	0.925596568	-0.072090981	0.194865801	0.062418127	0.261854973	0.057078646	0.304952023	0.067958671	0.221770067	-0.091470611	0.099741359	0.086425693	0.119953468	0.376417453	2.22E-12	-0.090764945	0.102393991	-0.104461427	0.059958494	0.034401528	0.536591313	-0.093760062	0.091509152
CORO1A	CORO1A	CORO1A	black	-0.121562344	0.028438422	0.177907376	0.001279032	-0.174282862	0.001610516	0.479083485	4.72E-20	0.105035601	0.058558218	0.101144476	0.068598491	-0.108139282	0.051449384	-0.043353992	0.43602088	0.259813569	2.06E-06	0.194154615	0.000431154	0.28898298	1.14E-07	-0.008496277	0.878728379	0.012658453	0.820164546	0.202690306	0.000234864	0.007059179	0.899120543	0.141535479	0.010630728	0.848997045	1.71E-91	-0.172872013	0.001759581	-0.02173459	0.696268649	0.459207055	2.34E-18	0.21125811	0.000124429
ERAP1	ERAP1	ERAP1	black	-0.118211094	0.033143177	0.150234154	0.006660355	0.043411592	0.435410903	0.433609171	2.49E-16	-0.139441495	0.011854801	0.077894773	0.161218002	-0.036475583	0.512302046	0.021618647	0.697809249	-0.237365919	1.53E-05	-0.19641346	0.000368028	0.167904734	0.002390477	-0.026982042	0.62793192	-0.047685453	0.39153497	-0.127973536	0.021016776	0.009951025	0.858167085	0.053894436	0.332766603	0.398080039	8.69E-14	-0.172711828	0.001777281	-0.131361936	0.0178212	0.384803737	6.52E-13	-0.143747625	0.009460395
HLA.DMA	HLA.DMA	HLA.DMA	black	-0.117608951	0.034055251	0.109727121	0.048099998	-0.245813981	7.35E-06	0.338344625	3.81E-10	-0.029421948	0.597164514	0.063498657	0.253670251	-0.150394777	0.006601603	-0.067524218	0.224745471	0.231341372	2.53E-05	0.135959657	0.014166862	0.362511222	1.58E-11	-0.015951547	0.774509873	-0.026195111	0.637997624	0.093916166	0.090968256	0.11393021	0.040103571	0.108333624	0.051029279	0.784909029	4.03E-69	-0.151284326	0.006284549	-0.053643057	0.335029803	0.599945978	3.73E-33	0.223954735	4.63E-05
STAT5A	STAT5A	STAT5A	black	-0.116988494	0.035017318	0.219031582	6.84E-05	-0.025814268	0.642893125	0.450251102	1.25E-17	0.097247557	0.080023159	0.050595079	0.363253102	-0.043310152	0.436485476	0.115771878	0.036970925	0.177033246	0.001352673	0.16360855	0.003095537	0.272827752	5.90E-07	0.104182094	0.060649653	-0.033289148	0.54985186	0.049726575	0.371558712	0.151385554	0.006249348	0.217409122	7.76E-05	0.55839372	4.87E-28	-0.15504644	0.005089255	-0.019959812	0.719984184	0.392827002	1.95E-13	0.147087108	0.007909846
BCL2A1	BCL2A1	BCL2A1	black	-0.116628688	0.035585733	0.035285568	0.526168216	-0.112435589	0.042807976	0.242341559	9.96E-06	-0.09021448	0.104501757	0.1335462	0.015993558	-0.078504543	0.157953556	-0.02030716	0.715320728	0.035363293	0.525256768	-0.003425381	0.950949721	0.105298597	0.057925918	-4.21E-06	0.999939737	0.013490861	0.80856019	0.023566655	0.672094074	-0.074214041	0.182007696	-0.007380792	0.894550664	0.477705019	6.24E-20	-0.022574717	0.685142994	-0.072245808	0.193906258	0.127177868	0.021835512	-0.018581955	0.738584013
CD3D	CD3D	CD3D	black	-0.116424869	0.035911186	0.232427009	2.32E-05	-0.247420074	6.37E-06	0.44103382	6.70E-17	0.093016496	0.094120996	-0.037668652	0.498593143	-0.158409275	0.004198383	-0.048997981	0.378616023	0.333992259	6.57E-10	0.158291694	0.004226987	0.423964243	1.31E-15	-0.0195243	0.725846003	-0.016523293	0.766657042	0.091100052	0.101127424	0.036047739	0.517265397	0.088519663	0.111207214	0.787044547	9.74E-70	-0.106261466	0.055658977	-0.031309808	0.573837596	0.52582896	1.67E-24	0.264729073	1.29E-06
CD27	CD27	CD27	black	-0.115880832	0.036792284	0.149080484	0.007096268	-0.034893732	0.530775341	0.424421888	1.21E-15	0.092479642	0.096043469	0.092186542	0.097106186	-0.062314629	0.262648366	-0.034707937	0.532966983	0.160628776	0.003690222	0.105451655	0.05756054	0.139311739	0.01193459	-0.000279844	0.995990226	0.006241817	0.91074928	0.034709964	0.532943056	0.011778264	0.832477717	0.076169376	0.17072968	0.73615059	1.05E-56	-0.071287456	0.199901375	-0.075456564	0.174779112	0.297004231	4.83E-08	0.116738612	0.035411253
CXCL13	CXCL13	CXCL13	black	-0.114013467	0.039957265	0.085365594	0.124581238	-0.020963137	0.706542541	0.254389683	3.40E-06	-0.031684613	0.569258033	0.161287541	0.003550493	-0.014354725	0.796561507	-0.076596506	0.168336936	0.033917192	0.542345294	0.008917543	0.872765235	0.121122513	0.029021249	-0.000773092	0.988922994	-0.007908097	0.887065655	0.00816295	0.883451604	-0.026434657	0.634926412	0.052898156	0.341794028	0.584922375	3.21E-31	-0.085644707	0.12334956	-0.131461962	0.017733687	0.327280026	1.50E-09	0.014310606	0.797173174
GZMB	GZMB	GZMB	black	-0.112374372	0.042921938	0.2333809	2.14E-05	-0.225290633	4.16E-05	0.274929419	4.79E-07	0.099566441	0.073052886	-0.14293203	0.009877859	-0.143564056	0.009552964	-0.055597158	0.31769624	0.267480609	9.93E-07	0.079173447	0.154430119	0.437098686	1.35E-16	-0.033462879	0.547770291	-0.036152	0.516053604	0.080235673	0.148957464	0.075828918	0.172654983	0.033734027	0.544529274	0.677371331	5.59E-45	-0.090325525	0.10407382	-0.035445798	0.524290141	0.602050623	1.96E-33	0.227383473	3.51E-05
RFTN1	RFTN1	RFTN1	black	0.111393989	0.044782087	-0.321348296	3.05E-09	-0.484227486	1.65E-20	0.082918016	0.1357946	-0.315226989	6.26E-09	0.39897547	7.56E-14	-0.289264525	1.10E-07	-0.249037651	5.52E-06	-0.284868921	1.75E-07	-0.18808636	0.000653983	-0.055259373	0.320649926	-0.112907866	0.04193731	-0.064421984	0.246818169	-0.115547094	0.037341808	-0.179911842	0.001123862	0.163490528	0.003117329	0.430900819	3.99E-16	0.017875107	0.74818606	-0.118060442	0.033369396	0.276498439	4.09E-07	-0.208611974	0.000151819
ADAMDEC1	ADAMDEC1	ADAMDEC1	black	-0.109932944	0.047679494	-0.037777353	0.497353839	0.049312923	0.375555409	0.213194253	0.000107404	-0.107976708	0.051803024	0.337140607	4.43E-10	-0.091230282	0.100638572	-0.013517722	0.808186409	-0.074759429	0.178808084	-0.028433535	0.609546359	-0.014934344	0.788537433	0.00260086	0.962746671	0.002163981	0.969000849	0.008974506	0.871959448	-0.054101846	0.330906682	0.0987876	0.075336649	0.681678859	9.60E-46	-0.145644018	0.008549698	-0.118195135	0.033167079	0.234859088	1.89E-05	-0.095119455	0.086884293
HLA.DRB1	HLA.DRB1	HLA.DRB1	black	-0.109847345	0.047854	0.00584339	0.916424836	-0.301162275	3.07E-08	0.285918873	1.57E-07	-0.111698258	0.044197667	0.116127729	0.036390174	-0.199352564	0.000298732	-0.116147903	0.036357483	0.13694213	0.013477404	0.091235719	0.100618203	0.285492296	1.64E-07	-0.037587744	0.499516638	-0.04725018	0.395877395	0.065122893	0.241703581	0.03579745	0.520180408	0.176357626	0.001412237	0.790847642	7.44E-71	-0.12733708	0.021669508	-0.030716066	0.581127589	0.583071226	5.47E-31	0.133252993	0.01622895
CEP170B	CEP170B	CEP170B	black	0.106419862	0.055293197	-0.192811255	0.000473323	0.021688058	0.696886802	-0.256331526	2.84E-06	-0.037636919	0.498955241	-0.214331395	9.85E-05	0.02424773	0.663190861	-0.031373361	0.57305985	-0.381845129	1.01E-12	-0.268082684	9.37E-07	-0.356375282	3.63E-11	-0.206903327	0.000172405	-0.121779763	0.028154042	-0.141332997	0.010743999	0.013446417	0.80917873	-0.153484943	0.005558038	-0.353616663	5.25E-11	0.161572399	0.003491571	0.154391377	0.005281402	0.059398102	0.285686733	-0.094563298	0.088753199
IL7R	IL7R	IL7R	black	0.106294351	0.055582872	-0.153278557	0.005622817	-0.148737447	0.007230712	0.041704557	0.453695196	-0.217202217	7.89E-05	0.315748151	5.89E-09	-0.090779505	0.1023387	-0.110555458	0.046426351	-0.264400709	1.33E-06	-0.180088056	0.001111085	-0.075164436	0.176459129	-0.071997997	0.195443736	-0.049576215	0.37300844	-0.079713453	0.151629268	-0.046932319	0.399066696	0.031117767	0.576190766	0.31293062	8.16E-09	-0.10366472	0.061947152	-0.025239916	0.650305292	0.165937558	0.002692834	-0.152893538	0.005745477
CTSW	CTSW	CTSW	black	-0.105474064	0.057507206	0.135147768	0.014759794	-0.147884867	0.007574764	0.251978157	4.23E-06	0.060768276	0.274699313	-0.056352176	0.311158541	-0.141615009	0.010586527	-0.047068803	0.39769538	0.179699031	0.001139473	0.061485533	0.269063679	0.286787313	1.43E-07	-0.02823077	0.612100372	-0.030522297	0.583516	0.044461125	0.424382526	-0.019907946	0.720681434	0.121401677	0.02865015	0.678271654	3.88E-45	-0.115336959	0.037691368	-0.029545242	0.595628025	0.51424753	2.45E-23	0.150204549	0.006671235
HLA.DOA	HLA.DOA	HLA.DOA	black	-0.105151788	0.058278178	0.055349388	0.319861069	-0.143272823	0.009701476	0.33101571	9.49E-10	-0.076884823	0.166736035	0.166012122	0.002680767	-0.109725624	0.048103068	-0.064259408	0.248015202	0.089583162	0.106961177	0.101285621	0.068211139	0.200700161	0.00027121	0.002424833	0.965266352	-0.003496191	0.949937059	0.008154692	0.883568686	0.048676662	0.381754301	0.077263054	0.164653185	0.683599775	4.33E-46	-0.129387695	0.019627208	-0.059038432	0.28861925	0.384866628	6.46E-13	0.057610197	0.300462933
HLA.DMB	HLA.DMB	HLA.DMB	black	-0.104737616	0.059281523	0.129042855	0.019958474	-0.182625182	0.000941343	0.509866951	6.61E-23	-0.076317681	0.169896031	0.154518587	0.005243585	-0.12825676	0.020731836	-0.074816412	0.178476205	0.149072293	0.007099452	0.09079873	0.102265733	0.333218091	7.23E-10	-0.003743044	0.946407422	-0.015569084	0.779775834	0.04770396	0.391350973	0.085240124	0.125138017	0.110248299	0.04704118	0.854895912	4.57E-94	-0.174630977	0.001575561	-0.087567941	0.115118241	0.535331694	1.70E-25	0.108294081	0.051114527
CTSL	CTSL	CTSL	black	0.103358809	0.062725033	-0.077273387	0.164596556	-0.355168499	4.27E-11	-0.122255395	0.02754042	-0.143851457	0.009408388	0.115739588	0.037024009	-0.255658998	3.03E-06	-0.107417156	0.053035709	0.070982926	0.201834331	-0.011990298	0.829507659	0.263964054	1.39E-06	0.0674167	0.22548618	-0.063970166	0.250154852	0.058723065	0.291207113	-0.069671729	0.21031189	0.015012397	0.787458564	0.414828827	6.00E-15	-0.056217893	0.312314796	-0.081139375	0.144418632	0.397561907	9.42E-14	0.188870594	0.000620141
CD2	CD2	CD2	black	-0.102425851	0.065147168	0.169305788	0.002194361	-0.189439831	0.000596601	0.445005771	3.27E-17	0.001172409	0.983202202	0.031128572	0.576058237	-0.150847591	0.006438465	-0.095369065	0.086055852	0.145275755	0.008720188	0.045616921	0.412427683	0.324163543	2.18E-09	-0.031663841	0.569511384	-0.028568244	0.607852179	0.016363551	0.768848715	-0.010576594	0.849353858	0.123890674	0.02551753	0.866153214	2.59E-99	-0.083675933	0.132242295	-0.092684275	0.095307022	0.589970001	7.37E-32	0.113212447	0.041383751
HLA.DQA1	HLA.DQA1	HLA.DQA1	black	-0.102077677	0.066070543	-0.034575539	0.534531534	-0.184171305	0.000849982	0.374832036	2.79E-12	-0.134144169	0.015522739	0.226471853	3.78E-05	-0.162697503	0.003267403	-0.10156977	0.067436767	0.006468969	0.907515538	0.018092474	0.745229057	0.148572685	0.007296092	-0.018791783	0.735741365	-0.022938331	0.680348547	0.019602962	0.724786044	-0.034874007	0.531007804	0.144244439	0.009213845	0.789258409	2.19E-70	-0.117046235	0.034926821	-0.091863523	0.098288199	0.424464184	1.20E-15	-0.053222816	0.338835268
LAG3	LAG3	LAG3	black	-0.097164737	0.080281725	0.196645566	0.000362054	-0.25933564	2.15E-06	0.228645622	3.16E-05	0.113276303	0.04126848	-0.08486717	0.126804415	-0.14521931	0.008746585	-0.012543067	0.821776263	0.294711439	6.19E-08	0.1350081	0.014863961	0.409939219	1.33E-14	-0.037077619	0.505360011	-0.039265295	0.480555209	0.040505412	0.466793045	0.042209593	0.448241241	0.074546074	0.180054776	0.721131376	2.01E-53	-0.176725895	0.001379478	0.051673512	0.35310227	0.624147773	1.70E-36	0.320237284	3.48E-09
TMEM30B	TMEM30B	TMEM30B	black	-0.095770704	0.084736179	0.169980625	0.002105238	0.525680278	1.73E-24	0.071094196	0.201126497	0.030076981	0.589022181	-0.22467848	4.37E-05	0.360036139	2.21E-11	0.077002927	0.166083552	-0.175333336	0.001507142	-0.129553593	0.01946955	-0.168478556	0.002308301	0.050748217	0.361800705	-0.024748588	0.656673499	-0.086861456	0.1180905	0.058440338	0.293540291	-0.169271217	0.002199018	-0.337205868	4.39E-10	0.082517581	0.13770079	-0.029482421	0.596410673	-0.241435716	1.08E-05	-0.21520636	9.20E-05
GZMH	GZMH	GZMH	black	-0.095273309	0.086372908	0.286032724	1.55E-07	-0.186827789	0.000711885	0.308900342	1.29E-08	0.160355952	0.003749533	-0.117022944	0.034963302	-0.125651006	0.023484242	-0.014237059	0.798193092	0.347881963	1.12E-10	0.144699698	0.008992946	0.447457368	2.09E-17	-0.008159194	0.88350486	-0.020511539	0.712581678	0.048940408	0.379177165	0.072093585	0.194849634	0.042580296	0.444261675	0.648838619	3.21E-40	-0.12411603	0.025249046	-0.021698154	0.696752655	0.48006744	3.87E-20	0.284585437	1.80E-07
CD3E	CD3E	CD3E	black	-0.094832294	0.08784528	0.151794618	0.006108893	-0.141831868	0.01046683	0.467934232	4.35E-19	0.004164441	0.940384506	0.061483046	0.269083083	-0.138685255	0.012326531	-0.102090513	0.066036313	0.089322333	0.10799052	0.01607473	0.772816002	0.26250224	1.60E-06	-0.028547748	0.608109824	-0.033991959	0.541455053	-0.003527295	0.949492261	-0.018424312	0.740722037	0.134420508	0.015309292	0.849239011	1.35E-91	-0.07534556	0.175416083	-0.10257571	0.064753006	0.530223397	5.86E-25	0.068009364	0.221424722
IGLL5	IGLL5	IGLL5	black	-0.093345591	0.092957775	0.059525287	0.284654558	0.076960201	0.166319374	0.213061194	0.0001085	0.075043227	0.177159704	0.089316927	0.108011935	0.021980406	0.693006481	0.006754894	0.903447269	0.081018337	0.145020349	0.074835953	0.178362496	-0.029241108	0.599421363	0.01324813	0.811939829	0.015329035	0.783086128	0.021013025	0.705876521	-0.023080299	0.678480101	-0.026614278	0.632627598	0.389480339	3.24E-13	0.009169904	0.869196396	-0.090961668	0.101648945	0.010304718	0.853181912	0.001385241	0.980153411
TPP1	TPP1	TPP1	black	0.091763138	0.098657858	-0.235725762	1.76E-05	-0.097425406	0.079470186	-0.001188505	0.982971622	-0.27047217	7.43E-07	0.378487806	1.65E-12	-0.139433936	0.011859436	-0.085910468	0.122185618	-0.350091901	8.38E-11	-0.183677553	0.000878228	-0.173012135	0.001744231	-0.055687575	0.316908633	-0.056736306	0.307866511	-0.123877212	0.025533645	0.088158742	0.112677919	0.060620711	0.27586864	0.332166535	8.23E-10	-0.183465902	0.000890599	-0.033603499	0.54608828	0.165631752	0.002742843	-0.245153513	7.79E-06
PLS3	PLS3	PLS3	black	0.089485525	0.107345583	-0.120068701	0.030459447	-0.020757306	0.70929283	-0.340176548	3.02E-10	-0.144261542	0.00920546	-0.121860359	0.028049246	0.012666636	0.820050274	-0.036152125	0.51605215	-0.207505488	0.000164869	-0.217266491	7.85E-05	-0.145321975	0.008698625	-0.088831525	0.1099486	-0.09311216	0.093781668	-0.152542993	0.005859238	0.01911304	0.731396105	-0.127440102	0.021562675	-0.378612516	1.62E-12	0.121907966	0.027987501	0.107196901	0.053527571	-0.121217039	0.028895135	-0.090609746	0.102984822
PIM2	PIM2	PIM2	black	-0.088362683	0.111845022	0.112969246	0.041825256	0.072872233	0.190059221	0.330042279	1.07E-09	0.09959387	0.072973496	0.132836811	0.016568272	0.039455785	0.478427043	0.046069691	0.407799213	0.107434701	0.05299669	0.090220747	0.104477572	0.036986028	0.506412956	0.080063651	0.149833592	0.048953994	0.379044703	0.058206217	0.295481785	-0.005508068	0.921204762	0.087075969	0.117181752	0.52157636	4.53E-24	-0.059833492	0.282163745	-0.090502152	0.103396005	0.06839053	0.218840367	0.017553765	0.752564255
ITM2A	ITM2A	ITM2A	black	-0.087413144	0.115764424	-0.076417764	0.169335163	-0.095469891	0.085723021	0.202600207	0.000236406	-0.152537516	0.005861031	0.284019381	1.91E-07	-0.112026527	0.043574347	-0.11127839	0.045005816	-0.079588323	0.152274826	-0.031557316	0.570811466	0.007645391	0.890793512	0.004730788	0.932295283	0.007839464	0.88803934	-0.018400686	0.741042638	-0.117140067	0.034780185	0.347790931	1.13E-10	0.64801796	4.33E-40	-0.022498501	0.686149554	-0.167014765	0.002523213	0.219370931	6.66E-05	-0.153984373	0.005404047
IL18BP	IL18BP	IL18BP	black	-0.086473241	0.119749085	-0.027739148	0.618312278	-0.214020527	0.000100826	0.115068537	0.038141914	-0.105752497	0.056847933	0.02468341	0.657520162	-0.186865263	0.000710094	-0.081738383	0.141468774	-0.019554335	0.725441218	-0.049535187	0.373404626	0.164884904	0.002868544	-0.014996846	0.787673487	-0.041526332	0.45562873	-0.026329955	0.636268027	-0.037901043	0.495945635	0.148880519	0.007174365	0.68092551	1.31E-45	-0.117825822	0.033724322	-0.050199764	0.367019105	0.657857469	1.14E-41	0.068160599	0.220396737
CD8A	CD8A	CD8A	black	-0.086161122	0.121095689	0.207047287	0.000170574	-0.12737151	0.021633754	0.328643175	1.27E-09	0.036586921	0.511014489	-0.040793941	0.463622594	-0.127165347	0.021848614	-0.08656367	0.119361127	0.12027426	0.03017422	0.013115542	0.81378738	0.300263849	3.39E-08	-0.02172705	0.696368797	-0.033692307	0.545027329	-0.010334361	0.852764365	-0.017902939	0.747807226	0.08810019	0.112917943	0.724191595	4.49E-54	-0.064069914	0.249415521	-0.06954416	0.211150182	0.535408351	1.67E-25	0.123582015	0.025889246
TCN2	TCN2	TCN2	black	-0.085094823	0.125785204	0.151670305	0.006151274	0.101697858	0.067090059	0.179144511	0.001181093	0.056152734	0.312876863	0.291250862	8.96E-08	0.043413025	0.435395728	0.046681652	0.401592614	0.308038368	1.43E-08	0.30777758	1.47E-08	0.138632324	0.01236016	0.288710767	1.17E-07	0.235241179	1.83E-05	0.1834565	0.000891152	0.008889119	0.87316736	0.07134283	0.199551347	0.548263892	6.74E-27	-0.342609017	2.21E-10	-0.065437591	0.239431521	0.16382088	0.003056679	0.189591289	0.000590478
SAA2.SAA4	SAA2.SAA4	SAA2.SAA4	black	-0.084408404	0.128877759	0.006918937	0.901114322	-0.25032365	4.92E-06	0.09858161	0.075950269	0.011888569	0.830932317	-0.072288759	0.193640681	-0.136884574	0.013516965	0.04724034	0.395975891	0.175963573	0.001448079	0.060930208	0.273420018	0.259003387	2.22E-06	-0.032961634	0.553786517	-0.036060776	0.51711379	0.009940982	0.858308726	-0.003815332	0.945373995	0.220061993	6.31E-05	0.467708013	4.55E-19	-0.066473078	0.232061485	0.090459323	0.103560042	0.335890813	5.18E-10	0.184102522	0.000853866
BCL2L2	BCL2L2	BCL2L2	black	0.083425456	0.13340825	-0.059348243	0.286092045	0.124492926	0.024805458	-0.094669946	0.088392342	-0.14575684	0.008498063	-0.177051961	0.001351057	0.047883911	0.389564676	-0.04513482	0.4173899	-0.250982221	4.63E-06	-0.251192578	4.55E-06	-0.184285772	0.000843555	-0.073657281	0.18531742	-0.041201428	0.459165415	-0.161523969	0.003501525	-0.038188517	0.492680961	-0.057120216	0.304599366	-0.30608962	1.78E-08	0.235223197	1.83E-05	-0.007104344	0.898478577	-0.094586909	0.088673207	-0.055480541	0.318713961
GLIPR2	GLIPR2	GLIPR2	black	0.082281705	0.138833201	-0.151884608	0.006078376	-0.268916279	8.65E-07	0.042211491	0.448220817	-0.135908666	0.014203476	0.490699145	4.27E-21	-0.220277019	6.20E-05	-0.10770009	0.052409395	0.02661149	0.632663253	0.128618909	0.020372381	-0.030154383	0.588063417	0.003737985	0.946479751	-0.001124764	0.983884751	0.150008055	0.006743849	-0.042645706	0.44356157	0.158919768	0.00407621	0.579090288	1.70E-30	-0.130211079	0.018855504	-0.123123836	0.02644962	0.191543205	0.000516613	-0.079649813	0.151957336
PLGRKT	PLGRKT	PLGRKT	black	-0.081803669	0.141150074	0.359641677	2.33E-11	-0.115598819	0.037256187	0.253220061	3.78E-06	0.160208749	0.003781891	-0.142280216	0.010223153	-0.105505457	0.057432559	0.119227052	0.03165146	0.345849353	1.46E-10	0.150643845	0.006511418	0.440173438	7.81E-17	0.015651106	0.778645659	-0.001300798	0.981363013	0.038354118	0.490805541	0.070207277	0.206818822	-0.033549648	0.546732114	0.36444417	1.21E-11	-0.194072767	0.00043362	0.074520824	0.18020274	0.369214839	6.20E-12	0.326131097	1.72E-09
FCGR2A	FCGR2A	FCGR2A	black	0.079363325	0.153440853	-0.167282357	0.002482614	-0.257955038	2.45E-06	-0.018821189	0.735343278	-0.231816956	2.44E-05	0.403481618	3.73E-14	-0.180302985	0.001095682	-0.149732115	0.006847016	-0.166984851	0.002527789	-0.112693359	0.042330898	0.031223368	0.574896225	-0.072114254	0.194721347	-0.037859725	0.496415802	-0.046582159	0.402597829	-0.104755032	0.059239046	0.060291094	0.278492765	0.692157374	1.16E-47	-0.151004896	0.006382642	-0.094581855	0.088690326	0.387380162	4.44E-13	-0.08326561	0.134156451
HLA.DPB1	HLA.DPB1	HLA.DPB1	black	-0.078329276	0.158886713	0.03922466	0.48100984	-0.276515528	4.09E-07	0.405280058	2.80E-14	-0.055838076	0.315600469	0.182164923	0.00097024	-0.20326406	0.000225263	-0.075367595	0.175289505	0.200886954	0.000267588	0.146017612	0.008379777	0.314844746	6.54E-09	-0.013861087	0.803412257	-0.013459889	0.808991227	0.112723619	0.042275188	0.055053889	0.322455441	0.162533267	0.003299291	0.876486747	1.45E-104	-0.178084057	0.001264602	-0.051371508	0.355926734	0.523884185	2.64E-24	0.156156843	0.004777869
MZB1	MZB1	MZB1	black	-0.078048123	0.160392298	0.120099483	0.030416589	-0.023008151	0.679429398	0.253107623	3.82E-06	0.132941593	0.016482263	0.090833217	0.102134939	-0.040381062	0.468163117	0.031578183	0.570556684	0.227692222	3.42E-05	0.211548143	0.000121727	0.078235363	0.159388435	0.03330423	0.549670999	0.028797538	0.604973279	0.102792035	0.064187484	0.049846686	0.37040314	0.047923823	0.389169154	0.473209513	1.54E-19	-0.064936603	0.243055653	-0.036499273	0.512027942	0.08896737	0.10940387	0.148464645	0.007339249
HLA.DRA	HLA.DRA	HLA.DRA	black	-0.078016515	0.160562229	0.010452104	0.851106258	-0.240579377	1.16E-05	0.342501117	2.24E-10	-0.16558331	0.002750841	0.136862504	0.013532162	-0.170794706	0.002002129	-0.13680738	0.013570185	0.031893156	0.566717487	0.00054266	0.992224533	0.263651627	1.43E-06	-0.032919827	0.55428976	-0.040258163	0.469519384	0.005604636	0.9198279	0.048159261	0.386840959	0.121937656	0.027949053	0.833826579	2.39E-85	-0.094234584	0.089872881	-0.114382168	0.039314755	0.618577615	1.06E-35	0.041302365	0.458065044
LOC105369340	LOC105369340	LOC105369340	black	0.077388083	0.163968982	-0.129310073	0.019701354	-0.262160866	1.65E-06	-0.276983948	3.90E-07	0.022051117	0.692069147	-0.221059329	5.83E-05	-0.069652689	0.210436858	-0.016462274	0.767494007	0.15127956	0.006286211	0.047041547	0.397969009	-0.04249202	0.445207505	-0.107874987	0.052025323	-0.066173707	0.234175573	0.080161138	0.149336598	0.050568831	0.36350241	-0.100529864	0.070306227	-0.302068187	2.78E-08	0.225905015	3.95E-05	0.184678608	0.000821836	-0.15194659	0.006057437	0.139698102	0.011698394
PLEK	PLEK	PLEK	black	-0.077327222	0.164301769	-0.058556841	0.292577353	-0.055626185	0.317443254	0.293239502	7.25E-08	-0.162833193	0.003241269	0.245197816	7.76E-06	-0.117591506	0.03408199	-0.09789519	0.078024385	-0.133432522	0.016084464	-0.086466263	0.119779062	-0.028627784	0.607104041	-0.021011562	0.705896046	-0.012738261	0.819050215	-0.035112689	0.528198377	-0.053968933	0.332097789	0.071827833	0.196504609	0.558892129	4.27E-28	0.015150614	0.785549102	-0.148554091	0.007303503	0.133396786	0.016113135	-0.151224171	0.006305552
C14orf1	C14orf1	C14orf1	black	-0.075052382	0.177106717	0.182962312	0.000920683	0.137114872	0.01335928	-0.164398871	0.002953136	0.113011788	0.041747739	-0.178908506	0.001199227	0.113820939	0.04029628	0.131843816	0.017403039	0.202998301	0.000229663	0.174697048	0.001569005	0.037894735	0.496017395	0.067282869	0.22641059	0.060986144	0.272979058	0.006131497	0.912320334	0.097520223	0.079176646	-0.183670654	0.000878628	-0.353213375	5.54E-11	0.016613603	0.7654188	0.135252389	0.014682186	-0.231088763	2.59E-05	0.118985935	0.032000201
CFH	CFH	CFH	black	0.074705909	0.179120215	-0.168322959	0.002330325	-0.247901396	6.11E-06	-0.028365839	0.610398534	-0.235282771	1.82E-05	0.304272133	2.17E-08	-0.249231068	5.42E-06	-0.177803276	0.001287604	-0.226072401	3.90E-05	-0.138795729	0.012256603	0.027220537	0.624894745	-0.073552527	0.185945064	-0.073469292	0.186444894	-0.077608843	0.162766109	-0.155929249	0.004840257	0.18649681	0.00072788	0.461591714	1.49E-18	-0.122099938	0.027739702	-0.123280075	0.026257371	0.500796993	4.91E-22	-0.128351274	0.020637499
ATP6V1B2	ATP6V1B2	ATP6V1B2	black	-0.073513846	0.186177224	-0.025194122	0.650897778	-0.05400852	0.331742744	0.156051227	0.00480673	-0.156019685	0.004815379	0.07654737	0.16861091	-0.106293726	0.055584317	-0.15179187	0.006109826	-0.081662007	0.141842309	-0.128988533	0.020011099	0.034347198	0.537235233	0.06031354	0.278313538	0.122258745	0.027536139	-0.087094187	0.117104827	-0.064018475	0.249796595	0.002431457	0.96517153	0.415760996	5.14E-15	0.240980107	1.12E-05	-0.195575253	0.000390375	0.132064779	0.017214175	-0.168243879	0.002341592
FAM26F	FAM26F	FAM26F	black	-0.073428446	0.18669053	0.174009821	0.001638429	-0.2846577	1.79E-07	0.153811758	0.005456831	0.056694244	0.30822586	-0.013805116	0.804189987	-0.152666694	0.005818865	-0.034091275	0.540273644	0.26616896	1.13E-06	0.126927404	0.02209889	0.403002952	4.02E-14	-0.025039176	0.652904097	-0.038338682	0.490980191	0.004088922	0.941463644	-0.000437314	0.993733948	0.072123157	0.194666104	0.749627546	7.56E-60	-0.184525204	0.000830255	-0.009146572	0.869526248	0.632657411	9.67E-38	0.254535571	3.35E-06
CCL18	CCL18	CCL18	black	-0.073160671	0.188306782	-0.112194965	0.043257395	-0.043910873	0.430144113	0.054797816	0.324714691	-0.160022285	0.003823242	0.274345714	5.07E-07	-0.057173992	0.304143557	-0.056359995	0.311091305	-0.07195266	0.195725973	-0.035076655	0.528622038	-0.057001971	0.305603202	-0.014195281	0.798772613	0.003889844	0.944308884	0.15611318	0.004789781	-0.084383353	0.128991722	0.218656142	7.04E-05	0.575723172	4.39E-30	-0.074088578	0.182749691	-0.168708427	0.00227611	0.156411088	0.004709032	-0.126472841	0.02258392
NKG7	NKG7	NKG7	black	-0.072426715	0.192789465	0.24905141	5.51E-06	-0.200090967	0.000283345	0.332437471	7.96E-10	0.143506709	0.009582047	-0.076795247	0.167232188	-0.142319195	0.010202208	-0.015610477	0.779205421	0.321312317	3.06E-09	0.13997518	0.011531558	0.427286644	7.43E-16	-0.017019349	0.759863041	-0.024675385	0.657624438	0.044347539	0.425568169	0.065356267	0.240017222	0.059977335	0.281006306	0.709801459	4.37E-51	-0.155295964	0.005017733	-0.009308867	0.867232347	0.526029353	1.59E-24	0.287579747	1.32E-07
HCST	HCST	HCST	black	-0.070765471	0.203222864	0.113319683	0.041190327	-0.274370362	5.06E-07	0.246255863	7.07E-06	0.103416935	0.062576613	0.118298401	0.033012675	-0.191362528	0.000523072	0.008378021	0.880403584	0.387710517	4.23E-13	0.269807516	7.93E-07	0.349488992	9.07E-11	-0.013734148	0.805176382	0.000260714	0.99626434	0.216282983	8.47E-05	0.011636329	0.834467197	0.183722389	0.000875627	0.851083507	2.17E-92	-0.219379762	6.65E-05	0.010339805	0.852687688	0.441871544	5.76E-17	0.292473859	7.86E-08
GMFG	GMFG	GMFG	black	-0.070362578	0.205813768	0.14570869	0.008520066	-0.296073387	5.35E-08	0.326551488	1.64E-09	0.130121426	0.018938228	0.201147251	0.000262615	-0.191087785	0.000533037	0.002917202	0.958219469	0.472670107	1.71E-19	0.351339999	7.10E-11	0.364901028	1.13E-11	0.022986899	0.679709123	0.0484269	0.384204635	0.238352251	1.40E-05	0.013689595	0.805795776	0.130269823	0.01880147	0.82162208	7.71E-81	-0.21178769	0.000119536	-0.002598287	0.962783511	0.350090817	8.38E-11	0.314449888	6.85E-09
FPR3	FPR3	FPR3	black	0.069480881	0.211566899	-0.216771477	8.16E-05	-0.153267385	0.005626342	0.057498961	0.301398707	-0.260892171	1.86E-06	0.410638448	1.19E-14	-0.163199565	0.003171649	-0.166569473	0.002592115	-0.272457275	6.12E-07	-0.174140278	0.001625038	-0.082346662	0.138520641	-0.062045378	0.264720127	-0.039129883	0.482071147	-0.072838483	0.190265052	-0.105426229	0.057621104	0.138642755	0.012353526	0.767970315	1.83E-64	-0.082735624	0.136660311	-0.152989021	0.005714836	0.42776351	6.85E-16	-0.201781835	0.000250851
CD274	CD274	CD274	black	-0.068686458	0.216848859	0.088151626	0.112707068	-0.079745107	0.151466291	0.214977022	9.37E-05	0.016085153	0.77267273	-0.048550239	0.382993401	-0.107318622	0.053255283	-0.052033888	0.349750395	-0.003305835	0.952659534	-0.046076665	0.407728163	0.144059237	0.009305078	-0.045438208	0.414263082	-0.039009871	0.483416849	-0.047552444	0.39285885	0.04638482	0.404596052	0.010479443	0.850721355	0.39427496	1.56E-13	-0.030280053	0.586508305	-0.051635112	0.353460615	0.349903192	8.59E-11	0.041648373	0.45430423
CD52	CD52	CD52	black	-0.06701727	0.228253129	0.083107256	0.134900847	-0.089722165	0.106415784	0.387185694	4.57E-13	0.013408047	0.80971284	0.220456085	6.11E-05	-0.090529177	0.103292604	-0.018391228	0.741170991	0.189204719	0.000606221	0.126880857	0.022148139	0.176858784	0.001367829	0.011785003	0.832383284	0.025053017	0.652724768	0.075433054	0.174913876	-0.003841641	0.944997913	0.147752577	0.007629438	0.777091144	6.40E-67	-0.116684072	0.035497731	-0.096852541	0.081262484	0.23532937	1.82E-05	0.052064794	0.349463882
CCL4	CCL4	CCL4	black	-0.066964125	0.228623081	0.160518837	0.003714019	-0.2705201	7.40E-07	0.213714384	0.000103218	0.01453414	0.794075408	0.004744146	0.932104575	-0.162442658	0.003317004	-0.061833562	0.266357808	0.196150369	0.000374911	0.040958626	0.461818357	0.365337802	1.07E-11	-0.046801712	0.400381605	-0.036099816	0.516659939	0.064036464	0.249663287	-0.000460838	0.993396895	0.038063432	0.494100071	0.738390293	3.25E-57	-0.107134692	0.053667179	-0.067224726	0.226813041	0.548609611	6.17E-27	0.181529366	0.001011488
FYB	FYB	FYB	black	0.066675668	0.230638505	-0.151646666	0.006159363	-0.150803684	0.006454124	0.064583888	0.245630094	-0.239435053	1.28E-05	0.102917159	0.06386224	-0.138026301	0.01275099	-0.069065132	0.214319465	-0.202885925	0.000231548	-0.155617599	0.004926877	0.027507182	0.621252773	-0.059841068	0.282102705	-0.07364007	0.185420437	-0.07221025	0.194126322	-0.018525828	0.739345005	0.08257691	0.137417077	0.353201196	5.55E-11	-0.096280478	0.083084721	-0.046845765	0.399937799	0.387755464	4.20E-13	-0.094927172	0.087526829
LPXN	LPXN	LPXN	black	-0.066475204	0.232046517	-0.069449443	0.211774143	-0.17586448	0.001457222	0.170863248	0.001993662	-0.157196088	0.004502097	0.263927235	1.40E-06	-0.019828618	0.721748304	-0.032015865	0.565225133	-0.0862756	0.120600422	-0.033795405	0.543796944	0.040774501	0.463835837	-0.038030112	0.494478459	0.01494557	0.78838223	0.051745855	0.352427783	-0.043607649	0.433338349	0.112779659	0.042172177	0.550127038	4.19E-27	-0.135868656	0.014232263	-0.033783705	0.543936508	0.257662189	2.52E-06	-0.09919538	0.074133801
ABI3	ABI3	ABI3	black	-0.065642454	0.237960536	0.08462604	0.127890932	-0.226336139	3.82E-05	0.375573694	2.51E-12	0.00873505	0.87534762	0.171067272	0.001968651	-0.206341585	0.000179725	-0.058210067	0.295449786	0.166119806	0.002663427	0.105738575	0.056880748	0.275319488	4.61E-07	-0.025402992	0.648197216	-0.027088697	0.626572918	0.007429181	0.893863392	-0.038296749	0.49145481	0.174082716	0.001630934	0.914860939	2.93E-129	-0.221855702	5.47E-05	0.012661289	0.820124943	0.568438707	3.29E-29	0.145614818	0.008563107
CTSB	CTSB	CTSB	black	0.06519109	0.241209931	-0.117124987	0.034803717	-0.068949041	0.215092645	-0.051160549	0.357908104	-0.114859214	0.038496416	0.18144111	0.001017342	-0.114784717	0.038623253	-0.066621877	0.231015726	-0.065042909	0.242283447	-0.069708686	0.21006949	0.013545251	0.807803383	-0.060269456	0.278665618	-0.024815155	0.655809244	-0.020383866	0.714292291	0.083759148	0.131856678	-0.011619826	0.834698592	0.302258268	2.72E-08	-0.21855132	7.10E-05	-0.069313709	0.212670626	0.178693771	0.001215948	-0.039759879	0.475040354
CPVL	CPVL	CPVL	black	0.064808911	0.243985478	-0.1608404	0.003644802	-0.210933097	0.000127524	0.041858194	0.452032124	-0.176994021	0.001356067	0.332565549	7.84E-10	-0.20995666	0.000137262	-0.120507955	0.02985273	-0.053576023	0.335634977	0.154459652	0.005261075	0.021865028	0.694536935	-0.032436903	0.560118942	-0.03299871	0.553340408	-0.004748632	0.93204052	-0.111233425	0.045093095	0.216314557	8.45E-05	0.572095368	1.20E-29	-0.098146429	0.077259968	-0.018838079	0.735114647	0.294362416	6.43E-08	-0.050806783	0.361246216
EVI2B	EVI2B	EVI2B	black	-0.063780731	0.251563118	-0.047001078	0.398375493	-0.035516148	0.523466635	0.310778437	1.04E-08	-0.139236349	0.011981166	0.343479619	1.98E-10	-0.11094354	0.045659184	-0.098882473	0.07505539	-0.109583287	0.048395693	-0.068696712	0.216780084	0.004917483	0.929630172	-0.0222305	0.689693357	-0.014446255	0.795292942	-0.041844141	0.452184094	-0.105575299	0.057266774	0.120575888	0.029759828	0.870262277	2.40E-101	-0.070397168	0.2055904	-0.162593984	0.003287469	0.316741536	5.25E-09	-0.145003027	0.008848391
VAMP5	VAMP5	VAMP5	black	-0.062918839	0.258039899	0.075888121	0.172319031	-0.271136803	6.96E-07	0.183324156	0.000898973	0.065164666	0.24140112	0.174278322	0.001610977	-0.15836021	0.004210297	0.075308971	0.175626424	0.423429899	1.43E-15	0.335071105	5.74E-10	0.325121117	1.94E-09	-0.009138872	0.869635102	0.012221467	0.826272334	0.182081021	0.000975595	0.031682202	0.569287437	0.275498231	4.52E-07	0.580896683	1.02E-30	-0.254707163	3.30E-06	0.069375363	0.212263081	0.34941645	9.15E-11	0.337044799	4.48E-10
HCK	HCK	HCK	black	-0.06283209	0.258698108	-0.005792355	0.917152135	0.065264226	0.240681322	0.366668871	8.86E-12	-0.0323306	0.561406045	0.30014795	3.43E-08	-0.126548374	0.022502693	0.011425134	0.837429441	-0.008034919	0.885266913	0.015233772	0.784400896	0.024089644	0.665253256	-0.008155944	0.883550927	-0.00559186	0.920010055	-0.007460919	0.893412648	0.018178792	0.744055841	0.100853477	0.06940277	0.643228799	2.42E-39	-0.219535718	6.57E-05	-0.104753922	0.059241753	0.182413172	0.000954554	-0.066394013	0.23261851
HCLS1	HCLS1	HCLS1	black	-0.06167578	0.267582214	0.074004542	0.18324793	0.156889692	0.00458187	0.277492711	3.71E-07	0.095026088	0.087195817	0.245572989	7.50E-06	0.058119898	0.29619975	0.027366746	0.623035938	0.100129454	0.071437354	0.186731287	0.000716515	0.017655226	0.751181018	0.015614509	0.779149875	0.020611027	0.711249679	0.057400259	0.302230651	-0.07014871	0.20719877	0.123621124	0.025841892	0.539682105	5.83E-26	-0.165180774	0.002818133	-0.146642547	0.008102254	0.122692327	0.026986879	0.03714906	0.504539521
SLC3A2	SLC3A2	SLC3A2	black	0.061148386	0.271702791	-0.061604246	0.2681386	0.059273337	0.286701705	-0.279210169	3.12E-07	0.103225779	0.063065806	-0.090856175	0.102047943	0.050301451	0.366048067	0.085394432	0.124453541	0.073424737	0.186712847	0.002012502	0.97116981	-0.099722342	0.072602587	-0.112517842	0.042655253	0.068270888	0.219649224	-0.030428052	0.58467931	0.070656879	0.203918859	-0.15654939	0.004671963	-0.308160343	1.41E-08	-0.079908362	0.15062785	0.162634831	0.003279538	-0.12822445	0.020764172	0.117396912	0.034381473
MMP12	MMP12	MMP12	black	0.060623931	0.275843092	-0.086132949	0.121217816	-0.126377908	0.022686371	0.062640847	0.260153241	-0.12124621	0.028856311	0.194916325	0.000408821	-0.099785524	0.07242074	-0.080141833	0.149434914	-0.123180452	0.026379815	-0.084261014	0.129549404	-0.005691942	0.918583322	-0.049559605	0.373168802	-0.023150313	0.677559357	-0.030281227	0.586493785	0.027340505	0.623369384	0.031983305	0.565620936	0.452032103	9.01E-18	-0.114015367	0.039953932	-0.043464784	0.43484804	0.260859002	1.87E-06	-0.09970309	0.072658073
SLAMF7	SLAMF7	SLAMF7	black	-0.059888291	0.281722426	-0.130213169	0.018853579	-0.182381107	0.000956567	0.142399815	0.010159007	-0.164244396	0.002980493	0.074299666	0.181502584	-0.163933435	0.003036261	-0.132463232	0.016878124	-0.113715414	0.040483121	-0.105500824	0.05744357	-0.009808988	0.860170648	-0.064477781	0.246408267	-0.043363095	0.43592445	-0.031354791	0.573287049	-0.107296338	0.053305046	0.078673951	0.15705552	0.698810585	6.34E-49	0.130126433	0.0189336	-0.134714844	0.015084776	0.386911196	4.76E-13	-0.159059176	0.004043409
AIF1	AIF1	AIF1	black	-0.059669005	0.283491242	0.081015585	0.145034055	-0.305538295	1.89E-08	0.233910908	2.05E-05	0.013312008	0.811050086	0.197624966	0.000337826	-0.213429413	0.000105492	-0.009136536	0.869668138	0.360215104	2.16E-11	0.233617071	2.10E-05	0.364528962	1.19E-11	-0.010237968	0.854122282	0.009491669	0.864649928	0.167556855	0.002441586	-0.007859817	0.887750577	0.169315625	0.002193038	0.855403111	2.71E-94	-0.260366349	1.95E-06	0.017849363	0.748536512	0.448313551	1.79E-17	0.266304893	1.11E-06
PRF1	PRF1	PRF1	black	-0.059311949	0.28638733	0.125448581	0.0237107	-0.174600445	0.001578599	0.260794994	1.88E-06	0.029140095	0.600683668	-0.042962712	0.440177473	-0.066771498	0.229967563	-0.044303157	0.426031966	0.111143114	0.04526882	-0.00056242	0.991941412	0.334022667	6.54E-10	-0.041541369	0.455465426	0.086375171	0.120170933	-0.003691006	0.947151401	-0.023301154	0.675577307	0.055854193	0.315460592	0.70130324	2.09E-49	-0.112821243	0.042095878	-0.069882344	0.208933138	0.640157506	7.16E-39	0.117641825	0.03400491
C1S	C1S	C1S	black	0.059161151	0.287616414	-0.283579038	2.00E-07	-0.229099486	3.05E-05	0.009371291	0.866350331	-0.277214062	3.81E-07	0.402051725	4.67E-14	-0.150785471	0.006460629	-0.112573492	0.042552186	-0.208245469	0.00015603	-0.102389482	0.065243123	-0.083453681	0.133276471	-0.078615969	0.157362449	-0.062674025	0.259900387	-0.081060347	0.144811289	-0.082713625	0.136765014	0.151977991	0.006046854	0.525604762	1.76E-24	-0.185621099	0.000771818	-0.037039005	0.505803792	0.41485012	5.97E-15	-0.157572608	0.004405782
PCYOX1	PCYOX1	PCYOX1	black	-0.058507121	0.292988045	-0.155160567	0.005056429	0.430211643	4.49E-16	-0.15501099	0.00509949	-0.126188046	0.022892474	0.043887078	0.43039429	0.206854671	0.000173028	0.019754198	0.722749645	-0.386872233	4.79E-13	-0.231221091	2.56E-05	-0.424612883	1.17E-15	-0.054590444	0.326551759	-0.022319982	0.688509367	-0.107005224	0.053958697	-0.013258596	0.811794028	-0.048832275	0.380232468	-0.312882759	8.20E-09	0.089952555	0.105516655	-0.066056791	0.235004887	-0.302413993	2.67E-08	-0.329049519	1.21E-09
LGMN	LGMN	LGMN	black	0.058437473	0.293564002	-0.137883967	0.012844347	-0.176283256	0.001418938	-0.030087915	0.588886693	-0.139297213	0.011943552	0.452550006	8.19E-18	-0.152097621	0.006006685	-0.064852774	0.243665796	0.047925326	0.38915427	0.103871822	0.061425053	0.001514882	0.978296452	-0.035117857	0.52813764	-0.015312312	0.783316888	0.085178786	0.125410909	-0.071758435	0.196938467	0.080125563	0.149517817	0.561411951	2.19E-28	-0.145583168	0.008577663	-0.101533904	0.067534111	0.266599939	1.08E-06	0.062998287	0.257438109
WNT7B	WNT7B	WNT7B	black	0.057416977	0.30208963	-0.107927167	0.051911191	0.268842383	8.71E-07	-0.031137984	0.575942817	-0.020561141	0.711917463	-0.034897307	0.530733224	0.200998874	0.000265439	0.05424417	0.329634297	-0.137938653	0.012808407	-0.089123414	0.108780769	-0.285676239	1.61E-07	-0.072321363	0.19343926	-0.05744106	0.301886565	-0.021616396	0.697839166	-0.043441678	0.43509249	-0.10044048	0.070557453	-0.308547689	1.35E-08	-0.004483279	0.935829698	0.051865444	0.35131459	-0.282437812	2.24E-07	-0.189838664	0.000580604
SAA2	SAA2	SAA2	black	-0.056747601	0.307770063	-0.080093518	0.149681194	-0.244688122	8.11E-06	0.045447247	0.414170141	-0.092253313	0.096863269	-0.030531089	0.583407536	-0.118172681	0.033200733	-0.008461097	0.879226691	0.107817246	0.052151862	0.015054163	0.78688144	0.209535904	0.00014167	-0.022431404	0.687036152	-0.035062367	0.528790078	0.028106793	0.61366429	0.000784368	0.988761432	0.3705748	5.12E-12	0.4161514	4.82E-15	-0.021083592	0.704934805	-0.000482106	0.993092163	0.291325238	8.89E-08	0.09942861	0.073452885
THEMIS2	THEMIS2	THEMIS2	black	0.056476911	0.31008703	-0.104664937	0.059459052	-0.272593549	6.03E-07	0.181995392	0.000981088	-0.119787514	0.030853345	0.302747006	2.58E-08	-0.198511076	0.000317215	-0.075132102	0.176645816	-0.048356842	0.384893671	-0.040744086	0.464169564	0.087977751	0.113421155	-0.074284703	0.181590778	-0.043488993	0.434592	0.03524715	0.52661902	-0.106124513	0.055976855	0.090149252	0.104753776	0.775897036	1.36E-66	-0.108716369	0.050210267	-0.073651778	0.185350357	0.524060301	2.53E-24	0.022534609	0.685672618
IL4I1	IL4I1	IL4I1	black	-0.054946309	0.323403338	0.128499076	0.020490719	-0.124706384	0.024557221	0.478533915	5.28E-20	0.073482693	0.186364351	0.202212534	0.000243149	-0.118728406	0.032376295	0.034712987	0.532907355	0.213488273	0.000105019	0.163535915	0.003108932	0.224165052	4.55E-05	0.011436557	0.837269154	0.011358769	0.838360761	0.295138392	5.91E-08	0.022738745	0.682978622	0.037966366	0.495202793	0.742005026	4.79E-58	-0.215390381	9.07E-05	-0.014755282	0.791013967	0.289657759	1.06E-07	0.104826876	0.05906409
NAPSB	NAPSB	NAPSB	black	-0.054327589	0.328889985	0.040040334	0.471928565	-0.130835667	0.018287866	0.363690478	1.34E-11	0.018698091	0.737010216	0.13751965	0.013086048	-0.158121084	0.004268804	-0.083439694	0.133341763	0.099070247	0.074501237	0.065639237	0.237983581	0.152276156	0.005947183	-0.002349437	0.966345679	-0.024451118	0.660541208	0.035914341	0.518817974	-0.033549626	0.546732375	0.220473661	6.10E-05	0.711612679	1.88E-51	-0.084725106	0.127443677	-0.049401114	0.374701102	0.368748917	6.62E-12	0.034417597	0.536400936
MIR7846	MIR7846	MIR7846	black	-0.054150609	0.33047038	0.053839172	0.333263312	-0.170939344	0.001984299	0.459875867	2.06E-18	-0.091675084	0.098983013	0.306139602	1.77E-08	-0.148121232	0.007477947	-0.073928305	0.183700793	-0.007765011	0.889095772	0.010079605	0.856354127	0.177131407	0.001344214	0.079404847	0.153225162	-0.014613637	0.792974502	0.044638046	0.4225396	-0.04351714	0.434294426	0.163246282	0.00316287	0.892753739	7.13E-114	-0.157086813	0.004530403	-0.086128432	0.121237404	0.44222993	5.40E-17	0.00187836	0.973090723
CD53	CD53	CD53	black	-0.052433777	0.346054625	-0.032148069	0.563619418	-0.087861929	0.113898793	0.281772434	2.40E-07	-0.136885987	0.013515993	0.336570247	4.76E-10	-0.141627459	0.010579623	-0.095313648	0.086239226	-0.063082096	0.256804337	-0.050914136	0.360231192	0.070749405	0.203325731	-0.029465256	0.596624605	-0.014992967	0.78772709	-0.018609791	0.738206708	-0.083406329	0.133497611	0.13089954	0.018230665	0.92440705	2.95E-137	-0.114819663	0.038563711	-0.161297616	0.003548394	0.393408413	1.78E-13	-0.09257987	0.095682197
SASH3	SASH3	SASH3	black	-0.052362347	0.346712954	0.028742349	0.605665645	-0.143256552	0.009709834	0.387631126	4.28E-13	-0.061046055	0.272507295	0.224353639	4.48E-05	-0.17380289	0.001659878	-0.113330937	0.041170071	0.007723564	0.88968396	-0.005647084	0.919222767	0.148321739	0.007396685	-0.035661246	0.521770246	-0.017109234	0.758633925	-0.024828809	0.655632029	-0.058008836	0.297125232	0.173643816	0.00167654	0.929870742	2.53E-142	-0.109844924	0.047858944	-0.099307058	0.073807119	0.50551024	1.74E-22	-0.002816005	0.959667574
RHOG	RHOG	RHOG	black	0.051677696	0.353063239	-0.025857796	0.642332808	-0.506916964	1.28E-22	0.050049156	0.368460242	0.025604712	0.645593458	-0.074342626	0.181249546	-0.286829361	1.43E-07	-0.044082462	0.428342606	0.168439819	0.002313766	0.057987654	0.297301962	0.339035263	3.49E-10	-0.148146096	0.007467827	-0.108438938	0.050802822	-0.016893487	0.761585127	0.10782627	0.05213207	0.021191391	0.703497097	0.508998586	8.03E-23	-0.01365966	0.806212028	0.157270612	0.004482884	0.553917029	1.57E-27	0.292991666	7.44E-08
CCL13	CCL13	CCL13	black	0.049563872	0.373127605	-0.157391784	0.004451803	-0.220278325	6.20E-05	-0.024424313	0.660890163	-0.175159196	0.001523846	0.359248436	2.46E-11	-0.131617455	0.01759839	-0.08456822	0.12815253	-0.045585337	0.4127517	0.015053757	0.786887043	-0.006020089	0.913907228	-0.034047227	0.540797453	-0.009927068	0.858504959	0.035335207	0.52558603	-0.058934348	0.289471641	0.166820531	0.00255306	0.5220146	4.09E-24	-0.137529883	0.013079205	-0.096635913	0.081948693	0.245010089	7.89E-06	-0.033296164	0.549767722
RGS1	RGS1	RGS1	black	-0.049522351	0.373528624	0.126662049	0.022380923	-0.057724407	0.299504149	0.357781249	3.00E-11	-0.037736795	0.497816055	0.230467814	2.72E-05	-0.035322992	0.52572926	-0.038598985	0.488039456	0.010968708	0.843839099	-0.001389163	0.980097234	0.137308763	0.01322778	-0.000607343	0.991297768	-0.006114511	0.912562263	0.059805666	0.282388025	-0.061640732	0.267854718	-0.029038315	0.601956766	0.654168545	4.54E-41	-0.112172986	0.043298643	-0.152856791	0.005757309	0.320126573	3.53E-09	-0.036552969	0.511406952
SAA1	SAA1	SAA1	black	-0.049172031	0.376922709	0.039137952	0.481980742	-0.262875773	1.54E-06	0.10007933	0.07157999	0.031630788	0.569914628	-0.086349768	0.120280394	-0.138075493	0.012718865	0.043904389	0.430212276	0.219276596	6.71E-05	0.084465967	0.128616181	0.308575313	1.34E-08	-0.035202223	0.527146466	-0.037163535	0.504373363	0.039568595	0.47716915	0.015283181	0.783718911	0.156678614	0.004637566	0.472640116	1.72E-19	-0.088553082	0.111071803	0.101045827	0.068870284	0.361640917	1.78E-11	0.225535519	4.07E-05
GIMAP4	GIMAP4	GIMAP4	black	-0.048462838	0.383851472	-0.023389159	0.674421964	-0.18482662	0.000813788	0.239342168	1.29E-05	-0.14551274	0.008610131	0.285676812	1.61E-07	-0.169945726	0.002109765	-0.11438769	0.039305199	-0.025549197	0.646309599	-0.038192295	0.492638128	0.147288914	0.007823856	-0.03016798	0.587895065	-0.029078711	0.60145133	-0.051683327	0.353010713	-0.070326894	0.206044395	0.26528226	1.23E-06	0.920686889	5.07E-134	-0.142246136	0.010241498	-0.12246017	0.027279792	0.526085477	1.57E-24	-0.021476155	0.699704318
GIMAP7	GIMAP7	GIMAP7	black	-0.048260679	0.385840679	0.016936873	0.760991369	-0.134423051	0.01530734	0.26315732	1.50E-06	-0.130387524	0.018693613	0.192919505	0.000469788	-0.120935305	0.029272409	-0.110651888	0.046234725	-0.023981684	0.666663151	-0.046729514	0.401109582	0.145169948	0.008769728	-0.021455861	0.699974367	-0.009536623	0.864015092	-0.053516739	0.336170773	-0.078486592	0.158048937	0.315072555	6.37E-09	0.813421978	5.34E-78	-0.081015955	0.145032214	-0.136914055	0.013496688	0.463307105	1.07E-18	-0.046358977	0.404858173
IL6ST	IL6ST	IL6ST	black	0.047833548	0.390064107	-0.020573371	0.71175373	0.063616269	0.252790189	0.286229273	1.52E-07	-0.268475247	9.02E-07	0.310439675	1.09E-08	-0.059670084	0.283482518	-0.110270994	0.04699552	-0.424777464	1.14E-15	-0.263337728	1.48E-06	-0.056984687	0.305750116	-0.03255682	0.558668719	-0.06641999	0.232435392	-0.127488309	0.021512842	-0.054808865	0.324616995	0.166938439	0.002534903	0.32867432	1.26E-09	-0.117807627	0.03375198	-0.071716581	0.197200465	0.10362986	0.062035394	-0.297593659	4.53E-08
CSF1R	CSF1R	CSF1R	black	0.047323177	0.395147139	-0.227299165	3.53E-05	-0.191527803	0.000517161	0.166725394	0.002567796	-0.242311093	9.98E-06	0.487034841	9.21E-21	-0.225449775	4.10E-05	-0.14053683	0.011199808	-0.200986314	0.000265679	-0.090725386	0.102544336	-0.058638064	0.291907267	-0.049401616	0.37469624	-0.033005346	0.553260572	-0.052442268	0.345976422	-0.123459766	0.026037754	0.198317268	0.00032162	0.823018694	2.45E-81	-0.141866392	0.010447885	-0.108946801	0.049722489	0.361646848	1.77E-11	-0.159583347	0.003922203
HLA.DPA1	HLA.DPA1	HLA.DPA1	black	-0.046640717	0.402006018	-0.036831592	0.508190964	-0.236093611	1.70E-05	0.29103598	9.16E-08	-0.154414103	0.005274628	0.159965831	0.003835842	-0.18620931	0.000742044	-0.137271545	0.013252933	0.002958587	0.957627297	-0.00811813	0.884087024	0.212966963	0.000109283	-0.033805596	0.543675397	-0.038367961	0.490648944	0.008639692	0.876697509	0.030232959	0.587090853	0.151326956	0.006269703	0.843583452	3.17E-89	-0.105769818	0.056807128	-0.102825622	0.064100045	0.603056857	1.44E-33	0.021642799	0.697488221
ACP5	ACP5	ACP5	black	0.046180442	0.406671761	-0.13405095	0.015595328	-0.26435077	1.34E-06	-0.003150355	0.954883634	0.031877446	0.566908679	0.113631769	0.040631742	-0.200705065	0.000271115	-0.005907883	0.915505842	0.226946391	3.63E-05	0.117237697	0.034628169	0.095952999	0.084142607	-0.079957756	0.150374868	-0.019007169	0.732827154	0.070459572	0.205187851	-0.042582864	0.444234173	0.016683803	0.764456704	0.420225626	2.45E-15	-0.029356681	0.597978586	0.041062726	0.460679879	0.251394549	4.46E-06	0.140409958	0.011274001
CXCL16	CXCL16	CXCL16	black	-0.045257086	0.416128126	0.08534129	0.124688935	0.172033009	0.001854109	0.287414742	1.34E-07	0.028462769	0.609178513	0.050049448	0.368457446	0.040438513	0.467529859	0.139224091	0.011988754	-0.042184937	0.448506648	-0.001468416	0.978962011	0.049230601	0.376353939	0.041504433	0.455866631	-0.074197368	0.18210617	-0.00939423	0.866026259	0.055921267	0.314878888	-0.034763381	0.532312489	0.454930272	5.25E-18	-0.055257034	0.320670439	-0.010561537	0.849565775	0.252507034	4.04E-06	-0.081616352	0.142065955
C1QA	C1QA	C1QA	black	-0.04523622	0.416343298	0.065812258	0.236746102	-0.293448241	7.09E-08	0.124176056	0.025177944	0.011924469	0.83042949	0.133411888	0.016101013	-0.205577051	0.000190155	-0.014228025	0.798318403	0.271686619	6.60E-07	0.168854655	0.002255846	0.346954408	1.26E-10	-0.03611193	0.516519146	-0.023746275	0.66974152	0.108524651	0.050619131	-0.010731917	0.847168474	0.138928143	0.012173248	0.813067376	7.03E-78	-0.243071997	9.34E-06	0.033983534	0.541555338	0.545122891	1.50E-26	0.272424495	6.14E-07
FCER1G	FCER1G	FCER1G	black	-0.044231085	0.426785751	0.023397337	0.674314637	-0.228811664	3.12E-05	0.155436613	0.004977818	-0.075227728	0.176094127	0.264385003	1.34E-06	-0.187659157	0.000673129	-0.052262274	0.347636611	0.140883845	0.01099908	0.070761354	0.203249219	0.250076939	5.03E-06	-0.03330902	0.549613559	-0.01108461	0.842210478	0.111808166	0.043988143	-0.036614202	0.510699259	0.098371245	0.076581102	0.884913506	3.27E-109	-0.218705827	7.01E-05	-0.054404114	0.328208149	0.471867742	2.01E-19	0.105666339	0.057051266
PLEKHO2	PLEKHO2	PLEKHO2	black	0.044016911	0.429030306	-0.172324714	0.00182073	-0.147936219	0.007553635	0.157158669	0.004511771	-0.191874586	0.000504959	0.511456508	4.62E-23	-0.167240353	0.002488947	-0.060583937	0.276160568	-0.100907933	0.069251678	-0.000798273	0.988562218	-0.059953856	0.281195008	-0.049079663	0.377820767	-0.037426266	0.501362467	-0.014247861	0.798043276	-0.058436436	0.293572579	0.19798491	0.000329307	0.742708324	3.29E-58	-0.232582169	2.29E-05	-0.03288642	0.554692047	0.249768286	5.17E-06	-0.11791946	0.033582286
SERPING1	SERPING1	SERPING1	black	0.043434408	0.43516941	-0.255392027	3.10E-06	-0.372452876	3.92E-12	-0.041958423	0.450949022	-0.246860826	6.70E-06	0.374924493	2.76E-12	-0.262699362	1.57E-06	-0.143290168	0.009692574	-0.096467172	0.082486442	-0.03132255	0.573681621	0.037746961	0.497700174	-0.083787208	0.131726845	-0.009195821	0.868830045	-0.008667459	0.876304398	-0.06824046	0.219855276	0.165741745	0.002724759	0.693545109	6.36E-48	-0.141949695	0.010402298	-0.095904223	0.084301098	0.614692686	3.72E-35	-0.048847689	0.380081936
RAC2	RAC2	RAC2	black	0.042676411	0.44323314	-0.025367663	0.64865367	-0.345276855	1.57E-10	0.18810476	0.00065317	-0.11917978	0.031719575	0.04711179	0.397264059	-0.286720598	1.44E-07	0.005626631	0.919514338	0.002982625	0.957283355	-0.034544747	0.534895726	0.216765994	8.16E-05	-0.116099215	0.036436423	-0.08767765	0.114661982	-0.05751546	0.301259788	-0.013066494	0.814471096	0.003537442	0.949347161	0.538131418	8.55E-26	-0.163267946	0.003158807	0.135977579	0.014154013	0.410648201	1.19E-14	0.116904141	0.035149881
SRGN	SRGN	SRGN	black	-0.042120504	0.449200624	-0.068631169	0.217219946	-0.146530048	0.0081516	0.139155602	0.01203123	-0.132587005	0.016774909	0.294841294	6.10E-08	-0.116812078	0.035295046	-0.080245865	0.148905677	-0.018792978	0.735725185	-0.032172854	0.563318625	0.10411809	0.060808941	-0.019257017	0.729451478	0.096211875	0.083305443	0.059125173	0.287910181	-0.09307026	0.093930171	0.087042714	0.117322274	0.754163508	5.96E-61	-0.089244358	0.10829975	-0.142629929	0.010036588	0.292410739	7.92E-08	-0.043265868	0.436955059
CD7	CD7	CD7	black	-0.041688275	0.453871651	0.13218199	0.017114719	-0.177143583	0.001343168	0.353620149	5.25E-11	0.069641439	0.21051072	-0.023328651	0.675216241	-0.129939008	0.019107524	-0.078548017	0.157722729	0.193046675	0.000465667	0.081973156	0.140325271	0.281476678	2.48E-07	-0.032279514	0.562025094	-0.033884452	0.542735349	0.048376746	0.384697837	0.003766099	0.946077817	0.059566488	0.284320733	0.708312469	8.70E-51	-0.114653398	0.038847696	-0.027727624	0.618458212	0.485297172	1.32E-20	0.151704676	0.00613953
TWF2	TWF2	TWF2	black	0.041158956	0.459628869	0.168761994	0.002268668	-0.327934277	1.38E-09	0.15032962	0.00662538	0.170859862	0.001994079	0.150047691	0.006729145	-0.150773298	0.006464981	0.052411075	0.346263766	0.515210759	1.97E-23	0.361249087	1.87E-11	0.431428446	3.64E-16	0.053447916	0.336793462	0.01754102	0.752738064	0.244328701	8.37E-06	0.100489937	0.070418358	0.227974063	3.34E-05	0.539078927	6.77E-26	-0.37381293	3.23E-12	0.137066073	0.013392557	0.305559176	1.88E-08	0.460999736	1.66E-18
GZMA	GZMA	GZMA	black	-0.040762564	0.463966799	0.145738548	0.008506416	-0.254965178	3.23E-06	0.28504399	1.72E-07	0.000314623	0.995491904	-0.062602298	0.260447233	-0.158764329	0.004113065	-0.046938095	0.399008599	0.221166073	5.78E-05	0.066966979	0.2286032	0.394225592	1.57E-13	-0.046104276	0.407446943	-0.05033348	0.365742543	-0.001355775	0.980575495	-0.014428277	0.795542066	0.067590887	0.224287045	0.642348225	3.30E-39	-0.144159376	0.009255649	0.009691711	0.861825619	0.600422896	3.23E-33	0.209057581	0.000146842
FGL2	FGL2	FGL2	black	-0.040759661	0.463998651	-0.113312091	0.041203995	-0.182551302	0.000945927	0.132251874	0.01705566	-0.209580803	0.000141194	0.238085549	1.44E-05	-0.16003196	0.003821087	-0.155760234	0.004887061	-0.130748412	0.018366259	-0.106834783	0.054344474	0.057688767	0.299803128	-0.045000125	0.418782532	-0.008529719	0.878254754	-0.038054505	0.494201425	-0.112566196	0.042565686	0.25024198	4.95E-06	0.845756005	4.00E-90	-0.070183857	0.2069707	-0.125994709	0.02310401	0.520023166	6.51E-24	-0.11681915	0.035283877
CST7	CST7	CST7	black	-0.038997368	0.483557163	0.041887345	0.451716958	-0.252659116	3.98E-06	0.350317189	8.13E-11	-0.016437774	0.767830135	0.122412367	0.027340444	-0.174522698	0.001586358	-0.08835578	0.111873133	0.148346811	0.007386579	0.07539406	0.175137567	0.269366531	8.28E-07	-0.035268465	0.526368881	-0.005605073	0.919821674	0.123439618	0.0260623	-0.014845626	0.789764185	0.141685615	0.010547423	0.825120363	4.27E-82	-0.073007747	0.189234405	-0.063476218	0.253838394	0.466292734	5.99E-19	0.100275795	0.071022243
TMEM176A	TMEM176A	TMEM176A	black	-0.038433659	0.489906103	-0.090123082	0.104855023	-0.204886678	0.000200058	0.220456925	6.11E-05	-0.075523837	0.174393917	0.441654622	5.99E-17	-0.172754853	0.001772511	-0.081531602	0.142481826	0.094792308	0.087979768	0.180684809	0.001068801	0.090872164	0.101987387	-0.000207652	0.997024629	0.148404953	0.007363191	0.124745652	0.024511789	-0.071735448	0.197082333	0.262577545	1.59E-06	0.839461679	1.48E-87	-0.239877263	1.23E-05	-0.068540224	0.217831344	0.329797261	1.10E-09	-0.00538198	0.923002854
C1QB	C1QB	C1QB	black	-0.035270143	0.526349193	0.027011735	0.627553441	-0.272109122	6.33E-07	0.104117912	0.060809384	-0.041916899	0.451397561	0.15574876	0.004890253	-0.20439972	0.00020733	-0.038283327	0.491606778	0.169848895	0.002122371	0.095947546	0.084160314	0.294043009	6.65E-08	-0.044097294	0.428187092	-0.033172205	0.551255202	0.063778025	0.251583269	-0.034130633	0.539805811	0.131290221	0.017884176	0.829411592	1.12E-83	-0.223282366	4.88E-05	0.010540269	0.849865125	0.564387121	9.86E-29	0.185749107	0.000765246
TMEM176B	TMEM176B	TMEM176B	black	-0.035033691	0.529127398	-0.056206385	0.312414016	-0.205288128	0.000194242	0.233419276	2.13E-05	-0.086233746	0.120781311	0.424625906	1.17E-15	-0.188340061	0.000642852	-0.067468008	0.225132498	0.116927029	0.03511387	0.175855908	0.001458016	0.130930518	0.018202978	0.000170079	0.997562998	0.129396678	0.019618642	0.126793177	0.022241167	-0.064951848	0.24294481	0.221373128	5.68E-05	0.881942907	1.56E-107	-0.247397539	6.39E-06	-0.081856631	0.140891937	0.367901562	7.46E-12	0.021009794	0.705919649
TMEM140	TMEM140	TMEM140	black	0.034148374	0.539594998	-0.193363793	0.000455535	0.042167175	0.448697891	0.127703603	0.021291501	-0.181870865	0.000989128	0.281853006	2.38E-07	-0.123327116	0.026199725	-0.0681241	0.220644519	-0.283074629	2.10E-07	-0.181510486	0.001012738	-0.156895295	0.0045804	-0.087703783	0.114553509	-0.057681983	0.299860056	-0.117350228	0.034453652	-0.078708078	0.156875081	0.374020371	3.14E-12	0.564381037	9.88E-29	-0.221260979	5.74E-05	-0.096386869	0.082743354	0.425638487	9.84E-16	-0.139297449	0.011943406
CTSS	CTSS	CTSS	black	-0.034050327	0.540760583	-0.07662062	0.1682026	-0.017486814	0.753477453	0.196813933	0.000357777	-0.171757125	0.001886192	0.330502548	1.01E-09	-0.097229046	0.080080891	-0.072292494	0.1936176	-0.123144626	0.026423969	-0.088414977	0.111632233	-0.010764335	0.8467125	-0.024328605	0.662136757	-0.025565556	0.646098531	-0.033660954	0.545401771	-0.095130032	0.086849059	0.130349631	0.018728278	0.826978639	8.95E-83	-0.08124013	0.143919199	-0.178447428	0.001235395	0.357286002	3.21E-11	-0.151199836	0.006314066
LCP1	LCP1	LCP1	black	0.033864592	0.542972028	-0.11266773	0.04237813	-0.095057135	0.087092127	0.263485284	1.46E-06	-0.168199992	0.002347867	0.321915634	2.85E-09	-0.11270744	0.042304966	-0.116911653	0.035138058	-0.168520222	0.002302435	-0.105039874	0.0585479	-0.056935475	0.306168678	-0.035378467	0.52507892	-0.020518831	0.71248401	-0.036133944	0.516263354	-0.035276351	0.526276358	0.099339995	0.073710995	0.669179835	1.47E-43	-0.116396597	0.035956528	-0.13639343	0.013858728	0.29322681	7.26E-08	-0.19509771	0.000403664
GPSM3	GPSM3	GPSM3	black	-0.032119595	0.563965068	0.028316075	0.611025302	-0.197700829	0.000336013	0.366893695	8.59E-12	-0.047516545	0.39321662	0.353561626	5.29E-11	-0.180217631	0.001101775	-0.075144583	0.176573738	0.118069367	0.033355958	0.100407849	0.070649351	0.180459165	0.001084612	-0.023946276	0.667125819	0.026760779	0.630755265	0.045321536	0.41546391	-0.039990747	0.472477941	0.149689172	0.006863198	0.921334391	1.42E-134	-0.23578469	1.75E-05	-0.047184589	0.396534253	0.397464862	9.56E-14	0.062877583	0.258352783
C3	C3	C3	black	0.030113203	0.588573408	-0.077523049	0.16323279	-0.039091635	0.482499806	0.11033509	0.046866768	-0.010321163	0.852950266	0.324666756	2.05E-09	-0.045236836	0.416336946	0.051596597	0.353820264	-0.004864499	0.930386454	0.012167523	0.827027039	-0.025718662	0.644124515	0.004773117	0.931690957	0.001684772	0.975863162	0.02064331	0.710817646	-0.016751613	0.763527711	0.18623479	0.000740778	0.508238172	9.52E-23	-0.185172506	0.000795264	-0.026546689	0.633492192	0.08865474	0.110660686	-0.076494723	0.168904826
HLA.DQA2	HLA.DQA2	HLA.DQA2	black	0.029662115	0.594173221	0.076950369	0.166373679	-0.134560387	0.015202232	0.348088178	1.09E-10	-0.010206817	0.854561206	0.078010727	0.160593363	-0.076634863	0.168123298	-0.0710301	0.201534016	0.123578829	0.025893108	0.074281516	0.181609567	0.226086982	3.90E-05	-0.000945636	0.986450965	0.016766205	0.763327843	0.109643737	0.048271235	0.159938289	0.003842003	0.008073867	0.884714617	0.567250089	4.55E-29	-0.089427697	0.107573772	-0.075432625	0.174916333	0.332535708	7.87E-10	0.102029374	0.06619949
ARHGDIB	ARHGDIB	ARHGDIB	black	-0.028536687	0.60824888	0.06633527	0.233032973	-0.271446767	6.75E-07	0.289618792	1.06E-07	-0.072881879	0.190000424	0.214203378	9.94E-05	-0.217674224	7.60E-05	-0.098348609	0.076649236	0.129506254	0.019514425	0.090084023	0.105006279	0.282240821	2.29E-07	-0.047841207	0.389988129	-0.020224553	0.716428851	0.006956336	0.900582576	-0.045561209	0.412999332	0.169461403	0.00217351	0.837772559	6.94E-87	-0.217985042	7.42E-05	-0.023774915	0.669366707	0.46618178	6.13E-19	0.173205323	0.001723268
NECAP2	NECAP2	NECAP2	black	0.028351064	0.610584592	0.181271958	0.001028649	-0.361047143	1.93E-11	0.42346773	1.42E-15	0.027245446	0.624577899	0.014319978	0.797043232	-0.22649732	3.77E-05	0.040413475	0.467805779	0.20088241	0.000267675	0.133153981	0.016309121	0.435581755	1.76E-16	-0.064099124	0.249199308	-0.054067731	0.331212146	0.00926257	0.867886606	0.116931556	0.03510675	-0.003296339	0.952795366	0.483359065	1.97E-20	-0.212239399	0.000115507	0.250589028	4.80E-06	0.509617428	6.99E-23	0.34167506	2.49E-10
CCL3	CCL3	CCL3	black	-0.027734856	0.618366627	0.013691893	0.805763836	-0.254188917	3.46E-06	0.014710918	0.791627874	-0.037631297	0.499019398	0.080880438	0.145708217	-0.136267416	0.01394763	-0.035525061	0.523362353	0.13309161	0.016359801	0.023603842	0.671606766	0.186485461	0.000728435	-0.046793961	0.400459723	-0.022220181	0.68982994	0.045336606	0.415308692	-0.012616097	0.820756078	0.003574258	0.9488207	0.482268713	2.47E-20	-0.044688976	0.422009953	-0.019120892	0.731290016	0.290958503	9.24E-08	0.151220653	0.006306782
CD4	CD4	CD4	black	-0.027069925	0.626812017	-0.130585927	0.018513022	-0.11143913	0.044694976	0.2764725	4.11E-07	-0.188143805	0.000651447	0.436410224	1.52E-16	-0.169250991	0.002201747	-0.125631013	0.023506525	-0.136321802	0.0139092	-0.059674708	0.283445143	-0.016749486	0.763556847	-0.030074828	0.589048855	-0.007424545	0.893929225	-0.009674915	0.86206269	-0.105040119	0.058547307	0.175714893	0.001471126	0.892129018	1.73E-113	-0.15712175	0.004521335	-0.152459929	0.005886488	0.363894873	1.30E-11	-0.145541131	0.008597029
APOC1	APOC1	APOC1	black	-0.02702044	0.627442505	0.064663307	0.245048765	-0.019767674	0.722568288	0.12782394	0.021168645	0.031510771	0.571379965	0.283161835	2.08E-07	-0.098611372	0.075861359	0.03286015	0.55500849	0.217011509	8.00E-05	0.150763165	0.006468605	0.109054294	0.049496306	0.05621093	0.312374831	0.00792916	0.886766875	0.172232707	0.001831198	-0.006466021	0.907557486	0.07562704	0.17380422	0.592979454	3.03E-32	-0.204674484	0.000203197	-0.065609975	0.238193317	0.107975933	0.051804716	0.078139885	0.159899734
IL2RB	IL2RB	IL2RB	black	-0.026601597	0.632789779	-0.049287942	0.375797616	-0.094436335	0.089184333	0.32527991	1.91E-09	-0.134282065	0.015415903	0.17607919	0.001437477	-0.160575887	0.003701653	-0.104635239	0.059531721	-0.197525494	0.000340216	-0.141596795	0.010596636	0.019122116	0.731273475	-0.05460859	0.326390741	-0.055272501	0.320534799	-0.072953931	0.189561647	-0.087476476	0.115499709	0.124859545	0.024380428	0.755568763	2.68E-61	-0.054072379	0.331170519	-0.139031789	0.012108352	0.512789101	3.42E-23	-0.150758657	0.006470218
FAM46C	FAM46C	FAM46C	black	-0.026022954	0.640208661	-0.044668745	0.422220296	-0.001605637	0.976996567	0.199916735	0.000286907	-0.070625087	0.204122941	0.173595101	0.001681674	-0.043103897	0.438675051	-0.047527073	0.393111676	-0.072353749	0.193239335	-0.029266432	0.599105092	-0.055630754	0.317403441	0.101751674	0.066944827	0.097791266	0.07834237	0.013267847	0.811665165	-0.052501877	0.345427723	0.166385541	0.002621071	0.497135688	1.09E-21	0.009716959	0.861469269	-0.130855312	0.018270256	0.119972935	0.030593115	-0.111482623	0.044611178
ARID5A	ARID5A	ARID5A	black	0.025207993	0.650718291	0.088779878	0.110156258	-0.093473045	0.092510368	0.404521355	3.16E-14	0.242274027	1.00E-05	0.383476774	7.94E-13	-0.054829111	0.324438036	0.071758127	0.196940397	0.314137548	7.10E-09	0.383702949	7.68E-13	0.091386943	0.100052989	0.005302771	0.924132614	0.069082803	0.214201951	0.232566861	2.29E-05	0.010329815	0.852828391	0.236658207	1.62E-05	0.675819203	1.05E-44	-0.434022417	2.32E-16	0.024351751	0.661835188	0.206005043	0.000184248	0.20734414	0.000166857
SELL	SELL	SELL	black	-0.024806133	0.655926351	-0.083238619	0.134283106	-0.041344819	0.45760268	0.25842434	2.34E-06	-0.141042667	0.010908277	0.246569502	6.87E-06	-0.081189449	0.144170258	-0.120124931	0.030381196	-0.156229556	0.00475809	-0.093827652	0.091274641	-0.053103008	0.339925212	-0.016030764	0.77342045	-0.002155928	0.96911615	-0.039475507	0.478207001	-0.094195282	0.090007506	0.154285017	0.005313208	0.649052569	2.97E-40	0.054736961	0.325253096	-0.16160665	0.003484546	0.232118737	2.38E-05	-0.162080406	0.003388684
ADGRE5	ADGRE5	ADGRE5	black	0.02409073	0.66523908	-0.013736872	0.805138504	-0.286480564	1.48E-07	0.120320614	0.030110217	-0.023645867	0.671056217	0.132200683	0.017098904	-0.215790952	8.80E-05	-0.027138213	0.625942412	0.027402246	0.622584984	-0.03507917	0.528592461	0.1876949	0.000671508	-0.055078276	0.322240822	-0.05665547	0.30855737	0.050913699	0.360235322	-0.078266023	0.159224503	0.122783562	0.02687251	0.673073702	3.15E-44	-0.229914908	2.85E-05	-0.028049262	0.614390621	0.532981315	3.01E-25	0.175398547	0.00150093
RAB20	RAB20	RAB20	black	-0.023356368	0.674852366	0.161903824	0.003424131	-0.064288574	0.247800153	0.248200838	5.95E-06	0.085986296	0.121855091	0.219832124	6.42E-05	0.012270001	0.82559344	0.170191391	0.002078088	0.32745011	1.47E-09	0.253965663	3.53E-06	0.244798745	8.03E-06	-0.000433613	0.993786978	0.029441974	0.596914826	0.422678593	1.62E-15	0.087416943	0.115748533	-0.026806401	0.63017268	0.494218395	2.03E-21	-0.373939529	3.17E-12	0.056745136	0.30779111	0.150447479	0.006582428	0.254054412	3.51E-06
CSF1	CSF1	CSF1	black	0.023189742	0.677041045	0.033309742	0.549604912	-0.17013389	0.002085463	0.411585943	1.02E-14	-0.122264285	0.027529061	0.347254591	1.21E-10	-0.212176553	0.00011606	-0.005584633	0.920113087	-0.039680172	0.475926773	-0.011986602	0.82955941	0.169260709	0.002200436	-0.038795571	0.485824836	-0.037272085	0.503128232	-0.050886474	0.360492566	-0.020205004	0.716691176	0.164726055	0.002895946	0.753235055	1.01E-60	-0.312725966	8.35E-09	-0.020458862	0.713287286	0.484907235	1.43E-20	0.039304373	0.480118203
SLAMF8	SLAMF8	SLAMF8	black	-0.022824315	0.681850538	-0.063636675	0.25263771	-0.169214179	0.002206721	0.16251065	0.003303704	-0.162593643	0.003287536	0.412382103	8.94E-15	-0.182905804	0.000924116	-0.096119133	0.083604583	-0.034850191	0.531288544	-0.021356649	0.701295128	0.076888583	0.166715229	-0.04673445	0.401059787	-0.017830928	0.748787513	0.024283075	0.662730108	-0.05844503	0.293501474	0.129985165	0.019064563	0.858167207	1.52E-95	-0.207997471	0.000158942	-0.134493595	0.015253271	0.425038679	1.09E-15	-0.030843474	0.57955964
SELPLG	SELPLG	SELPLG	black	-0.022634591	0.684352658	-0.053726008	0.334281898	-0.19683467	0.000357253	0.336039409	5.09E-10	-0.073127653	0.188506784	0.345939736	1.44E-10	-0.189345689	0.000600436	-0.11139763	0.044775055	0.028559177	0.607966147	0.039664811	0.476097716	0.07880768	0.156349348	-0.039979729	0.472600063	-0.021519341	0.69912977	0.03599731	0.517852046	-0.044523435	0.423732934	0.173474655	0.001694428	0.906414118	6.24E-123	-0.127960794	0.021029676	-0.120210614	0.030262288	0.395939189	1.21E-13	-0.014365	0.796419072
TREM2	TREM2	TREM2	black	0.022270285	0.689166837	-0.162459896	0.003313627	-0.299827113	3.55E-08	-0.040953575	0.461873635	-0.094847021	0.087795788	0.159598412	0.003918768	-0.165095256	0.002832621	-0.042350381	0.446727485	0.059552708	0.284432355	0.030652111	0.581915399	0.079986863	0.150225942	-0.074027384	0.183112403	-0.027377059	0.622904919	0.008786424	0.874620508	-0.030488888	0.583928257	0.016959289	0.760684656	0.434340509	2.19E-16	-0.067424238	0.225434195	-0.031956394	0.565948165	0.25959439	2.10E-06	0.054915594	0.3236743
SUN1	SUN1	SUN1	black	-0.022033376	0.692304266	0.097916979	0.077957849	0.365063995	1.11E-11	-0.035802256	0.520124353	0.069478367	0.211583464	0.023918761	0.667485436	0.207268827	0.000167793	0.100631579	0.070021231	-0.184760181	0.000817392	-0.080559702	0.147317727	-0.241585258	1.06E-05	-0.013620229	0.806760393	0.004152202	0.940559391	-0.049767995	0.371159968	-0.011713289	0.833388334	0.000615272	0.991184166	-0.304754062	2.06E-08	-0.1735025	0.001691471	0.011183369	0.840823265	-0.284281691	1.86E-07	-0.081962948	0.140374841
GNLY	GNLY	GNLY	black	-0.021776871	0.695707151	0.06839957	0.218779335	-0.336341834	4.90E-10	0.163043697	0.003201101	0.024303962	0.66245788	-0.05625095	0.312029892	-0.183845798	0.000868507	-0.030643859	0.582017093	0.257178	2.63E-06	0.091230762	0.100636772	0.377759327	1.83E-12	-0.048928585	0.379292465	-0.053878253	0.33291201	0.004136873	0.94077843	0.032233909	0.562578004	0.148592982	0.007288009	0.53191925	3.89E-25	-0.157626714	0.004392095	0.029447542	0.596845409	0.543801497	2.09E-26	0.242132469	1.01E-05
ADA2	ADA2	ADA2	black	-0.021283314	0.70227197	-0.104753738	0.059242201	0.048550182	0.382993967	0.213863887	0.000102044	-0.124095725	0.025273136	0.321134955	3.13E-09	-0.081834622	0.140999166	-0.029766948	0.592869663	-0.151402902	0.006243333	-0.058121088	0.296189843	-0.10442292	0.060053384	0.029143119	0.600645861	0.047533395	0.393048664	-0.005523156	0.92098961	-0.100455144	0.070516187	0.181218081	0.001032275	0.782133374	2.50E-68	-0.083249092	0.134233951	-0.167950406	0.00238384	0.271927837	6.44E-07	-0.166884712	0.002543162
PTPRC	PTPRC	PTPRC	black	-0.020743822	0.709473134	-0.114741303	0.038697332	-0.037739402	0.497786333	0.246213946	7.09E-06	-0.217020825	8.00E-05	0.298370992	4.17E-08	-0.098458523	0.076318863	-0.156221024	0.004760407	-0.266914292	1.05E-06	-0.176980677	0.001357224	-0.079541401	0.15251744	-0.037349021	0.502246704	-0.03114882	0.575809947	-0.077485207	0.163438952	-0.136989727	0.013444765	0.120394285	0.030008736	0.797972207	5.20E-73	0.016759812	0.763415412	-0.195214152	0.000400386	0.373903304	3.19E-12	-0.249511124	5.29E-06
CYBB	CYBB	CYBB	black	-0.02012512	0.717763475	-0.169407433	0.002180721	-0.06697011	0.228581394	0.142023876	0.010361851	-0.23070208	2.67E-05	0.441341781	6.34E-17	-0.150052741	0.006727273	-0.099606443	0.072937131	-0.196962443	0.000354044	-0.109447354	0.04867654	-0.089344949	0.107900959	-0.023474276	0.673305256	-0.019951109	0.720101171	-0.034604728	0.534186409	-0.111600609	0.044384523	0.140850459	0.011018253	0.778007894	3.57E-67	-0.088477639	0.111377674	-0.185878533	0.000758654	0.27017399	7.65E-07	-0.199868987	0.000287891
TYROBP	TYROBP	TYROBP	black	-0.020066682	0.718548253	-0.024423183	0.660904878	-0.246020298	7.21E-06	0.161397044	0.003527737	-0.05142038	0.355468706	0.307645535	1.49E-08	-0.205490549	0.00019137	-0.03348777	0.547472364	0.186605633	0.000722585	0.138411884	0.012501084	0.211167513	0.000125285	-0.025924767	0.64147112	-0.000163717	0.997654162	0.136105585	0.014062536	-0.04715419	0.396838898	0.163020643	0.003205478	0.876542074	1.35E-104	-0.228713009	3.15E-05	-0.029406866	0.597352578	0.406686925	2.24E-14	0.121010376	0.029171471
CCL5	CCL5	CCL5	black	-0.019949909	0.720117293	0.141030457	0.010915234	-0.251884692	4.27E-06	0.253062201	3.84E-06	0.018316524	0.742185042	-0.076863172	0.166855855	-0.113070533	0.041640899	-0.033687537	0.545084293	0.145300431	0.00870867	0.030029163	0.589614847	0.302641013	2.61E-08	-0.064442978	0.246663881	-0.048544632	0.383048413	0.006030866	0.91375371	0.028724593	0.60588848	0.038684431	0.487076205	0.502407671	3.45E-22	-0.107783336	0.052226294	0.115297329	0.037757601	0.507222516	1.19E-22	0.073970464	0.18345026
STAB1	STAB1	STAB1	black	0.017931641	0.747416621	-0.178286839	0.001248225	-0.185798496	0.000762724	0.080943842	0.145391641	-0.100815534	0.069508205	0.48331739	1.99E-20	-0.15435426	0.005292482	-0.099177211	0.074187061	-0.059648659	0.283655735	0.063152003	0.256276515	-0.057901818	0.298018832	0.000987971	0.985844449	0.002688536	0.961491808	0.016972837	0.760499301	-0.129775076	0.019260785	0.267795535	9.64E-07	0.720242091	3.10E-53	-0.136770432	0.013595723	-0.099726188	0.072591507	0.274139336	5.18E-07	-0.036031621	0.517452866
CAPG	CAPG	CAPG	black	-0.016712243	0.764067038	0.023738161	0.669847722	-0.377551636	1.89E-12	0.148054677	0.007505096	-0.106396017	0.055348134	-0.067058648	0.227965377	-0.216632936	8.24E-05	-0.007251383	0.896389048	0.230732481	2.66E-05	0.094300727	0.089646678	0.305191744	1.96E-08	-0.125836238	0.023278657	-0.119106939	0.031824779	0.134194641	0.01548356	0.063536918	0.253383719	-0.044619913	0.422728272	0.408148767	1.77E-14	0.001310055	0.98123041	0.139755123	0.011663887	0.346917738	1.27E-10	0.150589377	0.006531045
MS4A6A	MS4A6A	MS4A6A	black	-0.016111089	0.772316241	-0.036415891	0.512993035	-0.217418102	7.76E-05	0.145754202	0.008499267	-0.142915876	0.00988629	0.329541996	1.14E-09	-0.191499858	0.000518156	-0.09514782	0.08678983	0.049191835	0.376730336	0.024069344	0.665518278	0.197621327	0.000337913	-0.02735463	0.623189892	-0.013469291	0.80886037	-0.007765272	0.889092072	-0.0709264	0.202194605	0.202128567	0.000244633	0.896961806	1.58E-116	-0.218783532	6.97E-05	-0.078286131	0.159117065	0.525277091	1.90E-24	0.03944259	0.478574298
LAPTM5	LAPTM5	LAPTM5	black	-0.015859738	0.775773017	-0.057987096	0.297306621	-0.135967572	0.014161185	0.263023267	1.52E-06	-0.094672519	0.08838365	0.438573116	1.04E-16	-0.173959905	0.001643579	-0.051078921	0.358676619	0.054940356	0.323455844	0.071234376	0.200237321	0.069077269	0.214238748	-0.01573895	0.777435777	0.003572012	0.948852824	0.098833558	0.075200295	-0.066460483	0.232150155	0.11514189	0.03801834	0.879738134	2.57E-106	-0.210762996	0.000129173	-0.10436274	0.060201933	0.282589169	2.21E-07	0.003458208	0.950480246
VSIG4	VSIG4	VSIG4	black	-0.015719242	0.777707164	-0.091983913	0.097846329	-0.128519531	0.020470477	0.01464919	0.792482289	-0.14435428	0.009160111	0.387155638	4.59E-13	-0.159056492	0.004044038	-0.038304944	0.491362038	-0.01121917	0.840320521	-0.002341906	0.966453499	0.073377746	0.186995767	-0.023076958	0.678524038	-0.007000532	0.899954225	-0.009533603	0.864057742	-0.109786168	0.047979047	0.154446533	0.005264975	0.720152599	3.24E-53	-0.191284407	0.000525888	-0.094672959	0.088382164	0.270478077	7.43E-07	-0.021757934	0.695958609
ALOX5AP	ALOX5AP	ALOX5AP	black	-0.015410377	0.781963982	-0.030041221	0.589465368	-0.149787048	0.006826366	0.392804983	1.96E-13	-0.139386157	0.011888771	0.244904364	7.96E-06	-0.142199405	0.010266699	-0.032563622	0.558586506	-0.013520909	0.808142065	-0.013040655	0.814831348	0.114309965	0.039439886	-0.021497402	0.699421623	0.007889054	0.887335793	0.032952358	0.553898157	-0.093135959	0.093697405	0.101156454	0.068565549	0.708743708	7.13E-51	-0.076140026	0.17089502	-0.055650843	0.317228443	0.254082567	3.50E-06	-0.106071101	0.056101235
MARCO	MARCO	MARCO	black	-0.013917162	0.802633277	-0.097273483	0.079942355	-0.043116619	0.438539811	0.150052412	0.006727395	-0.140484058	0.011230616	0.243413202	9.07E-06	-0.10647921	0.05515666	0.024551253	0.659238235	-0.00860854	0.877138587	0.032466021	0.559766635	-0.029411442	0.597295523	1.16E-05	0.999833294	-0.007657773	0.890617756	0.215710936	8.85E-05	-0.037908685	0.495858703	0.098738059	0.075483856	0.383693556	7.69E-13	-0.045288573	0.415803546	-0.09020569	0.104535693	-0.015241638	0.784292311	-0.083357941	0.133723878
FERMT3	FERMT3	FERMT3	black	-0.013883823	0.803096379	-0.013928362	0.802477704	-0.09387424	0.091113277	0.259413603	2.14E-06	-0.036587672	0.51100581	0.370627253	5.08E-12	-0.153526968	0.00554493	-0.043239651	0.4372332	0.06272215	0.259533935	0.064948488	0.242969233	0.081807527	0.141131256	-0.015448858	0.781433266	0.018824065	0.735304341	0.050287569	0.366180538	-0.037703827	0.498191927	0.160165559	0.003791433	0.852293277	6.44E-93	-0.201826261	0.000250046	-0.113791492	0.040348344	0.321596718	2.96E-09	0.049571273	0.373056148
ITGB2	ITGB2	ITGB2	black	-0.012970591	0.815808383	-0.14006194	0.011479751	-0.045485869	0.413773132	0.202369123	0.000240404	-0.165586834	0.002750259	0.408176372	1.77E-14	-0.091634969	0.099131429	-0.028442776	0.609430074	-0.114667833	0.03882297	-0.03607574	0.516939804	-0.083612311	0.132537704	-0.018319345	0.742146746	-0.000385984	0.99446941	0.005253047	0.924841918	-0.089362834	0.107830176	0.140420026	0.011268098	0.734439213	2.55E-56	-0.138208867	0.012632121	-0.134887162	0.014954679	0.188206965	0.00064867	-0.149702983	0.00685799
SSFA2	SSFA2	SSFA2	black	0.012567487	0.821435093	-0.193901142	0.000438833	0.285493319	1.64E-07	-0.241817346	1.04E-05	-0.12723576	0.021775024	-0.073427432	0.186696637	0.155757733	0.004887757	-0.051425011	0.35542532	-0.378837897	1.57E-12	-0.293138771	7.33E-08	-0.370940144	4.86E-12	-0.036502603	0.511989423	-0.069505692	0.211403437	-0.143577174	0.009546322	-0.113632601	0.04063026	-0.122892822	0.026736093	-0.367438675	7.96E-12	0.219481879	6.60E-05	-0.079864935	0.150850534	-0.241634759	1.06E-05	-0.257565084	2.54E-06
GRHPR	GRHPR	GRHPR	black	-0.011908726	0.830649995	0.26088701	1.86E-06	-0.132664792	0.016710324	0.15643523	0.004702542	0.205790961	0.000187181	-0.143032701	0.009825461	-0.147667788	0.007664666	0.013559933	0.807599124	0.408880669	1.58E-14	0.224392408	4.47E-05	0.395589999	1.28E-13	0.066706042	0.230425697	0.051881348	0.351166714	0.049996382	0.368966051	0.132234414	0.017070399	0.059975077	0.281024451	0.322230691	2.75E-09	-0.16666244	0.00257759	0.077385981	0.163980465	0.346864693	1.28E-10	0.453811306	6.47E-18
CTSD	CTSD	CTSD	black	-0.010544579	0.849804448	-0.08678858	0.118400477	-0.266821618	1.06E-06	0.180064781	0.001112765	-0.001117825	0.983984144	0.060429034	0.277392557	-0.194592299	0.000418187	0.048699552	0.381530214	0.154127713	0.005360565	0.116611512	0.035613062	0.186579778	0.00072384	-0.078519551	0.157873843	-0.08236878	0.138414337	0.174474492	0.001591187	0.062463489	0.261507755	0.110380792	0.046775143	0.428067602	6.50E-16	-0.121510752	0.028506263	0.064964584	0.24285223	0.319831562	3.65E-09	0.134376997	0.015342728
RNASE6	RNASE6	RNASE6	black	-0.010420204	0.851555425	-0.04702256	0.398159683	-0.236024545	1.71E-05	0.208823428	0.000149438	-0.096089271	0.083701084	0.336120499	5.04E-10	-0.192520089	0.000482955	-0.085119916	0.125673252	0.115319544	0.03772046	0.094063825	0.090458978	0.191172686	0.000529939	-0.023772267	0.669401359	-0.002715616	0.96110425	0.007627417	0.891048652	-0.057838203	0.298550866	0.188120313	0.000652483	0.913185804	5.92E-128	-0.212860361	0.000110175	-0.029714405	0.593522849	0.466938554	5.29E-19	0.064619478	0.245369464
RAMP3	RAMP3	RAMP3	black	-0.010322967	0.852924851	-0.00962346	0.862789036	-0.160977053	0.003615742	0.099225906	0.07404439	0.018420602	0.740772371	0.22866074	3.16E-05	-0.131116897	0.018037179	0.01643245	0.767903186	0.182954938	0.00092113	0.207295521	0.000167461	0.098543553	0.076064079	0.057270074	0.303330287	0.075099951	0.176831589	0.079476067	0.152855736	-0.059852463	0.282010911	0.318628598	4.21E-09	0.530368504	5.65E-25	-0.147495242	0.007736802	-0.051600083	0.353787704	0.315384422	6.14E-09	0.17065499	0.00201949
CD163	CD163	CD163	black	0.010023162	0.857149869	-0.164208585	0.002986868	-0.115815634	0.036899094	0.00033179	0.995245927	-0.211053614	0.000126368	0.438538945	1.04E-16	-0.146619405	0.008112383	-0.108655541	0.050339692	-0.16233167	0.003338818	-0.087701294	0.114563839	-0.038104086	0.493638601	-0.039173351	0.481584243	-0.024377265	0.661502843	-0.027351442	0.623230394	-0.12996278	0.019085387	0.129034649	0.019966416	0.699919871	3.88E-49	-0.119173616	0.031728466	-0.164381094	0.002956273	0.296818651	4.93E-08	-0.108733897	0.050173024
SPI1	SPI1	SPI1	black	-0.009674921	0.862062595	-0.06370174	0.252151961	-0.193018161	0.000466588	0.256324467	2.85E-06	-0.077121025	0.165433014	0.362482992	1.58E-11	-0.209926002	0.000137579	-0.057405146	0.302189423	0.039893713	0.473554006	0.061312448	0.270416353	0.099644473	0.072827219	-0.039401829	0.479029326	-0.021354999	0.701317099	0.034612791	0.534091092	-0.068974978	0.214919731	0.182315613	0.00096069	0.904116969	2.58E-121	-0.204250788	0.000209604	-0.055372004	0.319663071	0.398213219	8.51E-14	0.01941324	0.727343401
ACP2	ACP2	ACP2	black	0.00885895	0.873594215	0.187012872	0.000703082	-0.24859613	5.74E-06	0.343893222	1.88E-10	0.077871404	0.161344113	0.223448198	4.82E-05	-0.178402059	0.001239007	0.041808227	0.452572628	0.287421312	1.34E-07	0.36694585	8.53E-12	0.371179931	4.70E-12	0.071711989	0.197229227	0.048456599	0.38391277	0.040413023	0.467810763	0.165733934	0.00272604	0.033845968	0.543194017	0.619329977	8.30E-36	-0.374762114	2.82E-12	0.150691856	0.006494161	0.523214733	3.09E-24	0.291912727	8.35E-08
GALNT3	GALNT3	GALNT3	black	0.008165357	0.883417494	-0.106190245	0.055824098	0.374573999	2.90E-12	-0.221197658	5.76E-05	-0.065840669	0.236543336	-0.157553114	0.004410722	0.2460099	7.22E-06	0.074369751	0.181089913	-0.354951379	4.39E-11	-0.294547523	6.30E-08	-0.371612994	4.42E-12	-0.110021982	0.047498541	-0.05733587	0.302774199	-0.131687356	0.017537861	-0.082954988	0.135619633	-0.128574875	0.020415796	-0.329764392	1.11E-09	0.125103854	0.024100696	-0.056979244	0.305796388	-0.169941257	0.002110345	-0.263891549	1.40E-06
HLA.DRB6	HLA.DRB6	HLA.DRB6	black	-0.006750471	0.903510178	0.044680896	0.422093952	-0.240423147	1.18E-05	0.263336587	1.48E-06	-0.053920593	0.332531679	0.072083671	0.194911192	-0.153087662	0.005683336	-0.101178983	0.068503627	0.143122255	0.009779058	0.0786848	0.156998145	0.279419694	3.05E-07	-0.037684991	0.49840675	-0.026744397	0.63096452	0.075327597	0.175519326	0.162735439	0.003260077	0.0723911	0.193008951	0.716450421	1.92E-52	-0.121421276	0.02862425	-0.041789713	0.452772986	0.575593715	4.55E-30	0.170257763	0.002069605
RNASE1	RNASE1	RNASE1	black	0.006749938	0.903517755	-0.111541577	0.044497803	-0.189724692	0.000585134	0.012612732	0.820803086	-0.030648568	0.581959065	0.389662036	3.15E-13	-0.110457075	0.046622544	-0.083928233	0.131075817	0.09422091	0.0899197	0.174168494	0.001622154	0.019090787	0.731696825	-0.01930896	0.72875033	0.002256315	0.967678867	0.106872023	0.054259991	-0.096086366	0.083710476	0.149119718	0.007081034	0.591487564	4.72E-32	-0.204436115	0.000206778	-0.058783761	0.290707844	0.233298739	2.15E-05	0.045498306	0.413645333
FCGR3A	FCGR3A	FCGR3A	black	-0.00598502	0.914406822	-0.031463175	0.57196157	-0.236429927	1.65E-05	0.069461314	0.211695874	-0.136864059	0.013531091	0.332780328	7.63E-10	-0.190831081	0.000542507	-0.075993738	0.171720911	0.044005689	0.4291481	0.000858979	0.987692475	0.192118025	0.000496553	-0.039729918	0.475373438	-0.031898332	0.566654502	0.006140244	0.912195761	-0.068757435	0.216373138	0.088479677	0.111369404	0.824894581	5.16E-82	-0.210704289	0.000129746	-0.112947342	0.041865213	0.500365511	5.40E-22	0.050337367	0.365705476
MPEG1	MPEG1	MPEG1	black	0.005935572	0.915111318	-0.167519839	0.002447082	-0.147766298	0.007623751	0.106930253	0.054128105	-0.173811845	0.001658944	0.324156502	2.18E-09	-0.155708727	0.004901406	-0.177227383	0.00133599	-0.188262392	0.000646241	-0.105065769	0.058485398	-0.048328832	0.385169368	-0.043912276	0.430129369	-0.026225769	0.637604211	-0.035594624	0.5225488	-0.104232957	0.060523315	0.183991216	0.000860186	0.787333509	8.03E-70	-0.015655621	0.778583461	-0.107490439	0.052872892	0.423377445	1.44E-15	-0.119131594	0.031789136
APOE	APOE	APOE	black	-0.005560167	0.920461904	0.047404804	0.394331505	-0.094995331	0.087298635	0.196766272	0.000358983	0.042507517	0.445041378	0.306737784	1.65E-08	-0.12252104	0.02720273	0.055702482	0.316778902	0.241324084	1.09E-05	0.198061835	0.000327513	0.135971579	0.014158313	0.003830553	0.945156418	0.005143022	0.926411605	0.20350709	0.000221308	-0.027931457	0.615879086	0.071410482	0.199124314	0.608829148	2.39E-34	-0.22748122	3.48E-05	-0.057456377	0.301757452	0.141417119	0.010696811	0.119030511	0.031935482
CD14	CD14	CD14	black	0.004051274	0.942001656	-0.126957938	0.022066635	-0.326839974	1.58E-09	0.068194344	0.22016783	-0.11626626	0.036166194	0.295187525	5.88E-08	-0.254720704	3.30E-06	-0.063252537	0.255518765	0.07038855	0.205646033	0.066861074	0.229341653	0.174985172	0.001540709	-0.055026179	0.322699423	-0.044557987	0.423372973	0.031605785	0.570219748	-0.072326054	0.193410292	0.16140187	0.003526737	0.811180719	3.02E-77	-0.163508292	0.00311404	-0.015083728	0.78647297	0.467517528	4.72E-19	0.082707047	0.136796334
PLA2G7	PLA2G7	PLA2G7	black	0.00382094	0.945293828	-0.081949694	0.140439223	-0.122098343	0.027741754	0.069267283	0.212977884	-0.127578817	0.02141955	0.287501479	1.33E-07	-0.118089255	0.03332603	-0.115095009	0.038097278	-0.10571655	0.056932694	-0.083120255	0.134839622	0.053593941	0.335473144	-0.055467012	0.318832164	-0.011955466	0.829995393	0.010439553	0.851282983	-0.069499565	0.211443794	0.070680954	0.203764404	0.794914857	4.48E-72	-0.105148174	0.058286873	-0.09307243	0.093922476	0.468005762	4.29E-19	-0.071801999	0.196666036
CCR7	CCR7	CCR7	black	-0.003454164	0.950538074	-0.021384058	0.700930151	-0.023007923	0.679432392	0.225273465	4.16E-05	-0.085496149	0.124003939	0.092153441	0.097226789	-0.059253099	0.28686657	-0.089336389	0.107934848	-0.004420015	0.936733302	-0.004689252	0.932888319	-0.015163152	0.785375957	0.04648913	0.403539088	-0.001002002	0.985643445	0.041552054	0.455349393	-0.046126783	0.407217785	0.092877535	0.094615646	0.366079805	9.62E-12	0.03207738	0.564477721	-0.110907519	0.045729941	0.085858476	0.122412651	-0.072757413	0.190760141
GPR183	GPR183	GPR183	black	0.00188496	0.972996214	-0.165993516	0.002683773	-0.122595982	0.027108109	0.190311794	0.000562142	-0.205850378	0.000186363	0.419375296	2.83E-15	-0.100916483	0.069227981	-0.102560353	0.06479331	-0.190406306	0.00055852	-0.10674651	0.054545173	-0.066248976	0.233642768	-0.025863218	0.642263029	-0.000117675	0.998313871	0.047767795	0.390716747	-0.142243875	0.010242716	0.071904764	0.196024471	0.688750118	4.97E-47	-0.042782341	0.442101155	-0.190076954	0.000571236	0.21001134	0.000136699	-0.246125171	7.15E-06
C1QC	C1QC	C1QC	black	0.001802539	0.974176547	-0.015970493	0.774249277	-0.258573491	2.31E-06	0.112304645	0.043052052	-0.09238258	0.096394364	0.223054026	4.97E-05	-0.213069764	0.000108429	-0.072349544	0.193265285	0.06098141	0.273016357	0.02248946	0.686268996	0.238907369	1.34E-05	-0.05175354	0.352356179	-0.044344043	0.425604698	-0.001734611	0.975149372	-0.058663156	0.291700464	0.143627697	0.009520781	0.841248792	2.84E-88	-0.223090325	4.96E-05	-0.009106474	0.870093165	0.590822974	5.74E-32	0.118393305	0.032871314
C3AR1	C3AR1	C3AR1	black	-0.001783617	0.974447528	-0.141503642	0.010648468	-0.218657084	7.04E-05	0.114525479	0.039067385	-0.20095687	0.000266244	0.410930393	1.13E-14	-0.198059627	0.000327564	-0.131020998	0.018122324	-0.112122866	0.043392826	-0.060954486	0.273228567	0.040191457	0.470256432	-0.05211458	0.349002637	-0.040895744	0.46250681	-0.014754308	0.791027445	-0.093468431	0.092526535	0.120415988	0.029978896	0.847615093	6.62E-91	-0.137820228	0.012886347	-0.130419525	0.018664382	0.442763911	4.91E-17	-0.07205003	0.195120176
PHLDB2	PHLDB2	PHLDB2	black	0.000347138	0.995026015	-0.128547447	0.02044288	0.358302627	2.80E-11	-0.246692189	6.80E-06	-0.037441872	0.50118391	-0.028512588	0.60855189	0.213411401	0.000105637	0.064930397	0.243100785	-0.243406658	9.08E-06	-0.198804521	0.000310651	-0.337276676	4.36E-10	-0.080066005	0.149821574	-0.034090386	0.540284217	-0.100188985	0.071268249	-0.004542654	0.934981697	-0.102345237	0.065360013	-0.331674167	8.75E-10	0.052019613	0.349882787	-0.064862938	0.243591757	-0.280844942	2.64E-07	-0.127888559	0.021102928
RMI2	RMI2	RMI2	blue	-0.297166609	4.75E-08	0.782841826	1.57E-68	0.332329307	8.07E-10	0.61490393	3.48E-35	0.410650104	1.18E-14	-0.193495795	0.000451378	0.226797346	3.68E-05	0.269067444	8.52E-07	0.48090359	3.26E-20	0.378187492	1.72E-12	0.441471784	6.19E-17	0.31545329	6.10E-09	0.116730485	0.035424127	0.124689086	0.024577256	0.244509862	8.24E-06	-0.11921559	0.031667964	0.105941087	0.056404954	-0.261533689	1.75E-06	0.076585667	0.168397341	-0.014332591	0.796868353	0.352925921	5.76E-11
MIS18A	MIS18A	MIS18A	blue	-0.289866492	1.04E-07	0.844701221	1.10E-89	0.298070622	4.31E-08	0.494815452	1.78E-21	0.44378643	4.08E-17	-0.274230471	5.13E-07	0.222358878	5.26E-05	0.191035358	0.000534959	0.547376133	8.45E-27	0.357281155	3.21E-11	0.579267568	1.62E-30	0.326550352	1.64E-09	0.122891585	0.026737635	0.141854949	0.010454161	0.278237046	3.44E-07	-0.158780986	0.004109101	-0.000424169	0.993922285	-0.236535932	1.64E-05	0.129666861	0.019362542	0.000325224	0.995340001	0.380998686	1.14E-12
ARHGEF16	ARHGEF16	ARHGEF16	blue	-0.270171629	7.65E-07	0.418126823	3.48E-15	0.299191265	3.81E-08	0.31197636	9.10E-09	0.289453619	1.08E-07	-0.29418987	6.55E-08	0.187416779	0.000684222	0.230389642	2.74E-05	0.235310167	1.82E-05	0.108359495	0.05097357	0.211773672	0.000119664	0.064757151	0.24436309	0.108673832	0.050300744	0.089074035	0.108977643	0.086737537	0.118617963	-0.138456135	0.012472682	-0.14270623	0.009996286	-0.071807778	0.196629914	0.165909231	0.002697431	-0.088895417	0.109692133	0.230140908	2.80E-05
RBM14	RBM14	RBM14	blue	-0.269856383	7.89E-07	0.668618302	1.84E-43	0.448678682	1.67E-17	0.318533087	4.25E-09	0.564883953	8.63E-29	-0.249865865	5.12E-06	0.290284576	9.92E-08	0.211182299	0.000125145	0.298684471	4.03E-08	0.222823537	5.07E-05	0.209389155	0.000143238	0.13503892	0.014840919	0.055422943	0.319217398	-0.024492969	0.659996514	0.249312586	5.38E-06	-0.137734965	0.012942721	-0.001410652	0.979789415	-0.25211438	4.18E-06	0.258259356	2.38E-06	-0.001570141	0.977504976	0.343695595	1.93E-10
RFC5	RFC5	RFC5	blue	-0.269588218	8.10E-07	0.813377283	5.53E-78	0.49568476	1.48E-21	0.417325738	3.97E-15	0.406647854	2.26E-14	-0.268411009	9.08E-07	0.218723391	7.00E-05	0.205046461	0.000197724	0.317415533	4.85E-09	0.089484091	0.107351237	0.357049468	3.31E-11	0.210713219	0.000129659	0.085604572	0.123526082	0.000281528	0.995966103	0.218747228	6.99E-05	-0.161333493	0.003540928	0.000992983	0.985772652	-0.240206655	1.20E-05	0.045584673	0.412758519	-0.060098925	0.280030429	0.273582612	5.47E-07
EZH2	EZH2	EZH2	blue	-0.264946263	1.27E-06	0.699987831	3.76E-49	0.453262131	7.17E-18	0.36911401	6.29E-12	0.470952491	2.40E-19	-0.232579776	2.29E-05	0.174542322	0.001584396	0.169761575	0.002133798	0.374580432	2.90E-12	0.187179035	0.000695266	0.303973035	2.25E-08	0.186160908	0.000744453	0.068840347	0.215818374	0.069110442	0.214018239	0.219807909	6.43E-05	-0.094308043	0.089621683	0.056227627	0.312230887	-0.123177052	0.026384003	-0.087121949	0.11698768	-0.006915619	0.901161496	0.313513297	7.63E-09
TMPO	TMPO	TMPO	blue	-0.263889939	1.40E-06	0.815997208	7.09E-79	0.538188278	8.43E-26	0.446221908	2.62E-17	0.357999067	2.92E-11	-0.203424999	0.000222636	0.2322318	2.35E-05	0.187910543	0.000661801	0.207267958	0.000167804	0.042548696	0.44460012	0.306286576	1.74E-08	0.436416921	1.52E-16	0.070838023	0.202758823	-0.002075415	0.97026896	0.237600742	1.50E-05	-0.131820293	0.017423251	0.055554459	0.31806863	-0.247949383	6.08E-06	-0.046009827	0.408409408	-0.006139761	0.912202639	0.147976647	0.007537038
CDKN2C	CDKN2C	CDKN2C	blue	-0.257797448	2.48E-06	0.69163257	1.45E-47	0.141706888	0.010535667	0.640972437	5.37E-39	0.30863497	1.33E-08	-0.127834341	0.021158056	0.008620842	0.876964394	0.099602397	0.072948831	0.37818098	1.72E-12	0.278653494	3.30E-07	0.469257553	3.36E-19	0.404806291	3.02E-14	0.015063744	0.786749058	0.03736891	0.502018957	0.253092395	3.83E-06	-0.054353541	0.328658651	0.164288136	0.002972724	-0.202887865	0.000231516	0.064938127	0.243044566	0.086222248	0.12083104	0.246094431	7.17E-06
MIR1244.1	MIR1244.1	MIR1244.1	blue	-0.256641642	2.76E-06	0.719304234	4.88E-53	0.265691191	1.18E-06	0.500546408	5.19E-22	0.383614077	7.78E-13	-0.227697998	3.42E-05	0.149442086	0.00695697	0.191286865	0.000525799	0.455069038	5.11E-18	0.17566357	0.001475924	0.517743159	1.10E-23	0.143718385	0.009475086	0.119603843	0.031112982	0.114427793	0.039235859	0.135080103	0.01481018	-0.151307619	0.006276434	0.17585721	0.001457895	-0.281221774	2.54E-07	0.088450782	0.111486725	0.091835976	0.098389528	0.28814176	1.24E-07
NUSAP1	NUSAP1	NUSAP1	blue	-0.255817609	2.98E-06	0.815828395	8.11E-79	0.380309946	1.26E-12	0.431502628	3.59E-16	0.363932724	1.30E-11	-0.24219976	1.01E-05	0.161067206	0.003596685	0.120513267	0.029845456	0.252791288	3.93E-06	0.058322591	0.294515663	0.37846804	1.65E-12	0.293945361	6.72E-08	0.040033525	0.472003986	-0.008092125	0.884455742	0.267325247	1.01E-06	-0.143683917	0.00949243	0.039019756	0.483305934	-0.218980001	6.86E-05	0.055203563	0.321139657	0.002182462	0.968736236	0.209766094	0.000139243
LIG1	LIG1	LIG1	blue	-0.252173909	4.16E-06	0.804942689	3.32E-75	0.266611996	1.08E-06	0.610013889	1.65E-34	0.436821334	1.42E-16	-0.203251872	0.000225463	0.156648891	0.004645457	0.149641488	0.006881206	0.421012452	2.15E-15	0.237618842	1.50E-05	0.427608897	7.03E-16	0.221103397	5.81E-05	0.044617099	0.422757561	0.100792526	0.069572204	0.172307423	0.001822693	-0.140936975	0.01096863	0.137883143	0.012844889	-0.261555205	1.75E-06	0.100624802	0.070040193	0.067578754	0.224370421	0.324935784	1.99E-09
FANCL	FANCL	FANCL	blue	-0.249441151	5.32E-06	0.773813407	5.04E-66	0.379774387	1.37E-12	0.60995299	1.68E-34	0.315332649	6.18E-09	-0.178285319	0.001248348	0.265205577	1.24E-06	0.144348177	0.00916309	0.388109534	3.98E-13	0.20890327	0.000148548	0.456797123	3.70E-18	0.542357363	3.00E-26	0.152415842	0.005900998	0.026601064	0.632796586	0.166426166	0.00261465	-0.094404219	0.089293658	0.059305696	0.286438225	-0.22013887	6.27E-05	-0.034084438	0.540354932	-0.027205011	0.625092272	0.261400511	1.77E-06
MPC1	MPC1	MPC1	blue	-0.245376768	7.64E-06	0.525127177	1.97E-24	0.115526826	0.037375404	0.485500194	1.27E-20	0.289339601	1.10E-07	0.003915894	0.943936541	0.095779794	0.084706502	0.16191633	0.00342161	0.453125389	7.35E-18	0.329211922	1.18E-09	0.475175129	1.04E-19	0.46858994	3.83E-19	0.034955343	0.530049587	0.076581449	0.168420853	0.117191097	0.034700658	0.256155137	2.89E-06	0.294099317	6.61E-08	-0.251767654	4.32E-06	0.00110194	0.984211711	0.053115983	0.339807071	0.190440318	0.000557222
THOC3	THOC3	THOC3	blue	-0.244999056	7.89E-06	0.594136066	2.15E-32	0.326985581	1.55E-09	0.349849201	8.65E-11	0.350791282	7.64E-11	-0.248214046	5.94E-06	0.232758529	2.25E-05	0.098245341	0.076960688	0.422472265	1.68E-15	0.177651092	0.001300231	0.443568558	4.24E-17	0.064412399	0.246888629	0.063378069	0.254574782	0.023864928	0.668189235	0.143567991	0.009550972	-0.147546802	0.007715183	0.025747051	0.643758771	-0.226978643	3.62E-05	-0.000224876	0.996777846	-0.034570563	0.53459037	0.331125139	9.36E-10
IER3IP1	IER3IP1	IER3IP1	blue	-0.244776486	8.05E-06	0.484666862	1.51E-20	0.252313198	4.11E-06	0.329171671	1.19E-09	0.326627084	1.62E-09	-0.060753367	0.274817298	0.220199579	6.24E-05	0.209883825	0.000138016	0.415367612	5.49E-15	0.242809452	9.56E-06	0.323341578	2.41E-09	0.262155946	1.65E-06	0.140347855	0.011310476	0.089213213	0.108423461	0.123578173	0.025893902	-0.070189789	0.206932222	0.043443537	0.435072818	-0.195493807	0.000392612	-0.070993529	0.201766803	-0.064935144	0.243066263	0.246147977	7.13E-06
APOO	APOO	APOO	blue	-0.243578577	8.94E-06	0.689295038	3.94E-47	0.211567212	0.000121551	0.371868113	4.26E-12	0.432762744	2.89E-16	-0.201511154	0.000255808	0.136050245	0.01410202	0.196887576	0.000355921	0.585887426	2.43E-31	0.31594776	5.75E-09	0.506032763	1.55E-22	0.456222305	4.12E-18	0.175104178	0.001529159	0.145401809	0.008661493	0.226745697	3.69E-05	-0.09048344	0.103467647	0.015180202	0.785140519	-0.218765285	6.98E-05	0.088237614	0.11235523	-0.040008176	0.47228481	0.381914662	9.99E-13
LMNB1	LMNB1	LMNB1	blue	-0.241818325	1.04E-05	0.813462345	5.17E-78	0.368975364	6.42E-12	0.441607675	6.04E-17	0.341291479	2.62E-10	-0.243654168	8.88E-06	0.163792325	0.003061879	0.162342581	0.003336668	0.22766457	3.43E-05	0.029763845	0.592908222	0.480668718	3.42E-20	0.249966192	5.08E-06	0.037660658	0.498684347	-0.02618133	0.638174499	0.218431866	7.17E-05	-0.099090009	0.074443111	0.158239854	0.004239654	-0.238900774	1.34E-05	0.044303717	0.426026116	0.16653778	0.002597083	0.232759015	2.25E-05
PRDX2	PRDX2	PRDX2	blue	-0.239585544	1.26E-05	0.568247008	3.46E-29	0.345398252	1.55E-10	0.30901651	1.28E-08	0.563707144	1.18E-28	-0.195638621	0.000388642	0.180664321	0.001070228	0.206917954	0.000172218	0.588566179	1.11E-31	0.328557333	1.28E-09	0.336619935	4.73E-10	0.268705947	8.82E-07	0.202957347	0.000230349	0.301680067	2.90E-08	0.193034249	0.000466068	-0.053885606	0.332845932	0.053396733	0.33725703	-0.189803548	0.000581996	-0.033681809	0.545152687	-0.193552148	0.000449614	0.31433369	6.94E-09
FANCI	FANCI	FANCI	blue	-0.239452419	1.28E-05	0.688199378	6.28E-47	0.498667684	7.80E-22	0.277079649	3.86E-07	0.411747884	9.92E-15	-0.239207211	1.31E-05	0.149429718	0.006961694	0.203782796	0.000216899	0.211820223	0.000119242	0.034883063	0.530901075	0.238867322	1.34E-05	0.173577602	0.001683521	0.038873967	0.484943188	-0.045003044	0.418752323	0.199596484	0.000293565	-0.190530845	0.00055378	-0.064210829	0.248373667	-0.236672006	1.62E-05	0.05681758	0.30717293	-0.041180459	0.459394194	0.23393818	2.04E-05
H1FX	H1FX	H1FX	blue	-0.238550402	1.38E-05	0.585226753	2.94E-31	0.318237792	4.40E-09	0.321696994	2.93E-09	0.531951424	3.86E-25	-0.114984082	0.038284609	0.220622332	6.03E-05	0.261352227	1.78E-06	0.600677575	2.98E-33	0.496730295	1.18E-21	0.278062571	3.50E-07	0.188143236	0.000651472	0.109751457	0.048050116	0.158818112	0.004100279	0.217708423	7.58E-05	-0.091579331	0.099337567	0.035684676	0.521496581	-0.276823293	3.96E-07	0.077912044	0.16112485	-0.102943036	0.063795144	0.488724149	6.47E-21
UBE2T	UBE2T	UBE2T	blue	-0.238040652	1.44E-05	0.849696773	8.60E-92	0.329309971	1.17E-09	0.361717957	1.76E-11	0.496787237	1.17E-21	-0.216187059	8.53E-05	0.17875969	0.001210792	0.298785746	3.98E-08	0.655365861	2.91E-41	0.34587271	1.45E-10	0.551163891	3.21E-27	0.469310697	3.32E-19	0.118219469	0.033130639	0.225434835	4.11E-05	0.245993366	7.23E-06	-0.156326288	0.004731892	0.02661955	0.632560183	-0.358298659	2.80E-11	0.115179037	0.03795589	-0.02897459	0.602754465	0.480298631	3.69E-20
KIF22	KIF22	KIF22	blue	-0.23518154	1.84E-05	0.785117268	3.52E-69	0.181234985	0.001031136	0.384878433	6.45E-13	0.624093109	1.73E-36	-0.270153488	7.66E-07	0.173014754	0.001743945	0.245888243	7.30E-06	0.719350429	4.77E-53	0.561477862	2.15E-28	0.529782601	6.51E-25	0.339595617	3.25E-10	0.024360414	0.661722341	0.25956847	2.11E-06	0.351401272	7.05E-11	-0.155077308	0.005080358	0.05274674	0.343179563	-0.317754729	4.66E-09	0.228467282	3.21E-05	0.047369734	0.394681805	0.602571955	1.67E-33
PRC1	PRC1	PRC1	blue	-0.23424106	1.99E-05	0.653107964	6.72E-41	0.452372727	8.46E-18	0.167682164	0.002423062	0.31822378	4.41E-09	-0.247212082	6.49E-06	0.106794644	0.054435659	0.158202255	0.004248863	0.084255021	0.129576769	-0.064459268	0.246544217	0.192865645	0.000471544	0.216358998	8.42E-05	-0.010759014	0.846787344	-0.070312396	0.206138145	0.234652011	1.92E-05	-0.190287501	0.000563077	-0.121835691	0.028081286	-0.209925173	0.000137588	0.087148206	0.116876966	-0.063495029	0.253697429	0.166995408	0.002526173
SPAG5	SPAG5	SPAG5	blue	-0.232673968	2.27E-05	0.830446821	4.60E-84	0.439381134	8.99E-17	0.360698495	2.02E-11	0.470214729	2.78E-19	-0.177396988	0.001321569	0.173241035	0.001719418	0.29145607	8.76E-08	0.397444579	9.59E-14	0.208284436	0.000155577	0.380615793	1.21E-12	0.404420832	3.21E-14	0.06158412	0.268295277	0.025122008	0.651831234	0.264061358	1.38E-06	-0.197405556	0.000343118	-0.055353768	0.319822716	-0.360532555	2.07E-11	0.099034532	0.074606383	-0.056418846	0.310585525	0.366016375	9.70E-12
HMGB2	HMGB2	HMGB2	blue	-0.23246816	2.31E-05	0.809762397	8.92E-77	0.212053278	0.000117151	0.456746751	3.73E-18	0.306820405	1.64E-08	-0.230701147	2.67E-05	0.063558506	0.253222149	0.176197407	0.00142671	0.429786699	4.83E-16	0.174275372	0.001611276	0.53443398	2.12E-25	0.241276654	1.09E-05	0.07809716	0.160128933	0.057099197	0.304777645	0.247482783	6.34E-06	-0.099456543	0.073371678	0.148196403	0.007447388	-0.253083718	3.83E-06	0.086677031	0.118876177	0.143514873	0.009577902	0.352139538	6.39E-11
TRA2B	TRA2B	TRA2B	blue	-0.23150378	2.50E-05	0.734935714	1.97E-56	0.62187569	3.61E-36	0.263722554	1.42E-06	0.449714544	1.38E-17	-0.275244057	4.64E-07	0.289387556	1.09E-07	0.15072343	0.006482834	0.262277248	1.63E-06	0.08614349	0.121172111	0.267902893	9.54E-07	0.155429499	0.00497983	0.094222902	0.089912879	-0.02195999	0.693277212	0.184620554	0.000825013	-0.185907032	0.000757209	-0.126873515	0.022155915	-0.170829254	0.001997857	-0.063990073	0.250007177	-0.101404955	0.067885046	0.259170235	2.19E-06
SRRT	SRRT	SRRT	blue	-0.231433736	2.51E-05	0.782482828	1.99E-68	0.401553522	5.05E-14	0.471147996	2.31E-19	0.65695763	1.60E-41	-0.209509057	0.000141956	0.253653138	3.64E-06	0.516626856	1.42E-23	0.552513997	2.26E-27	0.388411545	3.80E-13	0.415976886	4.96E-15	0.178395015	0.001239569	0.122092934	0.02774871	0.102585595	0.064727077	0.250190447	4.98E-06	-0.199181324	0.000302409	0.030603921	0.582509346	-0.320221616	3.49E-09	0.130794745	0.018324596	-0.025390024	0.648364746	0.461280442	1.58E-18
KIFC1	KIFC1	KIFC1	blue	-0.231388631	2.52E-05	0.800909896	6.33E-74	0.240217441	1.20E-05	0.26499853	1.26E-06	0.428608018	5.92E-16	-0.270816097	7.18E-07	0.100157622	0.071357298	0.171135951	0.001960296	0.418196406	3.44E-15	0.178643955	0.001219858	0.464184109	9.02E-19	0.247106331	6.55E-06	0.023361905	0.674779675	0.013900672	0.802862329	0.293670524	6.92E-08	-0.15804264	0.004288157	0.051437413	0.355309155	-0.348295193	1.06E-10	0.163523156	0.003111291	0.184787979	0.000815882	0.42678083	8.10E-16
HADH	HADH	HADH	blue	-0.23098701	2.61E-05	0.686324782	1.39E-46	0.317636718	4.73E-09	0.377663005	1.86E-12	0.365538531	1.04E-11	-0.210689717	0.000129889	0.132506829	0.016841705	0.191980031	0.000501302	0.413259349	7.75E-15	0.204267292	0.00020935	0.356717532	3.47E-11	0.329368047	1.16E-09	0.0475423	0.392959928	0.088540284	0.111123641	0.154950627	0.005116961	0.130063479	0.018991865	0.064170727	0.248669849	-0.225186057	4.19E-05	0.062231549	0.263286435	-0.070720937	0.203508089	0.288435768	1.21E-07
TIMELESS	TIMELESS	TIMELESS	blue	-0.229080201	3.05E-05	0.769370308	7.83E-65	0.551334391	3.07E-27	0.472225263	1.87E-19	0.370399516	5.25E-12	-0.196046318	0.000377666	0.235727101	1.76E-05	0.15579324	0.004877889	0.162529087	0.003300106	0.035772038	0.520476842	0.24117115	1.10E-05	0.199542911	0.000294692	0.069472649	0.211621148	-0.018226369	0.743409441	0.223484654	4.80E-05	-0.12880386	0.020190902	0.001962477	0.971886149	-0.260670465	1.90E-06	-0.042864895	0.44122011	-0.017909156	0.747722625	0.166192166	0.002651832
PRPS2	PRPS2	PRPS2	blue	-0.229027114	3.07E-05	0.703397911	8.17E-50	0.408759811	1.61E-14	0.470750196	2.50E-19	0.347084498	1.24E-10	-0.21272998	0.000111275	0.233002165	2.21E-05	0.117487899	0.034241165	0.224986725	4.26E-05	0.060975423	0.273063541	0.282326714	2.27E-07	0.328595968	1.28E-09	-0.035745941	0.520781358	-0.025438888	0.647733561	0.234269831	1.98E-05	-0.187455026	0.00068246	-0.037735081	0.497835587	-0.232989348	2.21E-05	0.022011848	0.692589636	-0.065000767	0.242589362	0.145616832	0.008562182
RBBP4	RBBP4	RBBP4	blue	-0.229010487	3.07E-05	0.642421297	3.22E-39	0.481742702	2.75E-20	0.463375613	1.05E-18	0.266777355	1.06E-06	-0.052665275	0.343926483	0.350190397	8.27E-11	0.13187123	0.017379509	0.091002119	0.101496279	0.056333177	0.311321964	0.241418727	1.08E-05	0.260504654	1.93E-06	0.176356702	0.00141232	-0.004984354	0.928675768	0.131119126	0.018035204	-0.07814256	0.159885393	0.041130314	0.459941547	-0.210478559	0.000131974	0.003031947	0.956577665	-0.060171963	0.279445331	0.037808721	0.496996511
ASF1B	ASF1B	ASF1B	blue	-0.228745502	3.14E-05	0.843130957	4.87E-89	0.27654454	4.08E-07	0.43451894	2.12E-16	0.492253264	3.08E-21	-0.271374587	6.80E-07	0.123158973	0.026406279	0.221764808	5.51E-05	0.44668983	2.41E-17	0.191927001	0.000503138	0.441158932	6.55E-17	0.235286502	1.82E-05	0.023818108	0.668801594	0.051652331	0.353299895	0.315348892	6.17E-09	-0.124164335	0.025191814	0.116601521	0.035628968	-0.25882454	2.26E-06	0.085068745	0.125901633	0.068228133	0.219938791	0.407709922	1.90E-14
RBBP7	RBBP7	RBBP7	blue	-0.22827813	3.26E-05	0.760846403	1.27E-62	0.244069931	8.56E-06	0.399498511	6.97E-14	0.350721543	7.71E-11	-0.191139444	0.00053115	0.195597794	0.000389758	0.134696186	0.015098923	0.478068953	5.80E-20	0.228777185	3.13E-05	0.472960894	1.61E-19	0.482110087	2.55E-20	0.106112648	0.056004464	0.017859896	0.748393117	0.241723861	1.05E-05	-0.091325061	0.100283974	0.031088995	0.576543712	-0.281517152	2.47E-07	0.096485952	0.082426452	0.027801057	0.617528508	0.324972945	1.98E-09
CENPM	CENPM	CENPM	blue	-0.22424878	4.52E-05	0.712871073	1.04E-51	0.162777203	0.00325203	0.440476969	7.40E-17	0.396461627	1.12E-13	-0.124957865	0.024267517	0.065110883	0.241790585	0.19991025	0.000287041	0.688311414	5.99E-47	0.397162999	1.00E-13	0.521552256	4.56E-24	0.481185073	3.08E-20	0.085286406	0.124932411	0.161383208	0.003530605	0.315496467	6.06E-09	-0.101248119	0.068313884	0.106827704	0.054360547	-0.327233301	1.51E-09	0.072532055	0.192141341	-0.057364637	0.302531278	0.449383399	1.47E-17
RFC2	RFC2	RFC2	blue	-0.223580771	4.77E-05	0.749509537	8.07E-60	0.299793553	3.57E-08	0.412462741	8.83E-15	0.473378452	1.49E-19	-0.206675099	0.000175344	0.129794322	0.019242737	0.441332879	6.35E-17	0.611599006	9.98E-35	0.392697352	1.99E-13	0.487463047	8.42E-21	0.239607043	1.26E-05	0.054396134	0.328279211	0.146137292	0.008325983	0.211415265	0.000122958	-0.137477486	0.013114279	0.027122932	0.626136963	-0.353375602	5.42E-11	0.18591854	0.000756627	-0.042859811	0.441274339	0.513796555	2.72E-23
MCM5	MCM5	MCM5	blue	-0.222895796	5.04E-05	0.735957845	1.16E-56	0.302955083	2.52E-08	0.521459755	4.66E-24	0.395464269	1.30E-13	-0.12521658	0.023972562	0.094031092	0.090571678	0.144433608	0.009121478	0.37822978	1.71E-12	0.252798868	3.93E-06	0.337157026	4.42E-10	0.180601826	0.001074591	0.02997002	0.590348261	0.03839004	0.490399237	0.196479791	0.000366312	-0.119934659	0.030646679	0.122349022	0.027420992	-0.309987872	1.14E-08	0.133295652	0.016194516	-0.001149173	0.983535069	0.351607356	6.86E-11
USP1	USP1	USP1	blue	-0.22200007	5.41E-05	0.650502841	1.75E-40	0.394967342	1.41E-13	0.322590854	2.63E-09	0.209610469	0.00014088	-0.210855381	0.000128275	0.142133431	0.010302372	0.069142311	0.213806548	-0.005380084	0.923029891	-0.092947461	0.094366477	0.249993452	5.06E-06	0.086703408	0.118763557	0.008661847	0.876383853	-0.064799409	0.244054763	0.23106508	2.59E-05	-0.080175597	0.149262991	0.048732718	0.381205666	-0.158219536	0.004244628	0.010345052	0.852613777	0.158871316	0.004087666	0.092040212	0.097640237
ATP5A1	ATP5A1	ATP5A1	blue	-0.221222879	5.75E-05	0.422357497	1.71E-15	0.235734277	1.75E-05	0.320074206	3.55E-09	0.283139604	2.09E-07	-0.170708001	0.002012887	0.110691051	0.04615709	0.15362462	0.005514579	0.340663937	2.84E-10	0.149585885	0.006902258	0.364883324	1.14E-11	0.251311	4.50E-06	0.110381545	0.046773636	0.035097202	0.528380439	0.113625374	0.040643124	0.031478143	0.571778636	0.10215883	0.065854368	-0.098477195	0.076262856	-0.086542573	0.119451553	-0.031971992	0.565758486	0.213187785	0.000107457
BTG3	BTG3	BTG3	blue	-0.221019128	5.85E-05	0.445122413	3.20E-17	0.198376847	0.00032026	0.396515137	1.11E-13	0.244202413	8.47E-06	-0.193773473	0.000442749	0.20045883	0.000275958	0.056686422	0.308292718	0.230055836	2.82E-05	0.10408702	0.060886389	0.247471604	6.34E-06	0.102156874	0.065859572	0.072757789	0.190757837	0.009629685	0.862701152	0.106069098	0.056105904	-0.19713604	0.000349725	0.003699782	0.947025926	0.058836182	0.290277101	-0.06753867	0.22464604	0.017649314	0.751261589	0.101555812	0.067474637
CCHCR1	CCHCR1	CCHCR1	blue	-0.220025291	6.32E-05	0.700693209	2.75E-49	0.15640173	0.00471155	0.558560384	4.66E-28	0.502092485	3.70E-22	-0.135004911	0.014866347	0.096268052	0.083124666	0.173736991	0.001666762	0.605074156	7.72E-34	0.569521472	2.45E-29	0.464497155	8.49E-19	0.180334016	0.001093474	0.07319825	0.188079342	0.168704737	0.002276623	0.320884133	3.22E-09	-0.075629392	0.173790793	0.139682238	0.01170801	-0.302668953	2.60E-08	0.150583743	0.006533079	0.048627942	0.382231526	0.451256283	1.04E-17
TROAP	TROAP	TROAP	blue	-0.219625798	6.53E-05	0.820059427	2.75E-80	0.259863681	2.05E-06	0.341333312	2.61E-10	0.492886401	2.69E-21	-0.206248806	0.000180961	0.167969003	0.002381143	0.239604622	1.26E-05	0.547112728	9.04E-27	0.266969294	1.04E-06	0.473933503	1.33E-19	0.281234106	2.54E-07	0.029795857	0.592510417	0.11231528	0.043032185	0.302085957	2.77E-08	-0.174624727	0.001576182	-0.002335446	0.966545979	-0.369606324	5.87E-12	0.106385595	0.05537216	-0.003573565	0.948830611	0.441823867	5.81E-17
XRCC1	XRCC1	XRCC1	blue	-0.219550676	6.56E-05	0.724969368	3.06E-54	0.182090447	0.000974992	0.731368678	1.23E-55	0.355195141	4.25E-11	-0.13917868	0.012016902	0.102746804	0.064305391	0.163796573	0.003061105	0.436095612	1.61E-16	0.266138122	1.13E-06	0.501477848	4.23E-22	0.248036225	6.03E-06	0.096355051	0.082845327	0.080591841	0.147155842	0.289310797	1.10E-07	-0.0865587	0.119382424	0.159738909	0.003886869	-0.287112182	1.38E-07	0.105439703	0.057589003	0.060502968	0.276804077	0.314643005	6.70E-09
CDK1	CDK1	CDK1	blue	-0.219408636	6.64E-05	0.846904562	1.32E-90	0.314155927	7.08E-09	0.312728946	8.35E-09	0.417056968	4.15E-15	-0.285128213	1.70E-07	0.167980829	0.002379429	0.174901465	0.001548881	0.48378241	1.81E-20	0.167748244	0.002413346	0.526599049	1.39E-24	0.315626141	5.97E-09	0.043740568	0.431936473	0.189589169	0.000590564	0.250696608	4.75E-06	-0.176898328	0.00136438	0.004610497	0.934012863	-0.290590209	9.60E-08	0.058544682	0.292677754	0.065867006	0.236355481	0.429527503	5.06E-16
TCF19	TCF19	TCF19	blue	-0.219154479	6.77E-05	0.684574445	2.88E-46	0.15949966	0.003941331	0.466400291	5.87E-19	0.271306362	6.85E-07	-0.132353685	0.016969939	-0.039459907	0.478381056	0.088493768	0.111312228	0.231405531	2.52E-05	0.115700318	0.037088656	0.384376693	6.95E-13	0.090377571	0.103873728	-0.040357718	0.468420567	-0.031663522	0.56951527	0.36250586	1.58E-11	-0.072972605	0.189448047	0.177877522	0.001281485	-0.294025729	6.66E-08	0.119990471	0.030568601	0.194833992	0.000411182	0.270990137	7.06E-07
DUT	DUT	DUT	blue	-0.218944313	6.88E-05	0.765293032	9.19E-64	0.076679206	0.167876567	0.357086516	3.30E-11	0.477867798	6.04E-20	-0.20027003	0.000279727	0.089862784	0.105866285	0.196217153	0.000373152	0.71292997	1.02E-51	0.452011632	9.05E-18	0.634134327	5.82E-38	0.305670515	1.86E-08	0.129071664	0.019930614	0.12994589	0.019101113	0.167841555	0.002399686	-0.116577252	0.035667628	0.14103622	0.01091195	-0.337311702	4.34E-10	0.138291953	0.012578348	0.1018423	0.066700838	0.587916548	1.35E-31
CXXC1	CXXC1	CXXC1	blue	-0.218303336	7.24E-05	0.514525123	2.30E-23	0.048394496	0.384523247	0.372796708	3.74E-12	0.429740116	4.87E-16	-0.140137125	0.011435023	0.036224961	0.515206473	0.080101791	0.149639	0.475291552	1.01E-19	0.355489365	4.09E-11	0.403224265	3.88E-14	0.240917192	1.13E-05	0.086448471	0.119855524	0.066425543	0.23239626	0.138201054	0.012637188	-0.108374552	0.050941171	0.218639346	7.05E-05	-0.13540797	0.014567438	0.016228276	0.770706121	0.092640108	0.095465591	0.385292527	6.06E-13
SAMD1	SAMD1	SAMD1	blue	-0.217030022	7.99E-05	0.588787539	1.04E-31	0.251315703	4.50E-06	0.302734427	2.58E-08	0.607545609	3.58E-34	-0.222270098	5.29E-05	0.269307959	8.32E-07	0.289647391	1.06E-07	0.592007163	4.04E-32	0.435922294	1.66E-16	0.301668654	2.90E-08	0.180177568	0.001104646	0.130434217	0.018650975	0.131910704	0.017345678	0.261974859	1.68E-06	-0.130636984	0.018466796	-0.00758951	0.891586789	-0.248897288	5.59E-06	0.164511822	0.002933278	-0.100803459	0.069541789	0.446088277	2.69E-17
SFPQ	SFPQ	SFPQ	blue	-0.216768531	8.16E-05	0.689747116	3.25E-47	0.429438075	5.13E-16	0.246163391	7.12E-06	0.429897351	4.74E-16	-0.337405506	4.29E-10	0.285730915	1.60E-07	0.162348485	0.003335505	0.247648811	6.24E-06	0.065869246	0.236339509	0.322580735	2.63E-09	0.127814243	0.021178522	0.136093264	0.014071318	-0.025652901	0.644972075	0.121673576	0.028292627	-0.205586396	0.000190024	-0.153196558	0.005648741	-0.09988003	0.072149429	0.029583821	0.595147626	-0.000144665	0.997927147	0.270342245	7.52E-07
MCM3	MCM3	MCM3	blue	-0.215589193	8.94E-05	0.801756598	3.43E-74	0.401548471	5.06E-14	0.416052796	4.90E-15	0.487124955	9.04E-21	-0.192285111	0.000490859	0.177746236	0.001292324	0.148897768	0.007167598	0.341688306	2.49E-10	0.189332461	0.000600977	0.394712481	1.46E-13	0.223080373	4.96E-05	0.045974986	0.408764783	-0.009047242	0.870930732	0.156029741	0.00481262	-0.160625685	0.003690889	0.040238373	0.469737988	-0.312463991	8.61E-09	0.107703046	0.052402883	0.036787796	0.508695769	0.331494582	8.94E-10
CCNB2	CCNB2	CCNB2	blue	-0.215546355	8.97E-05	0.76596633	6.14E-64	0.213493398	0.000104977	0.176973924	0.001357809	0.398843742	7.72E-14	-0.302011441	2.79E-08	0.114044629	0.039902621	0.196022341	0.000378303	0.484017541	1.72E-20	0.161815344	0.003442019	0.52450742	2.28E-24	0.312341415	8.73E-09	0.030942182	0.578346247	0.034125073	0.539871892	0.211836037	0.000119099	-0.184459178	0.000833903	-0.034711229	0.532928112	-0.293575423	6.99E-08	0.179111754	0.001183594	0.042009878	0.450393556	0.415077839	5.75E-15
NEK2	NEK2	NEK2	blue	-0.214963504	9.38E-05	0.7857034	2.38E-69	0.448333292	1.78E-17	0.357264675	3.22E-11	0.346531229	1.33E-10	-0.233590297	2.10E-05	0.270821737	7.18E-07	0.253705541	3.62E-06	0.306241499	1.75E-08	0.111788316	0.044025922	0.381028196	1.14E-12	0.311045913	1.01E-08	0.029996553	0.590019177	0.090538442	0.103257173	0.19537845	0.000395802	-0.170838818	0.001996676	-0.068780513	0.216218622	-0.320911034	3.21E-09	0.146922015	0.007980818	-0.040721517	0.464417286	0.250607251	4.79E-06
GPBP1	GPBP1	GPBP1	blue	-0.21483216	9.47E-05	0.622754516	2.70E-36	0.240998959	1.12E-05	0.59379901	2.37E-32	0.227127427	3.58E-05	-0.168071272	0.002366357	0.152339757	0.005926115	0.092050101	0.097604072	0.269115	8.48E-07	0.140312733	0.011331151	0.573242816	8.76E-30	0.11535597	0.037659629	0.133061387	0.016384409	0.00410818	0.941188451	0.10747608	0.052904761	-0.070657832	0.203912738	0.158315219	0.00422125	-0.173766627	0.001663663	-0.007074625	0.89890099	0.1432697	0.00970308	0.208937548	0.000148167
NASP	NASP	NASP	blue	-0.21432097	9.85E-05	0.838014065	5.57E-87	0.161302077	0.003547465	0.496068092	1.37E-21	0.448911289	1.60E-17	-0.210051205	0.00013629	0.149722266	0.006850724	0.232716802	2.26E-05	0.558876416	4.29E-28	0.352051342	6.47E-11	0.591307761	4.97E-32	0.232580242	2.29E-05	0.114639478	0.038871551	0.151978559	0.006046662	0.213375706	0.000105926	-0.165442994	0.00277413	0.075834361	0.172624077	-0.305919055	1.81E-08	0.136549101	0.013749591	0.101510127	0.067598709	0.521318494	4.81E-24
PBK	PBK	PBK	blue	-0.21315483	0.000107728	0.722225202	1.18E-53	0.227239242	3.55E-05	0.195662206	0.000387999	0.391536797	2.37E-13	-0.220023395	6.32E-05	0.096869666	0.081208437	0.134827942	0.014999278	0.477816348	6.10E-20	0.16386403	0.003048837	0.456123454	4.20E-18	0.568034521	3.67E-29	0.131434207	0.017757932	0.012912477	0.816618987	0.208433748	0.000153853	-0.134079946	0.015572717	0.027025779	0.627374467	-0.261554191	1.75E-06	0.025602435	0.645622817	-0.00098376	0.985904787	0.376292295	2.26E-12
POLD1	POLD1	POLD1	blue	-0.212466849	0.000113526	0.731285052	1.29E-55	0.128661059	0.020330898	0.55548239	1.05E-27	0.418193816	3.44E-15	-0.162153019	0.003374204	0.031714738	0.5688907	0.140411107	0.011273327	0.458364262	2.75E-18	0.281019605	2.59E-07	0.492574428	2.88E-21	0.185966725	0.000754192	0.036174583	0.515791319	0.051571355	0.354056097	0.19741504	0.000342888	-0.134564669	0.015198965	0.14986303	0.006797895	-0.318537342	4.25E-09	0.189142004	0.000608812	0.099675071	0.072738883	0.431490829	3.60E-16
CHAF1A	CHAF1A	CHAF1A	blue	-0.21147224	0.000122429	0.826753568	1.08E-82	0.402967114	4.05E-14	0.363687091	1.34E-11	0.743425668	2.24E-58	-0.252148768	4.17E-06	0.147663793	0.007666329	0.219093518	6.80E-05	0.453121384	7.36E-18	0.234902466	1.88E-05	0.371370982	4.58E-12	0.2065483	0.000176998	0.040294108	0.469122492	0.049811324	0.370743123	0.28100108	2.60E-07	-0.15522234	0.005038742	0.020156944	0.717336225	-0.295270003	5.83E-08	0.122995752	0.026608125	-0.007146077	0.897885446	0.392748088	1.97E-13
ZWINT	ZWINT	ZWINT	blue	-0.211470363	0.000122446	0.831172666	2.45E-84	0.245092285	7.83E-06	0.395941126	1.21E-13	0.37354172	3.36E-12	-0.285031022	1.72E-07	0.098570663	0.075982992	0.173006242	0.001744874	0.419545113	2.75E-15	0.150613771	0.006522248	0.520154406	6.31E-24	0.204833895	0.000200834	0.089270783	0.108194878	0.157918954	0.004318831	0.337458157	4.26E-10	-0.14641783	0.008201089	0.044224774	0.426851798	-0.23622608	1.68E-05	0.106462679	0.055194664	0.121727801	0.028221784	0.446531223	2.48E-17
MRPL34	MRPL34	MRPL34	blue	-0.21132878	0.000123765	0.538038101	8.75E-26	0.244754572	8.07E-06	0.409030887	1.54E-14	0.622776184	2.68E-36	-0.073491294	0.186312677	0.24098151	1.12E-05	0.282572165	2.21E-07	0.68408621	3.54E-46	0.538800865	7.25E-26	0.369369731	6.07E-12	0.174432302	0.001595424	0.141518604	0.010640128	0.194503587	0.000420785	0.150359083	0.006614619	-0.024986682	0.653584371	0.106275434	0.055626641	-0.331120999	9.37E-10	0.061460946	0.269255546	-0.158446892	0.004189268	0.406530987	2.30E-14
UPF3B	UPF3B	UPF3B	blue	-0.209934695	0.000137489	0.714691341	4.43E-52	0.477376606	6.67E-20	0.355547993	4.06E-11	0.402891694	4.09E-14	-0.164932669	0.002860351	0.243325612	9.14E-06	0.276471028	4.11E-07	0.343585853	1.95E-10	0.169489193	0.002169805	0.288350301	1.22E-07	0.309496869	1.21E-08	0.10849353	0.050685762	0.006957962	0.900559456	0.217071244	7.97E-05	-0.138852169	0.012221013	-0.108809148	0.050013396	-0.191857884	0.00050554	0.057988885	0.297291686	-0.138927484	0.012173662	0.211419198	0.000122921
GCH1	GCH1	GCH1	blue	-0.209889558	0.000137957	0.470720298	2.52E-19	0.276081386	4.27E-07	0.436395639	1.53E-16	0.122977614	0.026630637	-0.272918416	5.84E-07	0.091916501	0.098093559	0.055626533	0.317440217	0.072396447	0.192975988	-0.059884043	0.28175662	0.293064571	7.38E-08	0.072023726	0.195283689	0.003299585	0.952748934	-0.019516798	0.725947118	0.07765331	0.162524624	-0.082801205	0.136348547	0.281807269	2.39E-07	0.052322701	0.347078695	-0.135035561	0.014843429	0.331170268	9.31E-10	0.031162411	0.575643317
HAUS1	HAUS1	HAUS1	blue	-0.209604466	0.000140943	0.689794442	3.19E-47	0.16678744	0.002558177	0.334808722	5.93E-10	0.397042441	1.02E-13	-0.130825371	0.018297101	0.137089982	0.013376244	0.173544919	0.001686977	0.50416995	2.35E-22	0.279400304	3.06E-07	0.503626643	2.64E-22	0.519013046	8.22E-24	0.151466045	0.006221484	0.066122552	0.234538174	0.197905269	0.000331175	-0.119698015	0.030979628	0.143535092	0.009567643	-0.290763476	9.43E-08	0.035813033	0.519998676	0.037434616	0.501266924	0.35517243	4.27E-11
MSH2	MSH2	MSH2	blue	-0.208208976	0.000156455	0.671919345	4.99E-44	0.627060138	6.44E-37	0.285888028	1.57E-07	0.368605248	6.76E-12	-0.149005667	0.007125398	0.435269832	1.86E-16	0.150412719	0.00659507	0.108003702	0.051744166	0.03517459	0.527471005	0.157432857	0.004441311	0.205512762	0.000191057	0.128893567	0.020103386	-0.037993861	0.494890297	0.120524531	0.029830039	-0.139845939	0.011609114	-0.107448039	0.052967044	-0.228485731	3.21E-05	-0.028838004	0.604465841	-0.123406252	0.026102992	0.099639187	0.072842488
HNRNPL	HNRNPL	HNRNPL	blue	-0.208176291	0.000156837	0.792400746	2.56E-71	0.484714987	1.49E-20	0.529679697	6.67E-25	0.473395709	1.48E-19	-0.243450994	9.04E-06	0.282185454	2.30E-07	0.2752913	4.62E-07	0.42572668	9.70E-16	0.199289595	0.000300079	0.414549221	6.28E-15	0.237341157	1.53E-05	0.107528865	0.052787686	0.078004271	0.16062809	0.130172616	0.018890955	-0.227148709	3.57E-05	0.005436251	0.922228857	-0.291786776	8.46E-08	0.074551851	0.180020932	-0.08555964	0.123723941	0.317352933	4.88E-09
ENOPH1	ENOPH1	ENOPH1	blue	-0.207247758	0.000168056	0.531499556	4.31E-25	0.51774708	1.10E-23	0.263483606	1.46E-06	0.262199928	1.64E-06	-0.195497248	0.000392518	0.251341712	4.49E-06	0.200991106	0.000265588	0.149551915	0.006915148	-0.021332615	0.701615209	0.195075578	0.00040429	0.181630671	0.001004807	0.136581374	0.013727061	-0.057977569	0.297386128	0.133877848	0.01573091	-0.187749876	0.000669021	-0.133119235	0.016337338	-0.134333255	0.015376407	0.001822991	0.973883647	-0.151946589	0.006057437	0.080148418	0.149401376
CACYBP	CACYBP	CACYBP	blue	-0.206343271	0.000179702	0.711663253	1.84E-51	0.421463481	1.99E-15	0.254131568	3.48E-06	0.448195426	1.83E-17	-0.274350337	5.07E-07	0.319076788	3.99E-09	0.267096742	1.03E-06	0.536074934	1.42E-25	0.262271508	1.63E-06	0.464657136	8.23E-19	0.261723064	1.72E-06	0.166463288	0.002608796	0.101385205	0.067938928	0.143729107	0.009469697	-0.169273122	0.002198761	-0.019561346	0.725346753	-0.287731732	1.30E-07	0.084785971	0.127169494	-0.080603227	0.147098519	0.362521477	1.57E-11
GINS2	GINS2	GINS2	blue	-0.205009593	0.00019826	0.77953411	1.34E-67	0.20851189	0.000152958	0.234569512	1.94E-05	0.565241755	7.83E-29	-0.227229624	3.55E-05	0.070067427	0.207726914	0.221782476	5.50E-05	0.665394657	6.45E-43	0.402644643	4.26E-14	0.472653239	1.72E-19	0.25332322	3.75E-06	0.201330856	0.00025916	0.162633624	0.003279772	0.277372755	3.75E-07	-0.156597993	0.004658999	0.01569746	0.778007158	-0.323399926	2.39E-09	0.231234544	2.56E-05	-0.036676142	0.509983934	0.553321642	1.84E-27
PHF10	PHF10	PHF10	blue	-0.203134025	0.000227406	0.559334191	3.80E-28	0.44915268	1.53E-17	0.541668215	3.56E-26	0.273900712	5.30E-07	0.049738249	0.371446299	0.327148998	1.52E-09	0.150428055	0.006589489	0.289996746	1.02E-07	0.221311237	5.71E-05	0.270007803	7.77E-07	0.334420869	6.23E-10	0.206602048	0.000176295	0.002115513	0.969694815	0.053411163	0.337126303	0.017092323	0.758865127	0.121172974	0.028953868	-0.258550999	2.32E-06	-0.077702142	0.162259739	-0.139765902	0.011657374	0.099452717	0.073382795
ARL6IP1	ARL6IP1	ARL6IP1	blue	-0.203095514	0.000228044	0.640493914	6.36E-39	0.450761942	1.14E-17	0.239331819	1.29E-05	0.252752995	3.95E-06	-0.209914595	0.000137697	0.389629252	3.17E-13	0.166504023	0.002602385	0.184914606	0.000809038	0.050672488	0.362518488	0.289019012	1.13E-07	0.263749394	1.42E-06	0.064467341	0.246484929	0.036061692	0.517103143	0.208392939	0.000154323	-0.176480841	0.001401198	-0.017632387	0.751492306	-0.263986607	1.39E-06	0.108668112	0.050312922	-0.014966702	0.788090114	0.171617681	0.001902601
CENPH	CENPH	CENPH	blue	-0.202859554	0.000231993	0.820274519	2.31E-80	0.173806076	0.001659546	0.499530111	6.47E-22	0.365512974	1.04E-11	-0.187063279	0.000700703	0.126244129	0.022831426	0.18731188	0.000689074	0.565170885	7.98E-29	0.270152137	7.67E-07	0.681208933	1.17E-45	0.510268508	6.04E-23	0.126543235	0.02250821	0.076234469	0.170363404	0.182993645	0.000918784	-0.120013148	0.030536926	0.117807069	0.033752829	-0.347149974	1.23E-10	0.074911432	0.177923801	0.083015026	0.135335868	0.425367993	1.03E-15
MCM2	MCM2	MCM2	blue	-0.202002428	0.000246878	0.694188168	4.81E-48	0.444205263	3.78E-17	0.368241104	7.11E-12	0.377084398	2.02E-12	-0.171099034	0.001964783	0.183129513	0.000910592	0.126960354	0.022064084	0.208600199	0.000151952	0.117675675	0.033953142	0.208820578	0.00014947	0.144475562	0.009101105	0.020035659	0.718964982	-0.000452663	0.993514019	0.19079448	0.00054387	-0.098799905	0.075300121	-0.00678193	0.903062722	-0.186571852	0.000724225	0.098614432	0.075852223	-0.058300468	0.294699163	0.25202389	4.22E-06
MEAF6	MEAF6	MEAF6	blue	-0.201348406	0.000258832	0.401757473	4.89E-14	0.302999914	2.51E-08	0.087881494	0.113817995	0.196248215	0.000372337	-0.179380645	0.001163202	0.313869357	7.32E-09	0.160596085	0.003697284	0.155335266	0.005006551	0.043366383	0.435889619	0.203175819	0.000226715	0.234504194	1.95E-05	0.182161091	0.000970484	0.035162704	0.52761064	0.157241472	0.004490387	-0.129515525	0.01950563	-0.216566467	8.29E-05	-0.021631607	0.697636976	0.103655146	0.061971377	-0.116257554	0.036180235	0.043333689	0.436236003
SRSF7	SRSF7	SRSF7	blue	-0.200674575	0.00027171	0.809831491	8.46E-77	0.409459065	1.44E-14	0.334900605	5.86E-10	0.513250985	3.08E-23	-0.282100357	2.32E-07	0.315034058	6.40E-09	0.243204335	9.24E-06	0.515279346	1.94E-23	0.219244678	6.72E-05	0.522589518	3.58E-24	0.222725932	5.10E-05	0.16635458	0.002625974	0.032799963	0.555733828	0.148555222	0.007303052	-0.201920758	0.000248342	0.021143797	0.704131731	-0.278935739	3.20E-07	0.003998212	0.942759988	0.024767923	0.656422413	0.387916905	4.10E-13
H2AFV	H2AFV	H2AFV	blue	-0.200134419	0.000282463	0.738087446	3.82E-57	0.295192196	5.88E-08	0.426365833	8.69E-16	0.393614165	1.73E-13	-0.053303705	0.33810064	0.170468922	0.002042825	0.191282841	0.000525944	0.49603321	1.38E-21	0.304483295	2.12E-08	0.385163371	6.18E-13	0.241305885	1.09E-05	0.065141585	0.241568205	0.073003281	0.189261545	0.259979897	2.03E-06	-0.023716568	0.670130383	0.055241931	0.32080293	-0.442050556	5.58E-17	0.110541689	0.046453768	-0.103826967	0.061537822	0.4349471	1.97E-16
RFC4	RFC4	RFC4	blue	-0.199978884	0.000285632	0.79268269	2.11E-71	0.412113305	9.34E-15	0.327705528	1.42E-09	0.487148683	9.00E-21	-0.200396604	0.000277195	0.156602716	0.004657741	0.203069383	0.000228479	0.486459786	1.04E-20	0.283241586	2.07E-07	0.419140092	2.94E-15	0.192992112	0.000467431	0.04629696	0.405487604	0.083768611	0.131812881	0.216589229	8.27E-05	-0.131725561	0.017504856	-0.034562373	0.534687237	-0.305471936	1.90E-08	0.088352019	0.111888453	-0.051636886	0.353444059	0.436082307	1.61E-16
H2AFZ	H2AFZ	H2AFZ	blue	-0.199552568	0.000294489	0.837821599	6.64E-87	0.178162627	0.001258234	0.388167017	3.95E-13	0.390069889	2.96E-13	-0.263961658	1.39E-06	0.082388581	0.138319223	0.195487517	0.000392786	0.636290654	2.77E-38	0.263644155	1.43E-06	0.677028873	6.43E-45	0.411351537	1.06E-14	0.065630425	0.238046732	0.083541457	0.132867294	0.24177704	1.05E-05	-0.166071328	0.00267122	0.071356633	0.199464169	-0.280837582	2.64E-07	0.085420067	0.124340113	0.044793818	0.420920849	0.496101117	1.36E-21
FAM3B	FAM3B	FAM3B	blue	-0.198672306	0.000313593	0.527322831	1.17E-24	0.271050708	7.02E-07	0.588806589	1.04E-31	0.312456013	8.62E-09	-0.158877988	0.004086086	0.185268838	0.000790174	0.070135361	0.20728544	0.257614535	2.53E-06	0.136456725	0.013814262	0.312769959	8.31E-09	0.075959694	0.171913537	0.108252733	0.051203791	0.056537775	0.309565067	0.116078995	0.036469249	0.003558311	0.949048741	0.098414345	0.076451511	-0.094939432	0.087485748	-0.027030659	0.627312278	-0.05629294	0.311668254	0.126738875	0.02229895
MIR3917	MIR3917	MIR3917	blue	-0.198236471	0.000323473	0.839515099	1.41E-87	0.192228416	0.000492785	0.43713201	1.34E-16	0.469173316	3.41E-19	-0.153372323	0.005593303	0.120375504	0.030034579	0.156025355	0.004813823	0.587357735	1.58E-31	0.376501961	2.20E-12	0.549808435	4.54E-27	0.449193808	1.52E-17	0.142481891	0.010115192	0.106307164	0.055553241	0.256306822	2.85E-06	-0.102885353	0.063944787	0.071246984	0.20015749	-0.358396257	2.76E-11	0.093916206	0.090968118	0.011068936	0.842430684	0.446733357	2.39E-17
CHTOP	CHTOP	CHTOP	blue	-0.197593453	0.000338581	0.731825953	9.75E-56	0.41793884	3.59E-15	0.411983769	9.54E-15	0.552807485	2.10E-27	-0.237062359	1.57E-05	0.254974742	3.22E-06	0.264237146	1.36E-06	0.607909316	3.19E-34	0.435077922	1.92E-16	0.452369607	8.47E-18	0.181200775	0.001033442	0.182069802	0.000976313	0.165724062	0.002727659	0.110323444	0.046890138	-0.010231822	0.854208874	-0.000623246	0.991069911	-0.274248664	5.12E-07	0.052169761	0.348491869	-0.033751541	0.54432026	0.462029711	1.37E-18
CDC45	CDC45	CDC45	blue	-0.197361002	0.000344202	0.676965104	6.60E-45	0.329746281	1.11E-09	0.240972555	1.12E-05	0.406456998	2.33E-14	-0.175352503	0.001505313	0.132718553	0.016665815	0.280617072	2.70E-07	0.480476205	3.56E-20	0.235441022	1.80E-05	0.374752108	2.83E-12	0.231705059	2.46E-05	0.085518076	0.123907182	0.069520714	0.211304511	0.161708246	0.003463784	-0.167067321	0.002515192	-0.048741788	0.381116946	-0.28781681	1.29E-07	0.084452935	0.128675364	-0.064444901	0.246649755	0.418995255	3.01E-15
PCNA	PCNA	PCNA	blue	-0.197279716	0.000346189	0.82497222	4.84E-82	0.201264468	0.000260404	0.421337082	2.04E-15	0.431734173	3.45E-16	-0.259801079	2.06E-06	0.106061022	0.056124731	0.131862876	0.017386677	0.539536779	6.04E-26	0.233485976	2.12E-05	0.54516953	1.48E-26	0.275783484	4.40E-07	0.057864224	0.29833317	0.05518083	0.321339282	0.342819488	2.15E-10	-0.119985615	0.030575387	0.146867082	0.008004559	-0.259838753	2.05E-06	0.090670114	0.102754686	0.118195894	0.033165942	0.475462474	9.80E-20
MIR3198.2	MIR3198.2	MIR3198.2	blue	-0.197033633	0.000352267	0.478340096	5.49E-20	0.352477484	6.11E-11	0.4718929	2.00E-19	0.173966091	0.00164294	0.01273555	0.819088062	0.139126571	0.012049274	0.06744632	0.225281955	-0.044002254	0.42918416	0.008708882	0.87571802	0.071062874	0.201325565	0.11446686	0.039168409	0.057924322	0.297830778	-0.023944494	0.66714911	0.035097311	0.528379159	-0.059502746	0.284837305	0.054312984	0.329020227	-0.238420592	1.40E-05	0.063688923	0.252247596	-0.109442313	0.048686983	0.03383364	0.543340994
MCM6	MCM6	MCM6	blue	-0.19677807	0.000358684	0.775008563	2.39E-66	0.40256866	4.31E-14	0.400631724	5.84E-14	0.407075135	2.11E-14	-0.157629856	0.004391301	0.204950525	0.000199122	0.151883029	0.00607891	0.278416199	3.38E-07	0.113915705	0.040129108	0.283863091	1.94E-07	0.1808149	0.001059783	0.064201585	0.24844192	0.020771322	0.709105421	0.15008196	0.006716455	-0.132237719	0.017067609	0.032523917	0.559066454	-0.251943002	4.25E-06	0.11210892	0.043419063	-0.055996449	0.314227695	0.289585336	1.07E-07
SRSF3	SRSF3	SRSF3	blue	-0.195646125	0.000388438	0.816316144	5.51E-79	0.306427831	1.71E-08	0.296431067	5.14E-08	0.515303341	1.93E-23	-0.323853087	2.26E-09	0.207234432	0.000168222	0.210722273	0.00012957	0.602981478	1.47E-33	0.282575298	2.21E-07	0.598777004	5.32E-33	0.228252633	3.27E-05	0.136223115	0.013979003	0.037107402	0.505017879	0.171891582	0.001870493	-0.185260979	0.000790588	0.037240743	0.503487578	-0.281551269	2.46E-07	0.07236404	0.193175843	0.099510149	0.073216037	0.458256318	2.80E-18
HPF1	HPF1	HPF1	blue	-0.193895661	0.000439	0.655115872	3.19E-41	0.036658933	0.51018262	0.432977606	2.78E-16	0.321414277	3.03E-09	-0.104917731	0.058843449	0.02315945	0.677439236	0.202620715	0.000236054	0.603426038	1.28E-33	0.37990132	1.34E-12	0.57488186	5.55E-30	0.144548319	0.009065869	0.17190327	0.001869134	0.187747801	0.000669114	0.135897583	0.014211445	-0.055201385	0.321158778	0.158463969	0.004185137	-0.244973535	7.91E-06	0.104811254	0.059102096	0.093242513	0.093320873	0.422955128	1.55E-15
PRSS12	PRSS12	PRSS12	blue	-0.192634265	0.000479156	0.416283131	4.72E-15	0.118271241	0.033053225	0.538928925	7.02E-26	0.11588534	0.036784908	-0.104377934	0.060164398	0.067434233	0.225365279	-0.04602437	0.408261114	0.106293579	0.055584659	0.053989179	0.331916178	0.198483012	0.000317849	0.140564835	0.01118349	0.023938057	0.667233234	-0.019248441	0.729567258	0.105464835	0.057529166	-0.101708184	0.067062173	0.112504204	0.042680543	-0.02994882	0.590611258	-0.128151937	0.020836902	0.027116214	0.626222504	0.004584232	0.934387931
MLLT6	MLLT6	MLLT6	blue	-0.192348487	0.000488716	0.42988015	4.76E-16	0.526273825	1.50E-24	0.436902043	1.40E-16	0.361918442	1.71E-11	-0.028451407	0.609321466	0.290657872	9.54E-08	0.210522467	0.000131538	0.161841453	0.003436732	0.139596366	0.011760184	0.074281767	0.181608088	0.185623388	0.0007717	0.291613459	8.62E-08	0.076020257	0.171570973	0.081033832	0.144943216	0.135582708	0.014439499	0.150342388	0.006620714	-0.235423539	1.80E-05	-0.068482371	0.21822091	-0.061025757	0.272667067	0.072430702	0.192764903
NR1D2	NR1D2	NR1D2	blue	-0.19187881	0.000504812	0.332616348	7.79E-10	0.435885411	1.67E-16	0.412485709	8.79E-15	0.019271292	0.729258762	0.044595415	0.422983246	0.120285939	0.030158083	-0.017740488	0.750019228	-0.080250041	0.148884462	-0.082055071	0.139927957	0.012168707	0.827010477	0.11373002	0.040457217	0.084083069	0.130363891	-0.034378296	0.53686662	0.027814381	0.617359893	0.126383848	0.022679949	0.129010374	0.019989925	-0.143202554	0.009737615	-0.185067086	0.000800868	-0.09223307	0.096936864	-0.183707353	0.000876499
PXMP2	PXMP2	PXMP2	blue	-0.191625741	0.000513687	0.663226372	1.49E-42	-0.001394587	0.980019533	0.326228262	1.70E-09	0.361300863	1.86E-11	-0.165344406	0.002790601	0.044993201	0.418854201	0.205680741	0.000188708	0.677465933	5.38E-45	0.41779923	3.67E-15	0.552967422	2.01E-27	0.427095879	7.68E-16	0.132778483	0.016616321	0.071145479	0.200800872	0.299127659	3.84E-08	-0.015360991	0.782645223	0.130866034	0.018260651	-0.333531912	6.95E-10	0.205890155	0.000185817	0.062890513	0.2582547	0.56240735	1.68E-28
PAQR4	PAQR4	PAQR4	blue	-0.191380505	0.000522426	0.419930552	2.58E-15	0.155599255	0.004932019	0.418715668	3.15E-15	0.18282188	0.000929237	-0.147036511	0.007931537	0.288484483	1.20E-07	0.188773154	0.000624256	0.073350291	0.187161205	0.087161271	0.116821906	0.159678921	0.00390046	0.08873679	0.11032974	0.031195263	0.575240618	0.049171088	0.376931873	0.153301726	0.005615511	-0.076547465	0.168610379	-0.012854816	0.817423474	-0.174654988	0.001573175	0.170042718	0.002097206	-0.03920542	0.481225194	0.139418275	0.011869045
GMNN	GMNN	GMNN	blue	-0.19136717	0.000522905	0.800854015	6.59E-74	0.200876338	0.000267793	0.252015336	4.22E-06	0.444819036	3.39E-17	-0.287064246	1.39E-07	0.115370976	0.037634593	0.143724735	0.009471894	0.558558612	4.66E-28	0.255539009	3.06E-06	0.589341344	8.87E-32	0.353020296	5.69E-11	0.061271787	0.270734799	0.013232917	0.812151755	0.179143581	0.001181164	-0.139075669	0.01208097	0.081553444	0.142374558	-0.279951252	2.89E-07	0.092728888	0.095147064	0.159781348	0.003877279	0.478184255	5.66E-20
CENPU	CENPU	CENPU	blue	-0.190902449	0.000539859	0.751305141	2.97E-60	0.217862363	7.49E-05	0.507471158	1.13E-22	0.332108969	8.29E-10	-0.265649566	1.18E-06	0.099887973	0.072126663	0.147291133	0.007822915	0.348269144	1.06E-10	0.114943461	0.038353405	0.462112935	1.34E-18	0.169693732	0.002142715	0.017199924	0.757394416	0.051527042	0.354470353	0.232928297	2.22E-05	-0.144465127	0.009106168	0.089730221	0.10638424	-0.172535488	0.001796954	0.087134288	0.11693564	0.091127617	0.101023794	0.28783669	1.28E-07
GRTP1	GRTP1	GRTP1	blue	-0.190690843	0.000547746	0.384952345	6.38E-13	0.399822389	6.63E-14	0.313279012	7.84E-09	0.282073092	2.33E-07	-0.20910282	0.000146345	0.163124676	0.003185769	0.303296296	2.42E-08	0.190488982	0.000555369	0.083173976	0.134586823	0.10747742	0.052901786	0.042024665	0.450233996	-0.0080619	0.884884311	0.059362986	0.285972159	0.181190365	0.001034144	-0.104975671	0.058703097	-0.133260315	0.016223036	-0.102540421	0.064845648	0.013274903	0.811566874	-0.126022824	0.023073144	0.111267512	0.045026918
CISD2	CISD2	CISD2	blue	-0.190407958	0.000558457	0.581462689	8.67E-31	0.18342056	0.00089327	0.314601011	6.73E-09	0.192660373	0.000478292	-0.213418719	0.000105578	0.142050167	0.01034755	0.18821938	0.000648125	0.389614694	3.17E-13	0.119026651	0.031941083	0.47502976	1.07E-19	0.223522697	4.79E-05	0.12479332	0.024456736	0.046326929	0.405183362	0.210400384	0.000132754	-0.175835761	0.001459882	-0.032607044	0.558061866	-0.181598965	0.001006894	0.095656048	0.085111234	0.039208213	0.481193926	0.256636982	2.77E-06
NEURL1B	NEURL1B	NEURL1B	blue	-0.190052547	0.000572189	0.470923421	2.42E-19	0.17948749	0.001155189	0.684450986	3.04E-46	0.121380831	0.028677719	-0.046472817	0.403704279	0.050023383	0.368707208	0.029405752	0.597366478	0.085684931	0.123172844	0.045789963	0.410655102	0.295504306	5.68E-08	0.083379334	0.133623807	-0.037839728	0.496643439	0.03590106	0.518972682	0.201254968	0.000260583	0.01301054	0.815251264	0.228176901	3.29E-05	-0.213529113	0.000104691	0.008100036	0.884343571	0.10361579	0.062071037	0.072261184	0.193811151
FAM96A	FAM96A	FAM96A	blue	-0.18995926	0.000575845	0.617630173	1.44E-35	0.167082441	0.002512888	0.231043104	2.60E-05	0.291142042	9.06E-08	-0.178253281	0.001250922	0.186904213	0.000708238	0.161569221	0.003492223	0.489265684	5.78E-21	0.193066593	0.000465024	0.586521264	2.02E-31	0.252299683	4.11E-06	0.167377336	0.002468347	0.002870825	0.958883098	0.140124071	0.011442777	-0.045911855	0.409409189	0.201642335	0.000253394	-0.303618463	2.34E-08	0.054613212	0.326349739	0.163890462	0.003044042	0.362123121	1.66E-11
AKAP17A	AKAP17A	AKAP17A	blue	-0.189617426	0.000589428	0.443513596	4.29E-17	0.214340201	9.84E-05	0.34704196	1.25E-10	0.323922185	2.24E-09	-0.061432838	0.269475003	0.261472027	1.76E-06	0.05999562	0.280859403	0.255218266	3.15E-06	0.219528379	6.58E-05	0.21019738	0.000134799	0.284316887	1.85E-07	0.115355968	0.037659632	0.025550682	0.646290436	0.214700829	9.57E-05	-0.085306778	0.124841997	0.06215367	0.263885528	-0.128112392	0.020876657	-0.03059162	0.582660998	0.050539197	0.363783996	0.124085121	0.025285725
APEX2	APEX2	APEX2	blue	-0.188720559	0.000626487	0.3987313	7.86E-14	0.276622308	4.04E-07	0.103486845	0.062398487	0.339223789	3.41E-10	-0.2536402	3.64E-06	0.176549975	0.001395038	0.169210309	0.002207245	0.325220903	1.92E-09	0.183993015	0.000860083	0.119084126	0.031857788	0.116133588	0.036380678	0.004962634	0.928985747	0.022158613	0.690645076	0.180653108	0.00107101	-0.150110649	0.006705848	-0.09015026	0.10474988	-0.011955778	0.829991033	0.036329662	0.513992068	-0.051008809	0.359337537	0.251634523	4.37E-06
RNF5	RNF5	RNF5	blue	-0.18807033	0.000654692	0.578550172	1.98E-30	0.080369708	0.14827751	0.499178912	6.98E-22	0.36418854	1.25E-11	0.015160402	0.785413934	0.027110378	0.626296813	0.116640245	0.035567355	0.612890323	6.62E-35	0.634582801	4.99E-38	0.491434004	3.66E-21	0.35621922	3.71E-11	0.137384797	0.013176525	0.15482407	0.005153765	0.254303908	3.43E-06	0.03541774	0.524618762	0.172138678	0.001841953	-0.368139025	7.22E-12	0.152345641	0.005924169	0.02193385	0.693623888	0.380590458	1.21E-12
ARHGAP4	ARHGAP4	ARHGAP4	blue	-0.188054492	0.000655394	0.62506787	1.25E-36	0.152207768	0.005969913	0.484085979	1.70E-20	0.358591428	2.69E-11	-0.100114502	0.071479878	0.140365931	0.011299849	0.129977416	0.019071769	0.476726108	7.60E-20	0.298187307	4.25E-08	0.404957271	2.95E-14	0.295247246	5.84E-08	0.108771103	0.050094045	0.111080921	0.045390167	0.190705867	0.000547182	-0.035650029	0.521901294	0.262052923	1.67E-06	-0.173144803	0.00172981	0.01693919	0.760959674	0.108155732	0.051413711	0.32042452	3.40E-09
CCDC28A	CCDC28A	CCDC28A	blue	-0.1874009	0.000684954	0.669084238	1.53E-43	0.256392811	2.83E-06	0.464973788	7.74E-19	0.346859433	1.28E-10	-0.010128049	0.855671282	0.097899619	0.078010857	0.158866069	0.004088908	0.519299831	7.69E-24	0.388332681	3.85E-13	0.466406661	5.86E-19	0.506218361	1.49E-22	0.088307132	0.112071414	0.09933449	0.073727054	0.153950895	0.005414248	-0.053498436	0.336336298	0.210484833	0.000131911	-0.34634535	1.37E-10	0.08544919	0.124211346	0.050840488	0.360927342	0.358427921	2.75E-11
ATG4D	ATG4D	ATG4D	blue	-0.187070589	0.000700358	0.489987269	4.97E-21	0.455659411	4.58E-18	0.487002328	9.27E-21	0.52356586	2.85E-24	-0.215267444	9.16E-05	0.245579606	7.50E-06	0.237003555	1.58E-05	0.34666888	1.31E-10	0.16497952	0.002852335	0.242856626	9.52E-06	0.107329778	0.053230384	0.05937163	0.285901882	0.033293459	0.549800154	0.130453577	0.01863332	-0.061591411	0.268238509	-0.016897025	0.761536709	-0.116081755	0.036464766	0.002115849	0.96969001	-0.135829828	0.014260249	0.227010621	3.62E-05
PCLAF	PCLAF	PCLAF	blue	-0.186611176	0.000722316	0.757628958	8.24E-62	0.107396486	0.053081708	0.284942538	1.73E-07	0.316512145	5.39E-09	-0.305202708	1.96E-08	0.092184787	0.097112579	0.206286732	0.000180455	0.499289716	6.81E-22	0.191514416	0.000517637	0.595481166	1.44E-32	0.329710774	1.11E-09	0.000736736	0.989443872	0.017643543	0.751340255	0.237388113	1.52E-05	-0.147098437	0.007904997	0.055837798	0.315602882	-0.241271387	1.09E-05	0.173755701	0.001664805	0.119069186	0.031879421	0.414382924	6.45E-15
PARP1	PARP1	PARP1	blue	-0.1864348	0.000730914	0.577923681	2.37E-30	0.647123288	5.98E-40	0.475351314	1.00E-19	0.362494633	1.58E-11	-0.065294664	0.240461561	0.240405845	1.18E-05	0.224976796	4.26E-05	0.156488287	0.004688308	0.109882005	0.047783276	0.115030273	0.038206509	0.208514794	0.000152925	0.075230722	0.176076876	0.048502877	0.383458243	0.117403292	0.034371619	-0.10676046	0.054513414	0.001175579	0.983156793	-0.360027694	2.21E-11	0.069871789	0.209002077	-0.165898251	0.002699215	0.082045509	0.139974291
CNOT9	CNOT9	CNOT9	blue	-0.18633998	0.000735575	0.479602962	4.25E-20	0.405564361	2.68E-14	0.345124544	1.60E-10	0.252945117	3.88E-06	-0.114700239	0.038767512	0.238130294	1.43E-05	0.05186744	0.351296033	0.024016638	0.666206546	-0.017804243	0.749150864	0.145268678	0.008723494	0.08961564	0.106833551	0.07216287	0.194419835	-0.017391431	0.754779032	0.164852388	0.002874134	-0.167829717	0.002401415	-0.036240086	0.51503094	-0.159937901	0.00384209	0.091677571	0.098973818	-0.023041996	0.678984018	0.092907734	0.094507973
RAD51AP1	RAD51AP1	RAD51AP1	blue	-0.185991764	0.00075293	0.641415516	4.60E-39	0.452592577	8.12E-18	0.230473728	2.72E-05	0.326623434	1.62E-09	-0.117954233	0.033529671	0.455756753	4.50E-18	0.139725179	0.011681997	0.156024659	0.004814014	0.038944487	0.484150854	0.181390811	0.001020692	0.185884902	0.000758331	0.056357835	0.311109876	-0.028206011	0.612412561	0.102300036	0.065479607	-0.148318756	0.007397888	-0.036053155	0.517202416	-0.274858433	4.82E-07	0.028211634	0.612341652	-0.024518825	0.659660076	0.11736353	0.034433073
SAP30	SAP30	SAP30	blue	-0.185542646	0.000775872	0.63802095	1.51E-38	0.086179848	0.121014564	0.46841023	3.96E-19	0.361952915	1.70E-11	-0.066621239	0.231020202	0.019265072	0.729342727	0.233314191	2.15E-05	0.557820508	5.67E-28	0.33882336	3.58E-10	0.503937092	2.47E-22	0.160329425	0.003755345	0.122155388	0.027668478	0.365232465	1.08E-11	0.305897468	1.81E-08	-0.089959849	0.105488288	0.22303098	4.98E-05	-0.355944793	3.85E-11	0.103130719	0.063310245	0.082654164	0.137048323	0.397164505	1.00E-13
CDT1	CDT1	CDT1	blue	-0.185290245	0.000789047	0.773495404	6.15E-66	0.18422074	0.000847201	0.263178676	1.50E-06	0.559202123	3.94E-28	-0.229413851	2.97E-05	0.045038033	0.418390324	0.220722852	5.98E-05	0.609113783	2.19E-34	0.384515054	6.81E-13	0.476024139	8.76E-20	0.272082875	6.34E-07	0.011755242	0.832800345	0.110422568	0.046691521	0.265227674	1.23E-06	-0.137962639	0.012792672	0.105727997	0.056905692	-0.334035959	6.53E-10	0.204397821	0.000207359	0.087327652	0.116122517	0.521284273	4.85E-24
RPA2	RPA2	RPA2	blue	-0.184178985	0.000849549	0.719631989	4.17E-53	0.109686221	0.048183927	0.599310116	4.53E-33	0.339983422	3.09E-10	-0.151600396	0.006175223	0.066662646	0.230729785	0.098850873	0.075148978	0.464822193	7.97E-19	0.316035096	5.70E-09	0.515938376	1.67E-23	0.253349789	3.74E-06	0.075795811	0.172843064	0.071334858	0.199601717	0.211803643	0.000119392	0.038931771	0.484293672	0.19778871	0.000333925	-0.238805614	1.35E-05	0.12941946	0.019596935	0.096072027	0.083756851	0.407661698	1.92E-14
KIF2C	KIF2C	KIF2C	blue	-0.184089432	0.000854607	0.794065353	8.10E-72	0.142358247	0.010181261	0.280366087	2.77E-07	0.414384602	6.45E-15	-0.285382907	1.66E-07	0.07106201	0.201331057	0.218426746	7.17E-05	0.395668302	1.26E-13	0.139225356	0.011987971	0.535064499	1.81E-25	0.255923033	2.95E-06	0.018287673	0.742576801	0.055132008	0.321768261	0.284912144	1.74E-07	-0.181544708	0.001010474	-0.016169916	0.771507852	-0.305445955	1.91E-08	0.250239197	4.95E-06	0.150369747	0.006610728	0.453833212	6.45E-18
MIR4741	MIR4741	MIR4741	blue	-0.183789317	0.000871759	0.37139868	4.56E-12	0.325534232	1.85E-09	0.202406872	0.000239747	0.204349984	0.000208087	-0.103812378	0.061574537	0.225130621	4.21E-05	0.139247366	0.01197435	0.026409191	0.635252614	-0.03273404	0.556528817	0.075459581	0.174761822	0.039248098	0.480747582	0.030228078	0.587151241	-0.0499217	0.369682566	0.123640052	0.025819	-0.125347243	0.023824775	-0.060783948	0.274575326	-0.159810345	0.00387074	0.035238568	0.526719752	-0.0239696	0.66682103	0.059220235	0.287134432
NR2C2AP	NR2C2AP	NR2C2AP	blue	-0.183660153	0.000879239	0.689704421	3.31E-47	0.298085013	4.30E-08	0.345937291	1.44E-10	0.652145307	9.58E-41	-0.236058321	1.71E-05	0.204981866	0.000198664	0.263538081	1.45E-06	0.672863378	3.43E-44	0.449196132	1.52E-17	0.360580755	2.05E-11	0.170865915	0.001993333	0.092956231	0.094335264	0.179579581	0.001148323	0.270224977	7.61E-07	-0.134099642	0.015557375	0.016863727	0.761992494	-0.265712565	1.18E-06	0.091195729	0.100768091	-0.095039426	0.08715126	0.488218357	7.20E-21
NEMP1	NEMP1	NEMP1	blue	-0.183491608	0.000889088	0.595370835	1.48E-32	0.448255097	1.81E-17	0.543383836	2.32E-26	0.172831405	0.001764053	-0.07077797	0.203142871	0.190119718	0.00056957	0.16754184	0.002443814	0.080676556	0.146729774	0.009209306	0.868639431	0.238887669	1.34E-05	0.140184494	0.011406922	0.00439888	0.937035187	-0.037551165	0.49993445	0.124070966	0.025302538	-0.108774478	0.050086888	0.11730536	0.034523145	-0.314679405	6.67E-09	-0.013118832	0.813741511	0.060769191	0.27469207	0.094430591	0.089203879
KHDRBS1	KHDRBS1	KHDRBS1	blue	-0.183160417	0.000908738	0.770850244	3.16E-65	0.379213399	1.48E-12	0.396066662	1.19E-13	0.486895104	9.48E-21	-0.157947442	0.004311748	0.192494569	0.000483807	0.273347005	5.60E-07	0.398986669	7.55E-14	0.258362806	2.36E-06	0.464220629	8.96E-19	0.243755678	8.80E-06	0.155019583	0.005097007	0.087971933	0.11344511	0.214109531	0.000100141	-0.248172136	5.96E-06	0.050429993	0.364822872	-0.396623618	1.09E-13	0.127940101	0.021050637	0.038600137	0.48802646	0.368109336	7.25E-12
SRSF4	SRSF4	SRSF4	blue	-0.182894877	0.000924781	0.542644142	2.79E-26	0.268228665	9.24E-07	0.253032034	3.85E-06	0.352043398	6.47E-11	-0.188270662	0.000645879	0.250439153	4.87E-06	0.172238085	0.001830585	0.085942735	0.122044882	-0.016972877	0.760498744	0.222219109	5.32E-05	0.083085117	0.135005173	0.051729806	0.352577344	-0.067780715	0.222985401	0.12951659	0.01950462	-0.121924659	0.027965879	-0.115164654	0.037980059	-0.106895537	0.054206701	0.102511867	0.064920687	0.02758794	0.620228367	0.126926483	0.022099864
DEK	DEK	DEK	blue	-0.182756076	0.000933271	0.66021669	4.69E-42	0.488274063	7.11E-21	0.27088665	7.13E-07	0.319963663	3.59E-09	-0.19863581	0.000314409	0.292925958	7.49E-08	0.142898221	0.009895511	0.104850563	0.0590065	0.012248937	0.825888063	0.216879435	8.09E-05	0.075188198	0.176322031	0.033139889	0.551643309	-0.056688911	0.308271445	0.219261302	6.71E-05	-0.095017078	0.087225926	-0.014291675	0.797435664	-0.220623186	6.03E-05	0.034869535	0.531060512	0.047773427	0.390660822	0.133535035	0.016002466
HDAC1	HDAC1	HDAC1	blue	-0.182378014	0.000956761	0.429601478	4.99E-16	0.37311524	3.57E-12	0.175687617	0.001473674	0.218940504	6.89E-05	-0.311318458	9.82E-09	0.313248254	7.87E-09	0.137793547	0.012903965	0.09915074	0.074264712	-0.021758083	0.69595664	0.192373784	0.000487862	0.055909719	0.314978982	0.020698283	0.710082186	-0.007260015	0.896266409	0.121769817	0.028166998	-0.198853639	0.000309565	-0.148870533	0.007178285	0.029593573	0.595026222	0.138116589	0.012692081	0.02409448	0.665190123	0.13953581	0.011797101
FAM111B	FAM111B	FAM111B	blue	-0.181770457	0.000995655	0.638893458	1.12E-38	0.25955368	2.11E-06	0.349157337	9.47E-11	0.235860526	1.74E-05	-0.228227483	3.27E-05	0.097822964	0.078245271	0.003327762	0.952345913	0.054819286	0.324524878	-0.029057378	0.601718223	0.253983202	3.53E-06	0.096048712	0.083832302	-0.021654137	0.697337546	-0.01821622	0.74354731	0.165861461	0.0027052	-0.090496522	0.103417555	0.068976491	0.214909646	-0.076514575	0.168793952	0.049373593	0.374967571	0.113141537	0.041512073	0.127548698	0.021450556
NDC1	NDC1	NDC1	blue	-0.181455475	0.001016387	0.585948259	2.39E-31	0.413434211	7.53E-15	0.136216534	0.013983669	0.325836497	1.78E-09	-0.266920504	1.05E-06	0.277705919	3.63E-07	0.19869912	0.000312994	0.08844151	0.111524388	-0.049904927	0.369843609	0.230248882	2.77E-05	0.119374999	0.031439085	0.009106082	0.870098705	-0.018108794	0.745007187	0.142100928	0.010319986	-0.212262307	0.000115306	-0.174345865	0.001604138	-0.173480868	0.001693768	0.130590139	0.018509205	-0.06755837	0.224510551	0.158985769	0.004060651
PLXNB1	PLXNB1	PLXNB1	blue	-0.180985098	0.001048089	0.449791328	1.36E-17	0.441161417	6.54E-17	0.36937729	6.06E-12	0.357263043	3.22E-11	-0.201387481	0.000258103	0.248087993	6.01E-06	0.073311653	0.187394218	0.163466875	0.003121713	0.072819894	0.19037849	0.069350257	0.212428974	0.06479379	0.244095746	0.121075439	0.02908423	0.046528375	0.403141856	0.104618997	0.059571495	-0.152216592	0.005966976	-0.023953715	0.667028605	-0.079882987	0.150757939	-0.107469851	0.052918592	-0.043823759	0.431060393	0.133669277	0.015895643
RNASEH2A	RNASEH2A	RNASEH2A	blue	-0.180692191	0.001068288	0.789279109	2.16E-70	0.131484832	0.01771373	0.313430356	7.70E-09	0.577073467	3.01E-30	-0.236081997	1.70E-05	0.084163351	0.129995936	0.206165989	0.000182072	0.671541233	5.80E-44	0.333082998	7.35E-10	0.504322926	2.27E-22	0.392762117	1.97E-13	0.059445069	0.285305279	0.1689862	0.002237757	0.314008394	7.21E-09	-0.129357296	0.019656217	0.076693683	0.167796074	-0.315623227	5.98E-09	0.137273934	0.013251317	0.004035435	0.942228009	0.509287784	7.53E-23
RRM2	RRM2	RRM2	blue	-0.180546083	0.001078497	0.584858296	3.27E-31	0.158841632	0.004094699	0.099494691	0.073260889	0.254893245	3.25E-06	-0.244087351	8.55E-06	-0.020807418	0.708622883	0.072012415	0.195354036	0.120921699	0.029290735	-0.063958985	0.250237816	0.331610621	8.82E-10	0.051396523	0.355692252	-0.054073775	0.331158019	-0.074772673	0.178730907	0.187634769	0.000674238	-0.157789361	0.004351182	0.089785717	0.106167161	-0.163239719	0.003164102	0.031091495	0.576513041	0.230599621	2.69E-05	0.208528404	0.00015277
GRK6	GRK6	GRK6	blue	-0.179461115	0.001157162	0.568576086	3.17E-29	0.120206958	0.030267354	0.402280565	4.51E-14	0.383209797	8.26E-13	-0.159717579	0.003891697	-0.036307346	0.51425078	0.178920137	0.001198327	0.460627542	1.79E-18	0.303548187	2.36E-08	0.579901675	1.35E-30	0.143783768	0.009442263	0.000432825	0.993798267	0.258103264	2.41E-06	0.228476927	3.21E-05	-0.077707614	0.16223008	0.318363533	4.34E-09	-0.318901559	4.07E-09	0.131078966	0.018070815	0.237635602	1.49E-05	0.454393811	5.80E-18
NRM	NRM	NRM	blue	-0.179088487	0.001185374	0.505912294	1.60E-22	0.006352437	0.909174303	0.275825264	4.38E-07	0.350163252	8.30E-11	0.023399751	0.674282956	0.008992105	0.871710522	0.132903383	0.016513582	0.479602153	4.25E-20	0.523671779	2.78E-24	0.270699728	7.27E-07	0.154571382	0.005227962	-0.003708962	0.946894673	0.058176243	0.295730962	0.287357864	1.35E-07	-0.104123295	0.060795975	0.057081936	0.304924103	-0.400451498	6.01E-14	0.269474558	8.19E-07	-0.014115566	0.79987866	0.429728739	4.88E-16
SNRPA	SNRPA	SNRPA	blue	-0.178880025	0.001201432	0.746827019	3.53E-59	0.096290135	0.083053687	0.287648649	1.31E-07	0.635168188	4.08E-38	-0.254787371	3.28E-06	0.095377846	0.086026825	0.296099965	5.33E-08	0.82683665	1.01E-82	0.515292628	1.93E-23	0.609091048	2.20E-34	0.209428444	0.000142817	0.133906539	0.015708367	0.222191392	5.33E-05	0.251436353	4.45E-06	-0.162847045	0.003238612	0.108769445	0.050097564	-0.389982206	3.00E-13	0.232149834	2.37E-05	0.028784072	0.605142176	0.688162673	6.38E-47
COX7B	COX7B	COX7B	blue	-0.178025494	0.001269368	0.571344196	1.48E-29	0.062551052	0.260838418	0.339512702	3.28E-10	0.325277258	1.91E-09	-0.25843462	2.34E-06	0.080868932	0.145765723	0.180420867	0.001087317	0.691390191	1.61E-47	0.366728839	8.79E-12	0.57515659	5.14E-30	0.332784625	7.63E-10	0.075059759	0.177064029	0.262093013	1.66E-06	0.203257682	0.000225367	-0.026155434	0.63850691	0.033562389	0.546579749	-0.12155573	0.028447112	0.021920449	0.693801647	-0.020720587	0.709783858	0.426509796	8.48E-16
PDHA1	PDHA1	PDHA1	blue	-0.176853536	0.001368287	0.599929949	3.75E-33	0.091681859	0.098957967	0.346233032	1.39E-10	0.299810405	3.56E-08	-0.249097408	5.49E-06	0.045718066	0.411391041	0.161576812	0.003490665	0.504820165	2.03E-22	0.237192396	1.55E-05	0.501839549	3.91E-22	0.325456925	1.87E-09	0.053809964	0.333526014	0.025436356	0.647766254	0.227634431	3.44E-05	0.103767315	0.061688059	-0.008750114	0.875134401	-0.18952868	0.000593002	0.087140745	0.116908417	0.019105682	0.731495537	0.34490409	1.65E-10
UNG	UNG	UNG	blue	-0.176787533	0.001374063	0.710220694	3.60E-51	0.4992467	6.88E-22	0.363207113	1.43E-11	0.390448561	2.80E-13	-0.24765328	6.24E-06	0.29132127	8.89E-08	0.233029236	2.20E-05	0.311252496	9.89E-09	0.103733752	0.06177272	0.268218228	9.25E-07	0.195874364	0.00038226	0.060572611	0.276250525	-0.017840443	0.748657961	0.205866637	0.000186139	-0.112324196	0.043015537	-0.125146794	0.024051817	-0.237934514	1.46E-05	0.043391083	0.435628028	-0.132200714	0.017098878	0.309705147	1.18E-08
HNRNPM	HNRNPM	HNRNPM	blue	-0.176686076	0.001382986	0.743565561	2.07E-58	0.284401294	1.83E-07	0.333461443	7.01E-10	0.704738383	4.45E-50	-0.317006336	5.09E-09	0.146228761	0.008285077	0.237325254	1.53E-05	0.559073117	4.07E-28	0.303106036	2.48E-08	0.447009721	2.27E-17	0.144839091	0.008926258	0.075738183	0.17317081	0.061273172	0.270723944	0.243177721	9.26E-06	-0.17548747	0.001492496	-0.006963717	0.900477634	-0.229636564	2.92E-05	0.192057619	0.000498627	0.033225316	0.550617637	0.518795262	8.65E-24
RBMX	RBMX	RBMX	blue	-0.176374167	0.00141075	0.83727413	1.09E-86	0.462585446	1.23E-18	0.438519563	1.05E-16	0.457107112	3.49E-18	-0.145414796	0.008655466	0.197557399	0.000339447	0.209654735	0.000140412	0.475872278	9.03E-20	0.282737598	2.18E-07	0.464597489	8.33E-19	0.363517126	1.37E-11	0.236089126	1.70E-05	0.04193635	0.451187417	0.186914549	0.000707746	-0.154837696	0.005149791	0.019416542	0.727298867	-0.432701319	2.92E-16	0.028168928	0.612880261	-0.035940121	0.518517743	0.354602529	4.60E-11
NCOA5	NCOA5	NCOA5	blue	-0.176328199	0.001414885	0.523330323	3.01E-24	0.400925233	5.58E-14	0.261757638	1.72E-06	0.415765838	5.14E-15	-0.102465359	0.065043063	0.215763505	8.82E-05	0.103234369	0.063043754	0.182730313	0.000934855	0.154571321	0.00522798	0.098782039	0.075353161	0.10644736	0.055229901	0.072652717	0.191400901	-0.039278094	0.480412055	0.286886025	1.42E-07	-0.08308504	0.135005537	0.022158877	0.690641577	-0.179610567	0.001146021	0.012407543	0.82367023	0.013469677	0.808855002	0.169388266	0.002183287
ATP5B	ATP5B	ATP5B	blue	-0.175247075	0.001515395	0.422582853	1.65E-15	0.313413395	7.72E-09	0.180888025	0.001054744	0.29060864	9.59E-08	-0.295929506	5.43E-08	0.143778341	0.009444983	0.10763842	0.052545384	0.332577789	7.83E-10	0.052853964	0.342198037	0.3982228	8.50E-14	0.137659283	0.012992942	0.032687001	0.557096417	0.053524307	0.336102348	0.072953904	0.18956181	-0.000813156	0.988348981	0.034271437	0.538133804	-0.104759458	0.059228254	-0.086351601	0.12027249	-0.012781143	0.818451628	0.248826137	5.62E-06
SRSF1	SRSF1	SRSF1	blue	-0.175191822	0.001520704	0.708606733	7.59E-51	0.40712447	2.09E-14	0.221802923	5.49E-05	0.397365096	9.71E-14	-0.306844754	1.63E-08	0.284778188	1.76E-07	0.137415368	0.013155966	0.212319583	0.000114805	0.034716859	0.532861635	0.345044524	1.62E-10	0.164248942	0.002979685	0.112861712	0.042021734	-0.037088407	0.505236074	0.196530981	0.000364992	-0.214918284	9.41E-05	-0.08681921	0.118270114	-0.131142642	0.01801438	0.05262497	0.3442964	0.031350342	0.573341495	0.244393147	8.33E-06
TXLNA	TXLNA	TXLNA	blue	-0.175118906	0.001527735	0.500545743	5.19E-22	0.169166772	0.002213143	0.439108208	9.44E-17	0.277487742	3.71E-07	0.01004866	0.856790379	0.066026073	0.235223123	0.078932429	0.155692758	0.133123323	0.016334015	0.15522943	0.005036715	0.23714285	1.56E-05	0.006837277	0.902275547	0.00469268	0.932839383	0.016319307	0.769456071	0.165166696	0.002820514	-0.058127304	0.296138108	0.129400212	0.019615274	-0.229111443	3.05E-05	0.109682683	0.048191192	0.179657716	0.001142527	0.289525378	1.07E-07
KIF4A	KIF4A	KIF4A	blue	-0.174732945	0.001565454	0.714290786	5.35E-52	0.319116177	3.97E-09	0.18008571	0.001111254	0.350996363	7.43E-11	-0.162273847	0.003350234	0.122464737	0.027274005	0.205488024	0.000191406	0.202874585	0.000231739	0.037732267	0.497867667	0.286999178	1.40E-07	0.33747955	4.25E-10	-0.007558777	0.892023116	-0.008672279	0.876236173	0.226820666	3.67E-05	-0.180235216	0.001100517	-0.091755908	0.098684521	-0.342880744	2.14E-10	0.15278274	0.005781217	0.011636005	0.834471737	0.229354023	2.99E-05
METAP1	METAP1	METAP1	blue	-0.17374546	0.001665876	0.353896352	5.06E-11	0.575867004	4.22E-30	0.140512569	0.011213963	0.149627453	0.006886514	-0.308471527	1.36E-08	0.295772834	5.52E-08	0.125403301	0.023761613	-0.074810459	0.178510852	-0.195456838	0.000393632	0.017867348	0.748291675	0.01647905	0.767263874	0.042145317	0.448933308	-0.114613225	0.038916576	0.009361335	0.866490998	-0.190391618	0.000559082	-0.253381625	3.73E-06	0.126011826	0.023085214	-0.05939828	0.285685283	-0.190505986	0.000554723	-0.078858187	0.156083264
MRPL39	MRPL39	MRPL39	blue	-0.173480055	0.001693854	0.591700749	4.43E-32	0.063807096	0.251366791	0.141925443	0.010415551	0.256935775	2.69E-06	-0.343178379	2.06E-10	0.093117808	0.093761667	0.065533318	0.238743377	0.428319899	6.22E-16	0.131639593	0.017579201	0.578911188	1.79E-30	0.340334867	2.96E-10	0.105770498	0.056805526	0.078883239	0.155951412	0.138305056	0.012569886	-0.076885513	0.166732218	0.080766258	0.14627965	-0.085579327	0.123637217	0.022998181	0.679560619	0.223418936	4.83E-05	0.332643811	7.76E-10
FH	FH	FH	blue	-0.173358301	0.001706832	0.579359996	1.58E-30	0.217880532	7.48E-05	0.231015582	2.60E-05	0.410302751	1.25E-14	-0.274875621	4.81E-07	0.091913103	0.098106035	0.346015692	1.43E-10	0.550123254	4.19E-27	0.288805516	1.16E-07	0.499971314	5.88E-22	0.237747145	1.48E-05	0.042594791	0.444106469	0.31358889	7.56E-09	0.123650415	0.025806473	-0.003634985	0.947952373	0.02170957	0.696601004	-0.200325523	0.000278614	0.145715151	0.00851711	-0.021861574	0.694582771	0.387377726	4.44E-13
RPA1	RPA1	RPA1	blue	-0.172328756	0.001820271	0.447651106	2.02E-17	0.591705513	4.42E-32	0.210852169	0.000128306	0.279420329	3.05E-07	-0.146688975	0.008081966	0.302628521	2.61E-08	0.141863597	0.010449418	0.025547143	0.646336106	0.057576035	0.300750118	-0.011519343	0.836107768	0.082742784	0.136626248	0.055775838	0.316141019	-0.071844508	0.196400463	0.174384006	0.001600287	-0.110118518	0.047303	-0.169212817	0.002206906	-0.128569821	0.020420784	0.076464676	0.169072749	-0.184961557	0.000806514	-0.006291971	0.910035158
CDCA7	CDCA7	CDCA7	blue	-0.171763107	0.001885491	0.631119464	1.63E-37	0.334807489	5.93E-10	0.195758912	0.000385373	0.424476097	1.20E-15	-0.217526239	7.69E-05	0.20179188	0.000250669	0.202087276	0.000245366	0.210310454	0.000133656	0.030304992	0.586199923	0.269619261	8.07E-07	0.121701235	0.028256473	-0.017821856	0.748911039	-0.038802622	0.485745511	0.016818086	0.762617363	-0.157556086	0.004409969	-0.051574224	0.354029288	-0.237187747	1.55E-05	0.090976218	0.10159401	0.006443345	0.907880238	0.3031789	2.46E-08
GOT1	GOT1	GOT1	blue	-0.171647768	0.00189905	0.467254098	4.97E-19	0.207422791	0.000165885	0.40359244	3.67E-14	0.22690739	3.65E-05	-0.228500477	3.20E-05	0.090333861	0.104041754	0.184817841	0.000814263	0.357272628	3.22E-11	0.13126563	0.017905814	0.439556088	8.72E-17	0.157255374	0.004486806	-0.009169247	0.869205691	0.040449432	0.467409555	0.146629554	0.008107939	0.2916613	8.57E-08	0.117165895	0.034739914	-0.156876974	0.004585209	-0.019991851	0.719553595	0.023892196	0.667832711	0.234147172	2.01E-05
FUS	FUS	FUS	blue	-0.17154405	0.001911318	0.667552818	2.79E-43	0.26091201	1.86E-06	0.306246712	1.74E-08	0.543802477	2.09E-26	-0.238347468	1.41E-05	0.160297836	0.003762278	0.217301006	7.83E-05	0.510417323	5.84E-23	0.372107528	4.12E-12	0.425811249	9.56E-16	0.144829018	0.008931062	0.110015993	0.047510694	0.109073566	0.049455845	0.258203655	2.39E-06	-0.145433047	0.008647002	-0.039893281	0.47355879	-0.220824116	5.94E-05	0.068749684	0.216425051	0.031373836	0.573054032	0.457584327	3.19E-18
MDH1	MDH1	MDH1	blue	-0.170485437	0.002040744	0.609495157	1.94E-34	0.397070338	1.02E-13	0.38559131	5.80E-13	0.38425679	7.07E-13	-0.206236183	0.00018113	0.298175992	4.26E-08	0.204559782	0.000204913	0.463307046	1.07E-18	0.202882817	0.000231601	0.448906156	1.61E-17	0.257349564	2.59E-06	0.093774252	0.091459877	0.042516137	0.444948986	0.111357213	0.044853162	0.051037175	0.359070055	-0.0014561	0.979138426	-0.226206323	3.86E-05	-0.073023955	0.18913593	-0.124237627	0.025105191	0.213218394	0.000107206
CENPF	CENPF	CENPF	blue	-0.169486674	0.002170141	0.613179498	6.04E-35	0.624320651	1.61E-36	0.295643265	5.60E-08	0.348669187	1.01E-10	-0.128181267	0.020807457	0.262212707	1.64E-06	0.203603876	0.000219751	-0.010386636	0.852028124	-0.052713529	0.343483931	0.029022137	0.602159226	0.071232529	0.200249015	0.016674471	0.76458458	-0.032793903	0.555806881	0.133546381	0.015993414	-0.178500153	0.001231209	-0.096993017	0.080819991	-0.294690182	6.20E-08	0.100690306	0.069857116	-0.112820902	0.042096502	0.056197808	0.312487984
TRA2A	TRA2A	TRA2A	blue	-0.169258797	0.002200693	0.505691111	1.68E-22	0.176615914	0.001389187	0.26782407	9.61E-07	0.296320497	5.20E-08	-0.180814726	0.001059795	0.207488606	0.000165076	0.156216485	0.00476164	0.322193224	2.76E-09	0.153696772	0.005492249	0.342489602	2.25E-10	0.154787192	0.005164534	0.183025353	0.000916866	-0.007731219	0.889575323	0.03024618	0.586927278	-0.103448515	0.062496098	0.022728117	0.683118778	-0.077954073	0.160898327	-0.078166657	0.159756244	0.068218714	0.22000262	0.212789162	0.000110774
TMEM106C	TMEM106C	TMEM106C	blue	-0.16922369	0.002205435	0.673762906	2.39E-44	0.204938093	0.000199304	0.293217722	7.26E-08	0.290982932	9.21E-08	-0.199781922	0.000289692	0.071127094	0.200917566	0.173921363	0.001647567	0.43100394	3.92E-16	0.227074674	3.60E-05	0.383957948	7.39E-13	0.248109098	5.99E-06	0.025307281	0.64943413	0.034552607	0.534802753	0.347796857	1.13E-10	-0.096147659	0.083512478	-0.031958505	0.565922493	-0.254220945	3.45E-06	0.099539866	0.073129871	-0.047103026	0.397351975	0.38621509	5.29E-13
TSEN34	TSEN34	TSEN34	blue	-0.169194258	0.002209418	0.635584515	3.53E-38	0.137367505	0.013188167	0.340190349	3.01E-10	0.513808668	2.71E-23	-0.18608494	0.000748249	0.139776036	0.011651253	0.204468574	0.000206287	0.663022949	1.61E-42	0.397810691	9.06E-14	0.455220707	4.97E-18	0.238149266	1.43E-05	0.10565953	0.057067361	0.282844376	2.15E-07	0.249481423	5.30E-06	-0.150951109	0.006401681	0.046596176	0.402456116	-0.319278531	3.90E-09	0.217684652	7.60E-05	-0.000372383	0.994664298	0.463429678	1.04E-18
HNRNPH1	HNRNPH1	HNRNPH1	blue	-0.168200664	0.00234777	0.651599407	1.17E-40	0.34534569	1.56E-10	0.416628894	4.46E-15	0.33305437	7.38E-10	-0.227809489	3.39E-05	0.200069207	0.000283787	0.067415898	0.225491717	0.1920766	0.000497974	0.049465821	0.374075044	0.397556254	9.43E-14	0.134025415	0.015615263	0.091256306	0.100541111	-0.08059087	0.147160728	0.107598824	0.05263285	-0.156193196	0.004767971	-0.02811326	0.613582674	-0.14610627	0.008339898	-0.077018358	0.165998443	0.0629708	0.257646208	0.18563627	0.000771037
U2AF2	U2AF2	U2AF2	blue	-0.166800349	0.002556179	0.516360615	1.51E-23	0.317308594	4.91E-09	0.166839154	0.002550184	0.373947578	3.17E-12	-0.239125771	1.31E-05	0.201217046	0.000261297	0.094384067	0.089362308	0.156127908	0.00478576	-0.012193317	0.826666139	0.242058986	1.02E-05	0.113598805	0.040690439	0.071992927	0.195475284	-0.005898294	0.915642464	0.12177044	0.028166186	-0.209620975	0.000140768	-0.12002463	0.030520898	-0.14141613	0.010697365	0.098394172	0.076512146	-0.014300354	0.797315323	0.158688614	0.004131127
MIR4444.1	MIR4444.1	MIR4444.1	blue	-0.166706133	0.002570789	0.673395623	2.77E-44	0.561617759	2.07E-28	0.26742225	9.99E-07	0.46680666	5.42E-19	-0.185809698	0.000762154	0.321984046	2.83E-09	0.250576106	4.81E-06	0.352209734	6.33E-11	0.129848887	0.019191647	0.271149342	6.95E-07	0.212042856	0.000117244	0.141063104	0.01089664	0.007336977	0.895173038	0.082109999	0.139662022	-0.193298607	0.000457601	-0.101193959	0.068462489	-0.229306984	3.00E-05	-0.027831557	0.617142546	-0.161670214	0.003471543	0.22925037	3.01E-05
H2AFX	H2AFX	H2AFX	blue	-0.166334939	0.002629089	0.557940976	5.49E-28	0.066452547	0.232206037	0.141249452	0.010791045	0.468347505	4.01E-19	-0.172706628	0.001777858	0.098763396	0.07540854	0.181862316	0.000989682	0.608860724	2.37E-34	0.334879772	5.88E-10	0.407946576	1.83E-14	0.203513342	0.000221207	0.057073606	0.304994796	0.098314597	0.0767517	0.234002559	2.03E-05	-0.085945139	0.122034405	0.138225006	0.01262166	-0.279660309	2.98E-07	0.115723392	0.037050661	0.12378999	0.025638275	0.57466488	5.90E-30
MSL2	MSL2	MSL2	blue	-0.166036457	0.002676839	0.281762849	2.40E-07	0.480520759	3.52E-20	0.23779446	1.47E-05	0.145818317	0.008470044	-0.03020051	0.58749239	0.187122513	0.000697916	0.084049704	0.130517048	0.006402953	0.908455181	0.03515897	0.527654507	-0.054729787	0.325316612	0.058214112	0.295416172	0.03274235	0.556428577	-0.019940351	0.720245781	0.103944019	0.0612439	-0.054945032	0.323414599	-0.047090325	0.397479402	-0.120364981	0.030049066	-0.084799758	0.12710745	-0.126908944	0.022118411	0.04643388	0.40409873
DYNLL2	DYNLL2	DYNLL2	blue	-0.166032909	0.002677412	0.47531341	1.01E-19	0.365784811	1.00E-11	0.178227712	0.00125298	0.304251628	2.18E-08	-0.148168714	0.007458631	0.182858887	0.000926976	0.246472942	6.93E-06	0.360518549	2.07E-11	0.248691413	5.69E-06	0.18995918	0.000575848	0.297262175	4.70E-08	0.113656009	0.040588625	0.084563065	0.128175877	0.220170799	6.25E-05	0.115684192	0.037115231	-0.067282759	0.226411356	-0.212107722	0.000116668	0.095922066	0.084243091	-0.122258583	0.027536346	0.245066886	7.85E-06
PKMYT1	PKMYT1	PKMYT1	blue	-0.165764299	0.002721064	0.546775802	9.84E-27	-0.03762023	0.499145727	0.171610788	0.001903416	0.399945614	6.50E-14	-0.337808757	4.07E-10	0.010710319	0.847472288	0.239955066	1.22E-05	0.366831201	8.66E-12	0.195787464	0.000384601	0.423737359	1.36E-15	0.015396612	0.782153847	-0.057185407	0.304046861	0.165299108	0.002798198	0.215467715	9.02E-05	-0.151280617	0.006285842	0.036491212	0.512121208	-0.219416486	6.63E-05	0.307469789	1.52E-08	0.22031114	6.18E-05	0.504572716	2.15E-22
FOXRED2	FOXRED2	FOXRED2	blue	-0.165733734	0.002726072	0.593623825	2.50E-32	0.461912373	1.40E-18	0.501013357	4.69E-22	0.261599196	1.74E-06	-0.041157867	0.459640748	0.193987889	0.000436191	0.092163032	0.097191831	0.215345188	9.11E-05	0.217172034	7.91E-05	0.13942672	0.011863862	0.259966388	2.03E-06	0.063905706	0.250633429	0.134055126	0.01559207	0.218340484	7.22E-05	-0.104457993	0.059966952	0.008298471	0.881530773	-0.180565628	0.001077126	0.030881043	0.579097676	-0.196116369	0.000375809	0.147742531	0.007633605
SRP9	SRP9	SRP9	blue	-0.165714658	0.002729202	0.601934635	2.03E-33	0.466918898	5.31E-19	0.273916378	5.29E-07	0.370384508	5.26E-12	-0.118100318	0.033309392	0.300724112	3.22E-08	0.297000975	4.84E-08	0.445423157	3.03E-17	0.2716444	6.62E-07	0.377541337	1.89E-12	0.202046462	0.000246092	0.277601618	3.67E-07	0.131662033	0.017559768	0.088748506	0.110282548	-0.093780952	0.091436618	-0.092913979	0.094485717	-0.293639785	6.94E-08	0.075840391	0.17258984	-0.123186535	0.026372326	0.276174356	4.23E-07
SUCLG1	SUCLG1	SUCLG1	blue	-0.165295696	0.002798771	0.488954436	6.17E-21	0.145544245	0.008595593	0.255824601	2.98E-06	0.288659992	1.18E-07	-0.301049596	3.11E-08	0.049117949	0.377448369	0.1869372	0.000706669	0.542257711	3.07E-26	0.250288681	4.93E-06	0.505281884	1.84E-22	0.175420601	0.001498834	0.009377084	0.866268484	0.125762143	0.023360705	0.113678851	0.040548031	-0.009885653	0.859089103	0.052713817	0.343481295	0.009227038	0.868388791	0.014438297	0.795403216	-0.005057696	0.927629123	0.334926713	5.85E-10
MGME1	MGME1	MGME1	blue	-0.164978811	0.002852456	0.574798824	5.68E-30	0.395424778	1.31E-13	0.204124787	0.000211545	0.341468688	2.56E-10	-0.18802138	0.000656862	0.169558309	0.002160616	0.089962579	0.105477673	0.199646409	0.000292517	0.067753781	0.223169758	0.199925066	0.000286736	0.167977763	0.002379873	0.054893165	0.32387226	-0.037868326	0.496317915	0.257679946	2.51E-06	-0.109777812	0.047996146	-0.065779124	0.236982733	-0.153419361	0.005578549	-0.044431413	0.424692488	0.010797359	0.846248063	0.185584481	0.000773708
CC2D1A	CC2D1A	CC2D1A	blue	-0.164227946	0.00298342	0.383285002	8.16E-13	0.295159202	5.90E-08	0.257940195	2.45E-06	0.457108758	3.48E-18	-0.249645751	5.22E-06	0.102740494	0.064321856	0.126867113	0.022162699	0.261215633	1.80E-06	0.197955736	0.00032999	0.129899531	0.019144334	0.049167948	0.376962385	0.02623719	0.637457671	0.07176546	0.196894518	0.211798199	0.000119441	-0.063826112	0.25122525	0.027428573	0.622250635	-0.014856466	0.789614267	0.009093697	0.870273825	0.00599201	0.91430724	0.193052255	0.000465487
EXOSC5	EXOSC5	EXOSC5	blue	-0.163623245	0.003092833	0.627658091	5.27E-37	0.141277091	0.010775461	0.397405543	9.65E-14	0.470360662	2.70E-19	-0.21115492	0.000125404	0.131795578	0.017444509	0.265294385	1.23E-06	0.787505444	7.15E-70	0.511421698	4.66E-23	0.600335976	3.31E-33	0.345307991	1.56E-10	0.151133507	0.006337324	0.201064233	0.000264192	0.231778436	2.44E-05	-0.058841629	0.290232371	0.073658753	0.185308614	-0.306917708	1.62E-08	0.130424868	0.018659505	-0.033722795	0.544663345	0.570049694	2.12E-29
KIF11	KIF11	KIF11	blue	-0.163135077	0.003183805	0.667884742	2.45E-43	0.447361793	2.13E-17	0.242283835	1.00E-05	0.294405985	6.40E-08	-0.236538115	1.64E-05	0.102298267	0.06548429	0.135752592	0.014316062	0.08563631	0.123386476	-0.072909516	0.189832029	0.266687852	1.07E-06	0.102911378	0.063877236	-0.009315442	0.867139444	-0.065263997	0.240682978	0.180952039	0.001050351	-0.155037793	0.00509175	-0.032193358	0.563069849	-0.231173039	2.57E-05	0.065937337	0.235854341	0.060957502	0.273204791	0.193303157	0.000457456
FGD5.AS1	FGD5.AS1	FGD5.AS1	blue	-0.163057633	0.003198458	0.43375987	2.43E-16	0.425091523	1.08E-15	0.308192145	1.40E-08	0.069931859	0.208609945	0.052130055	0.348859348	0.226944802	3.63E-05	-0.009913937	0.858690152	-0.057927342	0.297805545	-0.069470789	0.211633412	0.070396189	0.205596717	0.161913044	0.003422272	0.107943798	0.051874859	-0.028684414	0.606392849	0.143146263	0.009766651	0.061848558	0.266241637	0.13484856	0.014983737	-0.141942587	0.010406181	-0.171680248	0.001895223	-0.014574945	0.793510279	-0.102981167	0.063696382
MBD2	MBD2	MBD2	blue	-0.161422009	0.003522567	0.363222818	1.43E-11	0.188580075	0.000632484	0.086723626	0.118677291	0.21239211	0.000114173	-0.336523335	4.79E-10	0.105893096	0.056517408	0.022794732	0.682240452	0.152324607	0.005931127	-0.076817802	0.167107154	0.225177917	4.19E-05	0.083442722	0.133327625	-0.064823874	0.24387639	-0.060960581	0.273180519	0.011483272	0.836613754	-0.099773416	0.072455558	0.03902119	0.483289838	0.035507856	0.523563672	-0.114927617	0.038380266	0.077307406	0.164410229	0.101258114	0.06828649
ATAD2	ATAD2	ATAD2	blue	-0.161063699	0.003597425	0.61005894	1.62E-34	0.417825246	3.66E-15	0.23318215	2.17E-05	0.245548662	7.52E-06	-0.1391022	0.01206444	0.155633037	0.004922554	0.107123657	0.053691975	-0.005084154	0.927251575	-0.088840104	0.109914135	0.156026651	0.004813468	0.125570803	0.023573743	-0.004368514	0.937468958	-0.061610205	0.26809222	0.158934105	0.004072825	-0.131092005	0.018059246	-0.046849013	0.399905089	-0.224048947	4.59E-05	0.077830963	0.161562524	0.013173593	0.812978336	0.069872612	0.208996702
HP1BP3	HP1BP3	HP1BP3	blue	-0.160745912	0.003665018	0.512283905	3.83E-23	0.431496976	3.60E-16	0.310119633	1.13E-08	0.203813253	0.000216417	-0.124582785	0.024700695	0.352724805	5.91E-11	0.088015648	0.113265216	-0.068690548	0.216821427	-0.060561618	0.276337851	0.064275739	0.247894771	0.103292224	0.062895407	0.033538697	0.546863084	-0.058754104	0.290951723	0.047151307	0.396867798	-0.122261111	0.027533116	-0.136934616	0.013482563	-0.091185036	0.100808201	0.031864797	0.567062643	-0.082287138	0.138807041	-0.010513636	0.850240003
PPA2	PPA2	PPA2	blue	-0.159979992	0.003832678	0.550298509	4.01E-27	0.133293933	0.016195903	0.187818283	0.000665938	0.278981226	3.19E-07	-0.306784174	1.64E-08	0.124747048	0.024510175	0.103863488	0.061445993	0.552941806	2.03E-27	0.238629171	1.37E-05	0.521387864	4.74E-24	0.3238709	2.26E-09	0.184115159	0.000853151	0.184862726	0.000811836	0.115454196	0.037496004	-0.170338305	0.002059353	-0.113155888	0.041486075	-0.118128522	0.033267005	0.092723016	0.095168107	-0.078115053	0.160032914	0.348420383	1.04E-10
AIFM1	AIFM1	AIFM1	blue	-0.159811135	0.003870562	0.537379276	1.03E-25	0.24495078	7.93E-06	0.139196173	0.012006052	0.406210889	2.42E-14	-0.206302876	0.00018024	0.141851326	0.010456149	0.252582977	4.01E-06	0.492163427	3.14E-21	0.283686251	1.97E-07	0.368647343	6.72E-12	0.505459457	1.76E-22	0.132644277	0.016727336	0.221216436	5.76E-05	0.227675897	3.42E-05	-0.052042687	0.349668812	-0.073541236	0.186012812	-0.242638426	9.70E-06	0.136270233	0.013945637	-0.07708545	0.165628776	0.289765822	1.05E-07
SRSF11	SRSF11	SRSF11	blue	-0.159801848	0.003872655	0.490013486	4.94E-21	0.445383314	3.06E-17	0.25881105	2.26E-06	0.219291506	6.70E-05	-0.157270333	0.004482956	0.376159262	2.31E-12	0.114420633	0.039248231	0.035373542	0.525136639	-0.009152801	0.869438184	0.133336533	0.016161577	0.114408199	0.039269725	0.187351039	0.000687259	-0.041409449	0.456899284	0.032914935	0.554348661	-0.128197988	0.020790687	-0.166090323	0.002668164	-0.040132365	0.470909876	-0.070035795	0.207932706	-0.075228544	0.176089425	0.029150498	0.600553613
HMGN1	HMGN1	HMGN1	blue	-0.158631875	0.004144708	0.685119366	2.30E-46	0.116436383	0.035892734	0.438999106	9.63E-17	0.298198421	4.25E-08	-0.212142199	0.000116363	0.152290158	0.005942539	0.183925152	0.000863957	0.590575636	6.17E-32	0.359629938	2.34E-11	0.604315773	9.76E-34	0.265041885	1.26E-06	0.128860984	0.020135135	0.254514837	3.36E-06	0.214710948	9.56E-05	-0.143345495	0.009664227	0.085791621	0.122705066	-0.282484709	2.23E-07	0.123780864	0.025649243	0.127488938	0.021512192	0.438413891	1.07E-16
DDX39B	DDX39B	DDX39B	blue	-0.158311787	0.004222086	0.40454171	3.15E-14	0.332033593	8.37E-10	0.231669237	2.47E-05	0.241229411	1.10E-05	-0.075684135	0.173478615	0.222539706	5.18E-05	0.027594296	0.620147773	0.112315263	0.043032218	0.096295236	0.083037302	0.066904385	0.229039448	0.13982234	0.011623325	0.087665263	0.114713427	-0.026306763	0.636565361	0.00695735	0.900568155	-0.112339616	0.042986754	-0.095586348	0.085339883	-0.088853247	0.109861353	-0.101037398	0.068893549	-0.066334509	0.233038346	0.036808716	0.508454603
HNRNPR	HNRNPR	HNRNPR	blue	-0.158020086	0.004293735	0.643467992	2.22E-39	0.520293533	6.11E-24	0.198876734	0.000309056	0.303315297	2.42E-08	-0.169599181	0.002155199	0.273274766	5.64E-07	0.171881941	0.001871615	0.028163204	0.612952475	-0.074915592	0.177899646	0.2009178	0.000266994	0.1656902	0.00273322	0.118863485	0.032178559	-0.080049564	0.149905509	0.133516122	0.016017566	-0.159461349	0.003950116	-0.161478445	0.003510906	-0.196777381	0.000358702	0.043552215	0.433923772	-0.058613727	0.292107933	0.124764051	0.024490527
CDK2	CDK2	CDK2	blue	-0.157703741	0.004372677	0.75128705	3.00E-60	0.41187949	9.71E-15	0.336979745	4.52E-10	0.325770175	1.80E-09	-0.158893766	0.004082354	0.148692624	0.007248447	0.197570971	0.000339121	0.181158117	0.001036324	0.011869863	0.831194348	0.32169905	2.93E-09	0.224744716	4.34E-05	0.003409528	0.951176444	-0.047794621	0.390450405	0.228855369	3.11E-05	-0.153102695	0.005678548	0.00563267	0.919428253	-0.288194794	1.24E-07	-0.026476392	0.634391969	0.013995239	0.801548966	0.241298118	1.09E-05
WEE1	WEE1	WEE1	blue	-0.157697358	0.004374283	0.536083333	1.41E-25	0.368368869	6.99E-12	0.312654741	8.42E-09	0.286167747	1.53E-07	-0.229880114	2.86E-05	0.203980251	0.000213793	0.086770741	0.118476448	0.06045558	0.277181164	-0.03854242	0.488677691	0.170167194	0.002081189	0.035365462	0.525231346	0.025690295	0.644490074	0.015144489	0.78563369	0.071014427	0.201633754	-0.084717834	0.127476469	-0.084794348	0.127131791	-0.131565128	0.017643819	-0.068404775	0.218744202	-0.017489572	0.753439822	0.05537074	0.319674131
WDR34	WDR34	WDR34	blue	-0.15704232	0.004541974	0.659531769	6.08E-42	-0.025345036	0.648946093	0.384133624	7.20E-13	0.510631992	5.56E-23	-0.191128361	0.000531554	0.037560085	0.499832545	0.199351666	0.000298751	0.759392231	2.97E-62	0.478452005	5.37E-20	0.547906261	7.39E-27	0.303182153	2.46E-08	0.085558578	0.123728621	0.311852162	9.24E-09	0.325865621	1.78E-09	-0.075387468	0.1751754	0.163828684	0.00305526	-0.301251465	3.04E-08	0.205994047	0.000184398	0.082617309	0.137224146	0.747865618	2.00E-59
ACAT2	ACAT2	ACAT2	blue	-0.156484747	0.004689257	0.50871768	8.55E-23	0.400005788	6.44E-14	0.182820235	0.000929338	0.329513077	1.14E-09	-0.251455057	4.44E-06	0.15419959	0.005338879	0.183237519	0.000904128	0.222980342	5.00E-05	0.07464726	0.179462722	0.112255241	0.043144444	0.16685207	0.002548191	0.029878861	0.591479506	-0.01355509	0.807666492	0.130696479	0.018413056	-0.122155145	0.027668791	-0.159383727	0.003967969	-0.01003324	0.857007787	0.078319221	0.158940374	-0.153734712	0.00548054	0.201606989	0.000254042
RCC2	RCC2	RCC2	blue	-0.156369627	0.004720196	0.495149802	1.66E-21	0.368861345	6.52E-12	0.332779971	7.63E-10	0.274117154	5.19E-07	-0.282335641	2.27E-07	0.179505524	0.001153841	0.077165288	0.165189686	0.028017903	0.614786685	-0.060042377	0.280483995	0.135605461	0.014422913	0.02057253	0.71176499	0.005881825	0.915877143	-0.04048317	0.467037938	0.096205912	0.083324651	-0.219146669	6.78E-05	-0.10628244	0.055610428	0.063389066	0.254492204	0.097330911	0.079763605	0.021080056	0.704981982	0.157979893	0.004303693
TACC3	TACC3	TACC3	blue	-0.156262136	0.004749252	0.667718267	2.61E-43	0.056352676	0.311154241	0.294013375	6.67E-08	0.378447514	1.66E-12	-0.199495016	0.000295704	-0.014485043	0.794755524	0.140168086	0.011416649	0.460515545	1.83E-18	0.206091859	0.000183071	0.495470193	1.55E-21	0.162277935	0.003349426	0.023446137	0.673674352	0.076827226	0.167054933	0.314574252	6.75E-09	-0.144430606	0.009122937	0.157030475	0.004545059	-0.286565833	1.47E-07	0.192600299	0.000480283	0.236632902	1.63E-05	0.458951792	2.46E-18
TYMS	TYMS	TYMS	blue	-0.155777519	0.004882256	0.667524571	2.82E-43	0.198684374	0.000313323	0.406124459	2.45E-14	0.352158871	6.37E-11	-0.128222431	0.020766194	0.562747889	1.53E-28	0.137549785	0.013065905	0.417896398	3.61E-15	0.258587878	2.31E-06	0.443503531	4.30E-17	0.39582408	1.23E-13	0.088732588	0.11034667	0.054745902	0.325173963	0.158576792	0.004157932	-0.119588624	0.031134579	0.025440512	0.647712582	-0.278745785	3.27E-07	0.048469323	0.383787768	-0.036049992	0.517239198	0.322927391	2.53E-09
SLBP	SLBP	SLBP	blue	-0.154114387	0.005364594	0.699516107	4.64E-49	0.218024759	7.40E-05	0.369682508	5.81E-12	0.343851412	1.89E-10	-0.243462967	9.03E-06	0.110444604	0.046647463	0.090248779	0.104369433	0.328823567	1.24E-09	0.076389128	0.169495502	0.442660654	5.00E-17	0.115528976	0.037371839	0.053265681	0.338445846	-0.053386674	0.33734819	0.346403492	1.36E-10	-0.162603352	0.003285649	0.091696048	0.098905525	-0.165057856	0.002838978	0.092069358	0.097533681	0.167596067	0.002435775	0.273845015	5.33E-07
SAE1	SAE1	SAE1	blue	-0.153733042	0.005481055	0.672098342	4.65E-44	0.167163009	0.002500647	0.325105608	1.95E-09	0.342185461	2.34E-10	-0.129999309	0.019051416	0.120900816	0.029318882	0.132787786	0.016608649	0.451018408	1.09E-17	0.219991347	6.34E-05	0.442084933	5.55E-17	0.21905131	6.83E-05	0.052467108	0.345747698	0.039632297	0.476459632	0.266145591	1.13E-06	-0.138664972	0.012339408	0.009386379	0.866137167	-0.298817521	3.97E-08	0.178630249	0.001220936	-0.02645147	0.634711096	0.37445768	2.95E-12
MCCC2	MCCC2	MCCC2	blue	-0.153445	0.005570523	0.447885539	1.94E-17	0.432581948	2.98E-16	0.175317663	0.001508638	0.173087524	0.001736023	-0.260662035	1.90E-06	0.307279428	1.55E-08	0.134100964	0.015556346	0.025113331	0.651943578	-0.111174351	0.045207973	0.351486142	6.97E-11	0.278477789	3.36E-07	0.276946485	3.91E-07	-0.054869999	0.324076812	0.072602706	0.191707542	-0.141433212	0.010687805	-0.077427384	0.16375435	-0.095996094	0.084002777	-0.093815441	0.091316972	0.017201008	0.75737961	0.048873782	0.379827182
NABP2	NABP2	NABP2	blue	-0.153339806	0.005603522	0.699019531	5.78E-49	0.070527079	0.204753038	0.341065725	2.70E-10	0.47424638	1.25E-19	-0.089889988	0.105760238	0.058044721	0.29682599	0.216775813	8.15E-05	0.73790805	4.19E-57	0.491256379	3.80E-21	0.580804796	1.05E-30	0.432601057	2.97E-16	0.101224931	0.068377476	0.272036062	6.37E-07	0.38981697	3.08E-13	-0.072270226	0.193755241	0.113078763	0.04162595	-0.422365889	1.71E-15	0.122768033	0.026891948	0.017213669	0.757206619	0.567778194	3.94E-29
ARGLU1	ARGLU1	ARGLU1	blue	-0.151875759	0.006081371	0.478304274	5.53E-20	0.224965281	4.27E-05	0.355759218	3.94E-11	0.303395763	2.40E-08	-0.128640768	0.020350858	0.195988228	0.000379212	0.142605359	0.010049596	0.292866592	7.54E-08	0.171584151	0.001906566	0.256690258	2.75E-06	0.170606959	0.00202549	0.195144607	0.000402341	0.055724748	0.316585192	0.036483709	0.51220801	-0.03697315	0.506561096	-0.01036187	0.852376917	-0.083338298	0.133815816	-0.063825298	0.251231308	-0.040993104	0.461441118	0.199018889	0.000305937
SS18	SS18	SS18	blue	-0.151809954	0.006103682	0.319938435	3.60E-09	0.224884683	4.29E-05	0.217071256	7.97E-05	0.214424764	9.77E-05	0.00760391	0.891382355	0.378606436	1.62E-12	0.06685607	0.229376587	0.076140892	0.170890143	0.056720408	0.308002301	0.134213016	0.015469318	0.102941668	0.06379869	0.046748844	0.400914602	-0.060941672	0.273329603	0.133343802	0.016155726	-0.08687449	0.118035127	0.040725772	0.464370576	-0.11766291	0.033972657	-0.11134476	0.044877251	0.057228248	0.303684138	0.008622579	0.876939803
SNRNP40	SNRNP40	SNRNP40	blue	-0.151473925	0.006218762	0.689206362	4.09E-47	0.231749465	2.45E-05	0.252679364	3.97E-06	0.435703667	1.72E-16	-0.25793811	2.45E-06	0.265959926	1.15E-06	0.248053067	6.02E-06	0.418697436	3.16E-15	0.215317373	9.13E-05	0.442596196	5.06E-17	0.125173945	0.024020955	0.092448435	0.096156176	0.032631011	0.557772388	0.186058736	0.000749563	-0.174455266	0.001593117	-0.052614378	0.344393656	-0.227501481	3.47E-05	0.246624837	6.84E-06	0.045655342	0.412033718	0.485924334	1.16E-20
MRPL18	MRPL18	MRPL18	blue	-0.15116281	0.00632704	0.563989199	1.10E-28	0.189255285	0.00060414	0.189596061	0.000590286	0.4309555	3.95E-16	-0.232995575	2.21E-05	0.220388733	6.14E-05	0.220930932	5.89E-05	0.431631096	3.51E-16	0.217272591	7.84E-05	0.435036085	1.94E-16	0.080426616	0.147989535	0.100956744	0.069116478	0.005225204	0.925239111	0.242466188	9.85E-06	-0.12307893	0.026505098	-0.003545931	0.949225761	-0.248111909	5.99E-06	0.223994845	4.61E-05	0.116881693	0.035185229	0.383064573	8.43E-13
CCNA2	CCNA2	CCNA2	blue	-0.150197072	0.006673985	0.620801366	5.13E-36	0.283559098	2.00E-07	0.134553667	0.01520736	0.240278965	1.19E-05	-0.231725852	2.45E-05	0.080020816	0.150052361	0.153255724	0.005630025	0.102739085	0.064325531	-0.090446027	0.103611008	0.300339736	3.36E-08	0.112294369	0.043071257	-0.027440524	0.622098884	-0.061835006	0.266346621	0.174346205	0.001604103	-0.187744608	0.000669259	-0.039154831	0.481791661	-0.228745253	3.14E-05	0.107191694	0.053539246	0.121231653	0.02887568	0.210821631	0.000128602
TAF9B	TAF9B	TAF9B	blue	-0.149430211	0.006961505	0.489792188	5.17E-21	0.366371438	9.24E-12	0.223584436	4.77E-05	0.245586508	7.50E-06	-0.01499144	0.787748203	0.207670541	0.000162858	0.072392934	0.192997644	0.236469369	1.65E-05	0.152343184	0.005924981	0.157618057	0.004394282	0.334238996	6.37E-10	0.386267755	5.24E-13	0.059861941	0.281934577	0.170736959	0.002009288	-0.04488855	0.419938185	-0.11207231	0.043488004	-0.211907995	0.00011845	-0.059207564	0.287237751	-0.197071161	0.000351333	0.049499621	0.373748277
PAFAH1B3	PAFAH1B3	PAFAH1B3	blue	-0.149204927	0.007048051	0.596828108	9.59E-33	0.06124726	0.270927005	0.323477672	2.37E-09	0.527376474	1.16E-24	-0.116169141	0.036323095	0.13219139	0.017106765	0.222338855	5.26E-05	0.785978519	1.98E-69	0.553997748	1.54E-27	0.450255084	1.25E-17	0.293050292	7.40E-08	0.149677161	0.00686773	0.425890574	9.43E-16	0.292588161	7.77E-08	-0.11909706	0.03183907	0.098501789	0.076189133	-0.332398036	8.00E-10	0.149097171	0.007089785	-0.100412116	0.070637329	0.492222099	3.10E-21
HMGN2	HMGN2	HMGN2	blue	-0.149162413	0.00706449	0.751545875	2.60E-60	0.025645578	0.645066493	0.357148309	3.27E-11	0.267362455	1.00E-06	-0.204532124	0.000205329	0.00149099	0.978638677	0.131482349	0.017715896	0.435182366	1.89E-16	0.197007516	0.000352918	0.576518681	3.51E-30	0.430937974	3.96E-16	-0.002187735	0.968660749	0.015998782	0.773860221	0.282955172	2.13E-07	-0.050531892	0.363853437	0.186350897	0.000735037	-0.320872391	3.23E-09	0.164935292	0.002859902	0.294974671	6.02E-08	0.433497374	2.54E-16
FUNDC1	FUNDC1	FUNDC1	blue	-0.148965211	0.007141195	0.525972291	1.61E-24	0.149943176	0.00676798	0.300732244	3.22E-08	0.178204256	0.001254871	-0.125183614	0.024009972	0.052157577	0.34860461	0.169377394	0.002184744	0.455799005	4.46E-18	0.262557942	1.59E-06	0.386256685	5.25E-13	0.335710571	5.30E-10	0.153798734	0.005460833	0.041854375	0.45207342	0.176126123	0.001433194	-0.094849163	0.087788593	-0.005928293	0.915215034	-0.174958874	0.001543273	0.030333791	0.585843897	0.002302482	0.967017902	0.228855269	3.11E-05
HNRNPD	HNRNPD	HNRNPD	blue	-0.148639339	0.007269579	0.748889076	1.14E-59	0.343038354	2.09E-10	0.234405165	1.96E-05	0.485471969	1.27E-20	-0.333028229	7.40E-10	0.144446318	0.009115302	0.226264907	3.84E-05	0.415673417	5.22E-15	0.129815147	0.019223224	0.425898384	9.42E-16	0.194181882	0.000430335	0.106526222	0.055048703	0.014794213	0.790475343	0.195958061	0.000380017	-0.191243859	0.000527355	-0.101853328	0.066671196	-0.180385028	0.001089854	0.116510324	0.035774428	0.013911869	0.802706794	0.432343425	3.10E-16
TOP2A	TOP2A	TOP2A	blue	-0.147927259	0.007557318	0.64044668	6.47E-39	0.563762907	1.17E-28	0.277543075	3.69E-07	0.286865065	1.42E-07	-0.14335634	0.009658679	0.214380977	9.81E-05	0.188173665	0.000650133	0.026686088	0.631709549	-0.05984297	0.28208738	0.093590475	0.09209968	0.192135043	0.000495971	0.006376611	0.908830162	-0.075805893	0.172785769	0.14603692	0.008371078	-0.168188536	0.002349507	-0.107614357	0.052598522	-0.287151145	1.38E-07	0.033822407	0.543474924	-0.095721708	0.084896288	0.060441633	0.277292217
NDUFA1	NDUFA1	NDUFA1	blue	-0.147357542	0.007794804	0.476943027	7.28E-20	0.0205521	0.712038518	0.285620013	1.62E-07	0.308254	1.39E-08	-0.113535061	0.040804147	0.018923994	0.733952073	0.185952687	0.000754901	0.73825533	3.49E-57	0.46329982	1.07E-18	0.528398152	9.06E-25	0.397760638	9.13E-14	0.109409885	0.048754194	0.236961897	1.58E-05	0.170801682	0.002001265	0.001403754	0.979888228	0.069779041	0.209608574	-0.22602922	3.91E-05	0.046691934	0.401488816	-0.065382824	0.239825847	0.380658662	1.20E-12
WRNIP1	WRNIP1	WRNIP1	blue	-0.146242479	0.008278957	0.469451398	3.23E-19	0.375994297	2.36E-12	0.045956403	0.408954412	0.334324324	6.30E-10	-0.40831325	1.73E-14	0.312922244	8.17E-09	0.12472125	0.024540012	0.222484228	5.20E-05	0.048315113	0.385304445	0.211670953	0.000120599	0.092363255	0.09646435	0.055242165	0.320800872	-0.017189959	0.757530586	0.263112059	1.51E-06	-0.154444023	0.005265722	-0.213580278	0.000104282	-0.039565812	0.477200163	0.090143748	0.104775064	0.031584474	0.570479884	0.193468322	0.000452241
MLF1	MLF1	MLF1	blue	-0.145820003	0.008469277	0.466350569	5.93E-19	0.495967883	1.39E-21	0.33724988	4.37E-10	0.26070155	1.89E-06	-0.115245769	0.037843921	0.312840752	8.24E-09	0.165242285	0.002807755	0.201815315	0.000250244	0.164129878	0.003000922	0.096258811	0.083154382	0.240693935	1.15E-05	0.052657076	0.344001707	0.122474098	0.027262143	0.201509328	0.000255841	-0.141142014	0.010851815	-0.200905022	0.00026724	-0.154737466	0.005179087	-0.034561335	0.534699517	-0.263236184	1.49E-06	0.124647503	0.02462548
ASNA1	ASNA1	ASNA1	blue	-0.145143623	0.008782093	0.477612862	6.36E-20	0.014967444	0.788079869	0.246827743	6.72E-06	0.498238909	8.55E-22	-0.19741352	0.000342925	0.036187685	0.515639182	0.127069907	0.021948704	0.489538066	5.46E-21	0.196498203	0.000365836	0.458367446	2.75E-18	0.111063289	0.045424619	0.018217056	0.743535955	0.12755881	0.021440142	0.198523263	0.000316939	-0.085093976	0.125788984	0.174301588	0.001608618	-0.173588929	0.001682325	0.118990566	0.031993471	0.107299587	0.053297788	0.346354317	1.37E-10
SUMO3	SUMO3	SUMO3	blue	-0.144821822	0.008934496	0.398029785	8.76E-14	0.22503149	4.24E-05	0.202824803	0.00023258	0.211047047	0.000126431	-0.060556271	0.276380327	0.109580344	0.048401758	0.161849871	0.003435029	0.270789422	7.20E-07	0.250608467	4.79E-06	0.218718149	7.01E-05	0.016911652	0.761336523	0.043795772	0.431355009	0.042394256	0.44625633	0.125983024	0.023116849	-0.061542934	0.268616107	0.006765062	0.903302635	-0.278626499	3.31E-07	0.197636356	0.000337553	0.044930999	0.419498298	0.207574416	0.000164026
APOBEC3B	APOBEC3B	APOBEC3B	blue	-0.144733488	0.00897674	0.472257556	1.86E-19	0.197920229	0.000330823	0.529789774	6.50E-25	0.191477858	0.000518941	-0.147160484	0.007878484	0.048824895	0.380304565	0.130731155	0.018381798	0.230498138	2.72E-05	0.067333969	0.226057313	0.333324297	7.13E-10	0.050014544	0.368791932	-0.028433947	0.609541176	0.039970745	0.472699646	0.178240846	0.001251923	-0.078597047	0.157462714	0.200642909	0.00027233	-0.113680432	0.040545222	0.021870248	0.694467672	0.097376006	0.07962347	0.155697444	0.004904553
CPSF3	CPSF3	CPSF3	blue	-0.144354506	0.009160001	0.522297796	3.83E-24	0.429708006	4.90E-16	0.14200618	0.010371487	0.401163317	5.37E-14	-0.245256761	7.72E-06	0.203521357	0.000221077	0.255255737	3.14E-06	0.357156148	3.27E-11	0.213725883	0.000103127	0.231605738	2.48E-05	0.162992752	0.00321078	0.058223498	0.295338183	0.008357026	0.880701059	0.151572062	0.006184954	-0.167181842	0.002497794	-0.096904239	0.081099412	-0.196964071	0.000354003	0.106103553	0.056025638	-0.093075461	0.093911729	0.300811764	3.19E-08
LUC7L3	LUC7L3	LUC7L3	blue	-0.144333754	0.009170131	0.587762898	1.41E-31	0.365495997	1.04E-11	0.361148869	1.90E-11	0.3638096	1.32E-11	-0.119136158	0.031782542	0.303775008	2.30E-08	0.155545061	0.004947237	0.394526048	1.50E-13	0.256744086	2.74E-06	0.32915394	1.19E-09	0.227181468	3.57E-05	0.289925908	1.03E-07	0.039236844	0.480873495	0.095173912	0.086703009	-0.084595624	0.128028495	-0.050221228	0.366814006	-0.214147069	9.99E-05	-0.050718237	0.362084757	-0.085213412	0.125256801	0.237259632	1.54E-05
RECQL4	RECQL4	RECQL4	blue	-0.144187445	0.009241836	0.630392297	2.09E-37	0.107781504	0.052230318	0.343979787	1.86E-10	0.494890102	1.76E-21	-0.118643353	0.032501332	0.064794237	0.244092485	0.194305678	0.000426637	0.644334886	1.63E-39	0.417207082	4.05E-15	0.382772509	8.81E-13	0.215786303	8.80E-05	0.0796082	0.152172143	0.130045738	0.019008312	0.248563366	5.76E-06	-0.123803814	0.025621668	0.071000472	0.201722594	-0.333200888	7.24E-10	0.152490916	0.005876309	-0.015392945	0.782204424	0.52396788	2.59E-24
CASP3	CASP3	CASP3	blue	-0.142866653	0.009912019	0.505126378	1.90E-22	0.383339668	8.10E-13	0.451502561	9.94E-18	0.190261942	0.000564061	-0.125735148	0.023390661	0.286155326	1.53E-07	0.163741347	0.003071182	0.15583146	0.004867288	0.027667102	0.619224912	0.250893641	4.67E-06	0.015027224	0.787253669	0.093247969	0.093301624	-0.01377193	0.804651201	0.100034535	0.071707656	-0.101277114	0.068234435	0.099107715	0.074391064	-0.132828202	0.016575357	-0.009063236	0.87070455	0.136910094	0.013499411	0.128523183	0.020466865
CDK4	CDK4	CDK4	blue	-0.14270316	0.009997905	0.557465587	6.22E-28	0.434118421	2.28E-16	0.119184291	0.031713069	0.457336056	3.34E-18	-0.066734978	0.230223091	0.238284211	1.41E-05	0.274242096	5.13E-07	0.425945713	9.34E-16	0.238963008	1.33E-05	0.277532628	3.69E-07	0.177089998	0.001347776	0.122469348	0.027268162	0.042060217	0.449850509	0.180374323	0.001090613	-0.159223169	0.004005129	-0.029114505	0.601003639	-0.417590834	3.80E-15	0.029066992	0.60159794	-0.089743664	0.106331627	0.430447187	4.31E-16
PHF13	PHF13	PHF13	blue	-0.142211796	0.010260012	0.312380597	8.69E-09	0.370055714	5.51E-12	0.267629941	9.79E-07	0.166514631	0.002600718	-0.057485487	0.30151219	0.23271531	2.26E-05	0.153274863	0.005623982	0.01959523	0.72489021	0.033298562	0.549738963	0.03159208	0.570387027	0.060790848	0.274520745	0.040648013	0.465224599	0.031707908	0.568973973	0.157286451	0.00447881	-0.142492213	0.010109694	-0.173308218	0.001712197	-0.070071186	0.207702469	0.039681424	0.475912844	-0.156505151	0.004683792	0.046818149	0.400215981
LAS1L	LAS1L	LAS1L	blue	-0.141306833	0.010758713	0.621500128	4.08E-36	0.12694604	0.022079199	0.188638233	0.000629995	0.434319493	2.20E-16	-0.17985013	0.001128369	0.069905168	0.208784118	0.205220019	0.000195218	0.596063222	1.21E-32	0.371508986	4.49E-12	0.446117432	2.67E-17	0.403736636	3.58E-14	0.114364021	0.039346174	0.120784601	0.029475946	0.294458889	6.36E-08	-0.163001773	0.003209064	-0.013540476	0.807869816	-0.336812827	4.62E-10	0.183643321	0.000880218	0.015122805	0.785933177	0.482228871	2.49E-20
EMC9	EMC9	EMC9	blue	-0.141119834	0.010864398	0.541341559	3.86E-26	0.073225205	0.18791633	0.205745098	0.000187815	0.4089829	1.55E-14	-0.157449789	0.004436993	0.07559552	0.173984162	0.179022946	0.001190402	0.733082689	5.13E-56	0.473329981	1.50E-19	0.39181476	2.28E-13	0.239921394	1.23E-05	0.141449935	0.010678452	0.214006096	0.000100938	0.298652819	4.04E-08	-0.038412175	0.490148958	0.063345731	0.254817726	-0.302558961	2.63E-08	0.153915027	0.005425197	-0.040680269	0.46487023	0.538952546	6.98E-26
TAF15	TAF15	TAF15	blue	-0.140051933	0.011485716	0.677346208	5.65E-45	0.272208131	6.27E-07	0.314287183	6.98E-09	0.400334654	6.12E-14	-0.237872842	1.46E-05	0.14751117	0.007730118	0.170628494	0.002022798	0.494995844	1.72E-21	0.239238258	1.30E-05	0.423886868	1.32E-15	0.210381843	0.000132939	0.172506078	0.001800254	0.05261931	0.344348368	0.124228744	0.025115676	-0.099221001	0.074058751	-0.019630689	0.724412561	-0.219896506	6.39E-05	0.041017455	0.461174782	-0.011465769	0.836859302	0.373391346	3.43E-12
NDC80	NDC80	NDC80	blue	-0.140049419	0.011487215	0.534572141	2.05E-25	0.191785577	0.000508065	0.171948801	0.001863849	0.357129925	3.28E-11	-0.203187254	0.000226526	0.423167555	1.50E-15	0.154716804	0.005185145	0.318917314	4.07E-09	0.160831378	0.003646728	0.373615856	3.32E-12	0.171648884	0.001898918	0.049100685	0.377616262	0.045937583	0.409146499	0.133583387	0.015963918	-0.106736096	0.05456889	-0.080175911	0.149261395	-0.205239237	0.000194942	0.09266708	0.09536873	0.036728515	0.509379486	0.233983352	2.03E-05
TK1	TK1	TK1	blue	-0.140022849	0.011503068	0.672710802	3.64E-44	0.050591942	0.363282888	0.346478032	1.34E-10	0.374962443	2.74E-12	-0.197152288	0.000349324	0.011460636	0.836931317	0.258406501	2.35E-06	0.543165305	2.45E-26	0.302572932	2.63E-08	0.486245632	1.09E-20	0.148136744	0.007471631	-0.032757064	0.556251101	0.073519877	0.18614101	0.235829709	1.74E-05	-0.127904025	0.021087225	0.063900671	0.250670842	-0.364862556	1.14E-11	0.232418591	2.32E-05	0.116848049	0.035238267	0.539229128	6.52E-26
MIR636	MIR636	MIR636	blue	-0.139838307	0.011613708	0.757720573	7.82E-62	0.345767769	1.47E-10	0.300130318	3.44E-08	0.456670271	3.78E-18	-0.324889225	2.00E-09	0.254505812	3.36E-06	0.193935003	0.0004378	0.46048673	1.84E-18	0.175153155	0.001524429	0.491889694	3.32E-21	0.179038611	0.001189198	0.147971092	0.007539317	0.034246675	0.538427667	0.127681282	0.021314356	-0.188298125	0.00064468	-0.049278787	0.375886407	-0.175479168	0.001493282	0.01501139	0.787472489	0.057072905	0.305000746	0.409578836	1.41E-14
IQCG	IQCG	IQCG	blue	-0.139539733	0.011794706	0.387111362	4.62E-13	0.19728338	0.000346099	0.376849853	2.09E-12	0.142241721	0.010243876	-0.116271313	0.036158045	0.258201748	2.39E-06	0.092286608	0.09674232	0.172344587	0.001818476	0.067752239	0.22318032	0.284116467	1.89E-07	0.040567644	0.46610821	0.077518768	0.163256104	0.01639309	0.768443299	0.061041433	0.272543675	-0.112983475	0.041799315	0.047636504	0.392021854	-0.083419012	0.133438349	-0.043858113	0.430698917	-0.038851959	0.48519061	0.17343909	0.001698211
POC1A	POC1A	POC1A	blue	-0.139101965	0.012064587	0.683334873	4.83E-46	-0.062631772	0.260222432	0.229640209	2.92E-05	0.37275255	3.76E-12	-0.223344391	4.86E-05	-0.024013205	0.666251379	0.143281766	0.009696885	0.646734058	6.88E-40	0.335800835	5.24E-10	0.646085742	8.69E-40	0.457266993	3.38E-18	0.076674976	0.167900091	0.245556595	7.52E-06	0.301195914	3.06E-08	-0.101415723	0.067855683	0.156246971	0.004753364	-0.308140131	1.41E-08	0.175850326	0.001458533	0.179574503	0.0011487	0.566697439	5.28E-29
HNRNPU	HNRNPU	HNRNPU	blue	-0.138987804	0.012135856	0.581652577	8.21E-31	0.633376024	7.56E-38	0.184397614	0.000837318	0.443315876	4.44E-17	-0.209289507	0.000144313	0.304849077	2.04E-08	0.276723249	4.00E-07	0.087137613	0.116921621	0.000893243	0.987201585	0.104116411	0.060813125	0.088093239	0.112946465	0.098278983	0.076859112	-0.049688142	0.371928944	0.093185611	0.093521798	-0.198134272	0.000325832	-0.117027719	0.034955819	-0.291540462	8.69E-08	0.075611884	0.173890728	-0.022141688	0.690869218	0.157339528	0.004465183
CCT8	CCT8	CCT8	blue	-0.138829457	0.012235324	0.409200326	1.50E-14	0.053017611	0.340703475	-0.009819588	0.860021087	0.165822474	0.002711556	-0.298190565	4.25E-08	0.108476185	0.05072293	0.099355662	0.073665309	0.308510858	1.35E-08	0.039801787	0.474574652	0.480773992	3.35E-20	0.23550954	1.79E-05	0.187888882	0.00066277	-0.00154815	0.977819951	0.054276531	0.329345422	-0.086970234	0.117628993	-0.011918144	0.830518079	-0.093942163	0.090878425	0.025374762	0.648561944	0.145485287	0.008622816	0.251421108	4.45E-06
MCM4	MCM4	MCM4	blue	-0.13869014	0.012323432	0.479901332	4.00E-20	0.256005836	2.93E-06	0.10460307	0.059610519	0.289058468	1.13E-07	-0.114249736	0.039544524	0.142161014	0.010287444	0.128084962	0.020904272	0.091581901	0.099328038	0.006155333	0.911980862	0.144841881	0.008924928	0.097596431	0.078941352	0.017242104	0.75681813	-0.041617153	0.454642854	0.140620168	0.011151309	-0.122393698	0.027364162	-0.093100029	0.093824647	-0.2215385	5.61E-05	0.113930896	0.040102365	-0.003166115	0.95465817	0.189867391	0.000579467
DCAF11	DCAF11	DCAF11	blue	-0.138651213	0.01234815	0.419158681	2.93E-15	0.39647645	1.11E-13	0.327911189	1.39E-09	0.162575438	0.003291076	-0.113455043	0.040947264	0.158357711	0.004210905	0.086285896	0.120555956	0.150285797	0.006641414	0.079384144	0.153332676	0.072436491	0.192729247	0.366091374	9.60E-12	0.106603868	0.054870783	0.009849565	0.859598175	0.2054357	0.000192144	0.104814205	0.059094915	0.003927185	0.943775152	-0.15529956	0.005016709	0.03095594	0.578177214	-0.072343084	0.193305158	0.068803807	0.216062739
BCL2L12	BCL2L12	BCL2L12	blue	-0.138591031	0.012386451	0.602551316	1.68E-33	-0.048825676	0.380296936	0.245630188	7.47E-06	0.487735044	7.96E-21	-0.165808614	0.002713818	0.065682463	0.237673996	0.209351131	0.000143647	0.733009287	5.32E-56	0.535806458	1.51E-25	0.543316649	2.36E-26	0.146610506	0.008116281	0.051838027	0.351569606	0.357178655	3.26E-11	0.224578487	4.40E-05	-0.14327214	0.009701827	0.064646976	0.245168223	-0.323914491	2.25E-09	0.311460185	9.66E-09	0.040978622	0.461599552	0.564459549	9.67E-29
RBM39	RBM39	RBM39	blue	-0.138491794	0.012449837	0.529239101	7.41E-25	0.366849068	8.64E-12	0.215761757	8.82E-05	0.352197889	6.34E-11	-0.160997108	0.003611495	0.232165735	2.37E-05	0.103990945	0.061126393	0.205632588	0.000189379	0.105413358	0.057651782	0.171903881	0.001869063	0.119159987	0.031748133	0.13351481	0.016018614	-0.00181439	0.97400682	0.57428698	6.56E-30	-0.127935937	0.021054858	-0.161685794	0.003468363	-0.105156072	0.058267875	-0.031467955	0.57190315	-0.052905139	0.341730222	0.138659399	0.012342948
CKS1B	CKS1B	CKS1B	blue	-0.138296126	0.012575653	0.700015488	3.72E-49	0.161494315	0.003507634	0.271026781	7.04E-07	0.45454585	5.64E-18	-0.26534097	1.22E-06	0.071208916	0.2003986	0.289727477	1.05E-07	0.672480171	3.99E-44	0.43886912	9.85E-17	0.545909393	1.23E-26	0.210777125	0.000129035	0.022468522	0.686545634	0.214001821	0.000100971	0.186003579	0.000752335	-0.170450785	0.002045113	-0.005127641	0.926631057	-0.368761225	6.61E-12	0.281942147	2.36E-07	0.078353738	0.158756222	0.640156546	7.16E-39
IRF2	IRF2	IRF2	blue	-0.138234155	0.012615734	0.345454648	1.53E-10	0.396033466	1.19E-13	0.474722396	1.14E-19	0.037016216	0.506065785	-0.04969417	0.371870859	0.201039246	0.000264668	0.09774256	0.078491761	-0.09880441	0.075286751	-0.131516959	0.017685729	0.129258125	0.019751113	-0.017440326	0.754111737	0.036455467	0.512534853	-0.106958819	0.054063505	0.062074598	0.264494752	-0.045177976	0.41694428	0.337848021	4.05E-10	-0.118303848	0.033004547	-0.051861228	0.351353799	0.333128904	7.31E-10	0.008059952	0.884911932
DDX39A	DDX39A	DDX39A	blue	-0.138102384	0.012701334	0.655405035	2.87E-41	0.204024996	0.000213094	0.22312017	4.95E-05	0.55616522	8.75E-28	-0.204726374	0.000202425	0.075926039	0.172104119	0.280700892	2.68E-07	0.633642416	6.90E-38	0.334859602	5.89E-10	0.434984745	1.96E-16	0.188699282	0.000627392	0.061883996	0.26596724	0.097678304	0.0786892	0.223185764	4.92E-05	-0.150686778	0.006495984	0.036135504	0.516245228	-0.266653375	1.08E-06	0.108037595	0.051670344	-0.028663758	0.606652216	0.461621448	1.48E-18
CDCA8	CDCA8	CDCA8	blue	-0.136923241	0.013490376	0.63300901	8.57E-38	0.202302358	0.000241571	0.105346011	0.057812527	0.298522519	4.10E-08	-0.245308023	7.68E-06	0.074743459	0.17890118	0.213758109	0.000102873	0.13280828	0.016591759	-0.039196427	0.48132586	0.320561342	3.35E-09	0.179098572	0.001184603	-0.018065554	0.745595067	-0.054881946	0.323971312	0.20881254	0.00014956	-0.156423888	0.00470559	-0.084144184	0.130083712	-0.276838047	3.96E-07	0.225862473	3.97E-05	0.148558457	0.007301762	0.304649947	2.09E-08
TRIM28	TRIM28	TRIM28	blue	-0.136220235	0.013981045	0.562227456	1.76E-28	0.154465004	0.005259484	0.289700571	1.06E-07	0.404581709	3.13E-14	-0.136905906	0.01350229	0.15413029	0.005359786	0.132896523	0.01651921	0.557816646	5.67E-28	0.362996519	1.47E-11	0.380903147	1.16E-12	0.200935653	0.000266651	0.096756786	0.081565232	0.059548738	0.284464516	0.247724284	6.20E-06	-0.159308701	0.003985294	-0.021481209	0.699637064	-0.284882994	1.74E-07	0.149019181	0.007120129	-0.071735199	0.197083892	0.407206578	2.06E-14
TMEM97	TMEM97	TMEM97	blue	-0.136098035	0.014067916	0.567637783	4.09E-29	0.448103144	1.86E-17	0.159157189	0.004020491	0.419882138	2.60E-15	-0.132540322	0.016813773	0.194691697	0.000415293	0.285783444	1.59E-07	0.400604397	5.86E-14	0.305760642	1.84E-08	0.218636538	7.05E-05	0.431051825	3.88E-16	0.117372809	0.034418723	0.014795713	0.790454601	0.179386492	0.001162762	-0.145662908	0.008541033	-0.144500161	0.009089178	-0.276925581	3.92E-07	0.057645186	0.300168988	-0.223249998	4.90E-05	0.298394588	4.16E-08
MYBL2	MYBL2	MYBL2	blue	-0.136088366	0.014074811	0.618044006	1.26E-35	0.151012045	0.006380116	0.137027507	0.013418907	0.351973227	6.53E-11	-0.1888931	0.000619194	0.011290875	0.839313763	0.133297624	0.016192926	0.422072791	1.80E-15	0.207253783	0.00016798	0.272364051	6.17E-07	0.316966256	5.11E-09	0.001760345	0.974780813	0.221410008	5.67E-05	0.381755559	1.02E-12	-0.165842047	0.002708363	-0.068858983	0.215693818	-0.252528265	4.03E-06	0.182317129	0.000960595	-0.052306567	0.347227602	0.375200192	2.65E-12
HNRNPA1	HNRNPA1	HNRNPA1	blue	-0.134687785	0.015105296	0.668169656	2.19E-43	0.21395322	0.000101348	0.177097398	0.001347139	0.451714205	9.56E-18	-0.274054929	5.22E-07	0.112356315	0.042955601	0.169600489	0.002155026	0.536848326	1.17E-25	0.201719163	0.000251991	0.568540002	3.20E-29	0.312425949	8.65E-09	0.23342706	2.13E-05	0.029305341	0.598619305	0.144450585	0.009113229	-0.169760896	0.002133887	0.005885144	0.91582985	-0.312267129	8.81E-09	0.000632712	0.990934292	0.020899543	0.707391873	0.46193133	1.39E-18
C19orf48	C19orf48	C19orf48	blue	-0.134685229	0.015107235	0.670625613	8.33E-44	0.0807979	0.14612112	0.280463869	2.74E-07	0.506772963	1.32E-22	-0.218797723	6.96E-05	0.069820475	0.209337474	0.162122615	0.00338026	0.778352499	2.87E-67	0.438717985	1.01E-16	0.537279446	1.05E-25	0.28518766	1.69E-07	0.133693003	0.015876828	0.111926038	0.043764366	0.252006208	4.22E-06	-0.173756591	0.001664712	0.043028	0.439482344	-0.313882665	7.31E-09	0.1231307	0.026441149	-0.019599589	0.724831482	0.609478681	1.95E-34
DSN1	DSN1	DSN1	blue	-0.134608032	0.015165915	0.701473434	1.94E-49	0.165811241	0.002713389	0.328475823	1.29E-09	0.355437086	4.12E-11	-0.159208092	0.004008635	0.061378349	0.269900787	0.115480995	0.037451466	0.44261176	5.04E-17	0.254820806	3.27E-06	0.387199589	4.56E-13	0.285765688	1.59E-07	0.024858226	0.655250286	0.081751163	0.141406344	0.620005199	6.66E-36	-0.117994368	0.033469028	0.008114272	0.884141726	-0.239011232	1.33E-05	0.127084456	0.021933421	0.048953396	0.379050533	0.372499762	3.90E-12
FEN1	FEN1	FEN1	blue	-0.133974463	0.015655109	0.791320411	5.39E-71	0.175023127	0.001537017	0.361018061	1.93E-11	0.459565238	2.19E-18	-0.250453105	4.86E-06	0.077639278	0.162600799	0.19108549	0.000533121	0.537484482	1.00E-25	0.273896729	5.30E-07	0.540429917	4.84E-26	0.231313528	2.54E-05	0.048312993	0.385325317	0.041411921	0.456872394	0.304587511	2.10E-08	-0.140568426	0.011181399	0.035773801	0.520456264	-0.315386789	6.14E-09	0.204114251	0.000211708	0.081408123	0.143089411	0.555562814	1.02E-27
GINS1	GINS1	GINS1	blue	-0.133220016	0.016255614	0.709990167	4.00E-51	0.28295138	2.13E-07	0.200626998	0.000272642	0.376376911	2.24E-12	-0.253423842	3.71E-06	0.130596863	0.018503112	0.092261316	0.096834187	0.286215095	1.52E-07	0.074809461	0.178516663	0.292331974	7.98E-08	0.220303284	6.19E-05	0.020013545	0.719262094	-0.02411483	0.664924506	0.327811852	1.40E-09	-0.166177452	0.002654186	-0.053024806	0.340637865	-0.206391646	0.000179061	0.085822738	0.122568896	0.011687835	0.833745116	0.309529581	1.20E-08
SLC25A5	SLC25A5	SLC25A5	blue	-0.1329739	0.016455822	0.465563589	6.91E-19	0.20600142	0.000184298	0.264165606	1.37E-06	0.234972497	1.87E-05	-0.222442374	5.22E-05	0.058824193	0.290375582	0.168941491	0.00224389	0.367473635	7.92E-12	0.115212941	0.037898967	0.360867152	1.97E-11	0.374182277	3.07E-12	-0.026686953	0.631698496	0.025359388	0.648760605	0.201418943	0.000257517	-0.132647638	0.016724548	-0.014824262	0.79005968	-0.112595681	0.042511148	0.021134455	0.70425632	-0.027921345	0.616006916	0.204798781	0.000201353
DNMT1	DNMT1	DNMT1	blue	-0.13245763	0.016882809	0.557802111	5.69E-28	0.433891898	2.37E-16	0.300556378	3.28E-08	0.413583728	7.35E-15	-0.090209426	0.104521268	0.188416225	0.000639545	0.158186042	0.004252839	-0.07499993	0.177410452	-0.095575283	0.085376228	0.035917093	0.518785922	0.034043689	0.540839543	0.003413013	0.951126603	-0.090533386	0.103276509	0.084235451	0.129666168	-0.124262005	0.025076436	0.047637404	0.392012905	-0.194500368	0.00042088	0.104898518	0.058890051	0.020187773	0.716922429	0.033384264	0.548711734
UBR7	UBR7	UBR7	blue	-0.131906254	0.017349489	0.533238891	2.83E-25	0.352516351	6.08E-11	0.257367804	2.58E-06	0.186651945	0.000720342	-0.033684645	0.545118824	0.095643684	0.085151756	0.124993639	0.024226546	0.054277954	0.329332722	0.067179333	0.227127587	0.114601174	0.038937259	0.20259524	0.000236491	0.001568658	0.977526205	-0.079738822	0.151498643	0.158684051	0.004132217	-0.070573391	0.204455118	-0.019141148	0.731016337	-0.269220732	8.39E-07	0.125085196	0.024121961	-0.03050627	0.583713756	0.097527805	0.07915321
RACGAP1	RACGAP1	RACGAP1	blue	-0.131498627	0.017701703	0.605202291	7.42E-34	0.304713577	2.07E-08	0.12976851	0.019266947	0.197218764	0.000347685	-0.290675558	9.52E-08	0.070845246	0.202712672	0.082647705	0.137079122	0.066294467	0.233321162	-0.123502627	0.025985603	0.275495881	4.53E-07	0.079479861	0.152836077	-0.035017142	0.529322115	-0.063069144	0.256902213	0.20277552	0.000233414	-0.168065985	0.002367119	-0.050206653	0.36695327	-0.196586863	0.000363556	0.047995212	0.388462316	0.130780241	0.018337629	0.226460514	3.78E-05
ANP32E	ANP32E	ANP32E	blue	-0.131482786	0.017715515	0.603575056	1.23E-33	0.544000992	1.98E-26	0.189049675	0.000612644	0.319726664	3.70E-09	-0.144275005	0.009198864	0.232540159	2.29E-05	0.23615718	1.69E-05	0.186326116	0.000736259	0.113479243	0.040903935	0.158537163	0.004167469	0.147138223	0.007887987	0.093228943	0.093368759	-0.056116259	0.313191793	0.122591795	0.027113387	-0.128331933	0.020656773	-0.12698606	0.022036964	-0.242823228	9.55E-06	0.091493895	0.099654772	-0.075068248	0.177014918	0.11760286	0.034064585
CDKN2A	CDKN2A	CDKN2A	blue	-0.131471943	0.017724975	0.521120042	5.04E-24	0.145171137	0.00876917	0.29899169	3.89E-08	0.371169467	4.71E-12	-0.215747544	8.83E-05	0.0712444	0.200173844	0.098135233	0.077293902	0.344009545	1.85E-10	0.150377955	0.006607734	0.29993164	3.51E-08	0.083433117	0.133372469	-0.021329904	0.701651317	0.081004253	0.145090491	0.252101458	4.19E-06	-0.056986336	0.305736096	0.117709222	0.033901904	-0.12987832	0.019164138	0.070968377	0.201927015	0.084366756	0.12906727	0.286253624	1.51E-07
CKS2	CKS2	CKS2	blue	-0.130870125	0.018256988	0.702556102	1.19E-49	0.097655456	0.078759501	0.147335889	0.00780396	0.471641764	2.10E-19	-0.246876587	6.69E-06	0.096588106	0.082100758	0.213289496	0.000106626	0.63776881	1.65E-38	0.260445865	1.94E-06	0.585208313	2.96E-31	0.313367387	7.76E-09	0.120704575	0.029584517	0.084324778	0.129258507	0.225784377	3.99E-05	-0.146343844	0.008233864	0.094073377	0.090426114	-0.314440793	6.85E-09	0.05416471	0.330344283	0.158426836	0.004194125	0.627853257	4.94E-37
NEFH	NEFH	NEFH	blue	-0.129000072	0.01999991	0.491112857	3.92E-21	0.186580531	0.000723803	0.238197972	1.42E-05	0.272820962	5.90E-07	-0.16374213	0.003071039	0.063265953	0.255417765	0.031112823	0.576251397	0.203723671	0.000217838	0.073598775	0.185667776	0.238750183	1.36E-05	0.169485999	0.002170231	0.092999241	0.094182305	0.029124868	0.600874058	0.094780874	0.088018255	-0.048162701	0.38680701	0.024947646	0.654090443	-0.062199847	0.263530189	-0.035046286	0.528979232	0.006061658	0.913315081	0.127711985	0.021282922
MTA2	MTA2	MTA2	blue	-0.128602015	0.020389028	0.543138362	2.46E-26	0.296437622	5.14E-08	0.360141136	2.18E-11	0.442216456	5.42E-17	-0.271170728	6.94E-07	0.238375405	1.40E-05	0.199699891	0.000291399	0.223243532	4.90E-05	0.142215111	0.010258223	0.235060286	1.86E-05	-0.003339966	0.952171352	0.018375172	0.741388902	0.02799542	0.61507071	0.285645433	1.61E-07	-0.144399024	0.009138303	-0.006773277	0.903185796	-0.133216848	0.016258177	0.271115833	6.98E-07	0.050867045	0.36067622	0.259403412	2.14E-06
KRCC1	KRCC1	KRCC1	blue	-0.12856202	0.020428486	0.274580333	4.96E-07	0.317253084	4.94E-09	0.300545327	3.28E-08	0.084535289	0.128301712	-0.022433476	0.68700876	0.111724147	0.044148237	0.282512538	2.23E-07	0.0652483	0.240796363	0.016628739	0.765211334	0.119863691	0.030746205	0.007438442	0.893731867	0.024208898	0.663697233	-0.014152829	0.799361587	-0.024662562	0.65779107	0.094380346	0.08937499	0.056448813	0.310328191	-0.190004215	0.000574081	0.03938652	0.479200283	-0.026099311	0.639227597	0.012106552	0.827880263
AURKB	AURKB	AURKB	blue	-0.128435487	0.020553756	0.747915837	1.94E-59	0.093530578	0.092308976	0.254771982	3.28E-06	0.525413777	1.84E-24	-0.242836134	9.54E-06	0.05398285	0.331972942	0.189272892	0.000603417	0.608737037	2.46E-34	0.36329632	1.41E-11	0.513377878	2.99E-23	0.188291846	0.000644954	0.010061935	0.856603225	0.056813715	0.307205891	0.376542188	2.18E-12	-0.161733218	0.003458698	0.054661198	0.32592421	-0.35701372	3.33E-11	0.238284042	1.41E-05	0.133784761	0.015804246	0.551391418	3.02E-27
PSIP1	PSIP1	PSIP1	blue	-0.126067301	0.023024388	0.676071904	9.47E-45	0.275570069	4.49E-07	0.421789987	1.89E-15	0.261769977	1.71E-06	-0.047056818	0.397815687	0.096177518	0.083416162	0.085498861	0.12399197	0.326421896	1.66E-09	0.158484148	0.004180259	0.379372781	1.45E-12	0.312062142	9.02E-09	0.145629426	0.008556397	0.020373534	0.714430787	0.239058516	1.32E-05	-0.045872457	0.409811651	0.218000923	7.41E-05	-0.333093441	7.34E-10	-0.028623181	0.607161864	0.092347742	0.096520557	0.294125863	6.59E-08
SMC2	SMC2	SMC2	blue	-0.126059939	0.023032452	0.549059793	5.50E-27	0.476616931	7.77E-20	0.207689827	0.000162624	0.225915212	3.95E-05	-0.12154286	0.028464026	0.1346757	0.015114467	0.103167574	0.063215383	-0.091604097	0.099245768	-0.133210757	0.016263107	0.055932578	0.314780862	0.061619949	0.268016396	-0.016905647	0.761418698	-0.109999589	0.047543996	0.105479744	0.057493695	-0.162905617	0.003227398	-0.071660139	0.197554188	-0.211967493	0.000117917	-0.020854112	0.707998852	0.000799648	0.988542521	0.21036103	0.000133148
SPC24	SPC24	SPC24	blue	-0.125787599	0.02333249	0.65344765	5.93E-41	0.016709289	0.764107505	0.228356634	3.24E-05	0.522765513	3.43E-24	-0.204654658	0.000203493	-0.022884788	0.681053747	0.183576729	0.000884101	0.719742193	3.95E-53	0.427754422	6.86E-16	0.507865496	1.03E-22	0.188144973	0.000651396	0.04446751	0.42431594	0.169364315	0.002186498	0.278471075	3.36E-07	-0.103431457	0.062539578	0.100529994	0.070305863	-0.329286549	1.17E-09	0.213714397	0.000103218	0.076672984	0.167911172	0.648510166	3.62E-40
AAMP	AAMP	AAMP	blue	-0.12490505	0.024328114	0.422417124	1.70E-15	0.276072638	4.27E-07	0.247616737	6.26E-06	0.326875857	1.57E-09	-0.227635902	3.44E-05	0.200657665	0.000272041	0.130190175	0.018874764	0.403516909	3.71E-14	0.251966064	4.24E-06	0.31620899	5.58E-09	0.185894091	0.000757865	0.126842579	0.02218871	0.126280458	0.022791955	0.261622994	1.74E-06	-0.121087237	0.029068434	-0.111120331	0.045313241	-0.143547694	0.009561254	0.128972839	0.020026325	-0.05280182	0.342675134	0.318254487	4.40E-09
IMMT	IMMT	IMMT	blue	-0.124066462	0.02530789	0.524001668	2.57E-24	0.514927712	2.10E-23	0.265467203	1.21E-06	0.316473717	5.41E-09	-0.0857177	0.123029023	0.236732044	1.61E-05	0.224314571	4.50E-05	0.222616954	5.15E-05	0.072924966	0.189737945	0.240244219	1.19E-05	0.198098131	0.000326669	0.070777714	0.203144506	-0.012573621	0.821349405	0.118839619	0.03221342	0.039268005	0.480524897	-0.036412162	0.513036219	-0.361918114	1.71E-11	-0.016874921	0.76183925	-0.144426592	0.009124889	0.184432575	0.000835377
NOS2	NOS2	NOS2	blue	-0.123648143	0.025809219	0.316106091	5.65E-09	0.194021907	0.000435159	0.180638609	0.001072021	0.301982012	2.80E-08	-0.106571703	0.054944429	0.125266219	0.023916325	0.009916936	0.858647852	0.082029955	0.140049683	0.032138376	0.563737078	0.113863657	0.040220849	0.02944207	0.596913631	0.004789094	0.931462866	0.006870536	0.901802565	0.048884556	0.379722022	-0.042553876	0.444544629	0.013582376	0.807286914	-0.059362558	0.285975641	-0.018860362	0.734813063	-0.017431968	0.754225792	0.008882857	0.873255961
TMEM69	TMEM69	TMEM69	blue	-0.123321167	0.026207009	0.437287972	1.30E-16	0.25047984	4.85E-06	0.072655185	0.191385783	0.259615395	2.10E-06	-0.314473097	6.83E-09	0.238942071	1.34E-05	0.117827719	0.03372144	0.170198518	0.002077176	-0.013055278	0.81462747	0.347518935	1.17E-10	0.030295436	0.586318068	0.14772399	0.007641299	-0.077032027	0.165923076	0.095732371	0.084861422	-0.190143664	0.000568639	-0.192652459	0.000478554	-0.048133024	0.387099993	0.08539039	0.124471432	0.023291299	0.675706735	0.26936839	8.27E-07
NCAPH	NCAPH	NCAPH	blue	-0.122013369	0.027851213	0.609422352	1.99E-34	0.49270722	2.80E-21	0.195919626	0.000381045	0.33575951	5.27E-10	-0.160911547	0.003629646	0.236156913	1.69E-05	0.209503774	0.000142012	0.11128635	0.044990381	-0.008888055	0.873182415	0.127491003	0.02151006	0.135971109	0.01415865	0.011753148	0.832829685	-0.056901119	0.306461103	0.165700692	0.002731496	-0.188740844	0.000625626	-0.103623739	0.062050899	-0.220793402	5.95E-05	0.059167987	0.287560625	-0.079034654	0.155156274	0.121376811	0.02868304
HMGB3	HMGB3	HMGB3	blue	-0.120714245	0.02957138	0.521957299	4.15E-24	0.16442255	0.002948963	0.033165111	0.551340388	0.441612439	6.04E-17	-0.135932978	0.014186008	0.09083626	0.102123403	0.163349875	0.003143482	0.596033545	1.22E-32	0.343085244	2.08E-10	0.253355007	3.74E-06	0.243197173	9.24E-06	0.099341434	0.073706799	0.160842153	0.003644427	0.260449331	1.94E-06	-0.120036127	0.030504857	-0.079554289	0.152450774	-0.27786476	3.57E-07	0.100187397	0.071272756	-0.104774521	0.059191544	0.40736772	2.01E-14
SMC3	SMC3	SMC3	blue	-0.120393088	0.030010383	0.512388368	3.74E-23	0.60589798	5.98E-34	0.234291751	1.98E-05	0.16065389	0.003684805	-0.15048163	0.006570028	0.232998113	2.21E-05	0.082282092	0.138831338	-0.168663169	0.002282415	-0.216105593	8.59E-05	0.03924304	0.480804174	0.074563051	0.17995534	0.03225991	0.562262737	-0.133498845	0.016031372	0.139521277	0.011805976	-0.118197674	0.033163274	-0.075073046	0.17698716	-0.135294437	0.014651096	-0.033101332	0.552106547	-0.027766936	0.617960432	-0.033803467	0.543700787
NAP1L4	NAP1L4	NAP1L4	blue	-0.120376362	0.030033398	0.560357233	2.90E-28	0.010053093	0.85672789	0.48539598	1.29E-20	0.294162978	6.57E-08	-0.272461146	6.11E-07	0.0399401	0.473039423	0.133673522	0.015892275	0.317811095	4.63E-09	0.135162945	0.014748514	0.517050669	1.29E-23	0.078255692	0.159279724	0.089468227	0.107413801	-0.015903365	0.775172707	0.230526417	2.71E-05	-0.017105801	0.758680856	0.130598327	0.018501786	-0.220576172	6.05E-05	0.152998759	0.005711719	0.255412309	3.10E-06	0.349716398	8.80E-11
SSRP1	SSRP1	SSRP1	blue	-0.120354831	0.030063047	0.510345458	5.94E-23	0.295754638	5.53E-08	0.124533979	0.024757549	0.340041089	3.07E-10	-0.13265617	0.016717472	0.174121105	0.001626999	0.214939227	9.40E-05	0.204151753	0.000211128	0.084788678	0.127157308	0.170120755	0.002087151	0.12977588	0.019260032	0.030542982	0.583260817	-0.035199381	0.527179836	0.274229955	5.13E-07	-0.170787632	0.002003005	-0.15024225	0.006657382	-0.267831147	9.60E-07	0.2103363	0.000133396	-0.159900589	0.00385045	0.240366971	1.18E-05
TARDBP	TARDBP	TARDBP	blue	-0.119898962	0.030696708	0.73372355	3.69E-56	0.189117641	0.000609821	0.293936549	6.73E-08	0.458862674	2.50E-18	-0.327684836	1.43E-09	0.184443415	0.000834776	0.213509195	0.000104851	0.578587067	1.96E-30	0.311599271	9.51E-09	0.558500832	4.74E-28	0.197794897	0.000333779	0.152906013	0.005741465	0.100659243	0.069943883	0.248894479	5.59E-06	-0.19081752	0.000543011	-0.099462829	0.073353411	-0.195220758	0.0004002	0.169371037	0.002185596	0.045482109	0.413811772	0.512743524	3.45E-23
C8orf4	C8orf4	C8orf4	blue	-0.11912932	0.031792421	0.460414451	1.86E-18	0.164938965	0.002859273	0.543683987	2.15E-26	0.18831826	0.000643802	-0.003686595	0.947214462	0.083727421	0.1320036	0.078306975	0.159005749	0.168234278	0.002342964	0.095275004	0.086367286	0.2608176	1.87E-06	0.105159112	0.058260563	0.108958606	0.049697608	0.026257075	0.637202581	0.066448505	0.232234502	-0.017685357	0.750770388	0.178047189	0.001267601	-0.139305759	0.011938278	-0.027624651	0.61976293	0.006828455	0.902401011	0.052419685	0.346184435
HNRNPA0	HNRNPA0	HNRNPA0	blue	-0.118578126	0.0325975	0.583862512	4.36E-31	0.345674463	1.49E-10	0.491146163	3.89E-21	0.346186074	1.40E-10	-0.027622369	0.619791866	0.226981085	3.62E-05	0.198210955	0.00032406	0.262039624	1.67E-06	0.154976358	0.005109507	0.475587222	9.56E-20	0.230461755	2.72E-05	0.196041799	0.000377786	-0.010277319	0.853567884	0.098218705	0.077041189	-0.073277436	0.18760075	0.079672777	0.151838893	-0.386222081	5.28E-13	-0.018401267	0.741034746	-0.008925738	0.872649298	0.221472892	5.64E-05
SNHG1	SNHG1	SNHG1	blue	-0.117827454	0.033721843	0.652307988	9.02E-41	0.244183586	8.48E-06	0.31818868	4.43E-09	0.489273096	5.77E-21	-0.222722786	5.11E-05	0.176525461	0.00139722	0.230822703	2.64E-05	0.522208087	3.91E-24	0.277825052	3.58E-07	0.437396192	1.28E-16	0.202101656	0.000245111	0.178815715	0.001206426	0.056942168	0.306111727	0.120492143	0.02987439	-0.167088545	0.002511959	-0.041890135	0.4516868	-0.231551961	2.49E-05	0.080215844	0.149058255	-0.033459788	0.547807285	0.39728156	9.84E-14
BCAS2	BCAS2	BCAS2	blue	-0.11747423	0.034262213	0.588424226	1.16E-31	0.238225962	1.42E-05	0.115739378	0.037024356	0.326220447	1.70E-09	-0.283616442	1.99E-07	0.228026708	3.33E-05	0.113547579	0.040781795	0.350802991	7.63E-11	0.109984764	0.04757411	0.451926339	9.19E-18	0.125883323	0.023226647	0.15347914	0.00555985	0.015204303	0.784807745	0.15555782	0.004943651	-0.129978005	0.019071222	-0.085313508	0.124812135	-0.126990673	0.022032101	0.129409479	0.019606443	0.059446874	0.285290626	0.287987106	1.26E-07
MIR24.1	MIR24.1	MIR24.1	blue	-0.116898581	0.035158633	0.366657444	8.88E-12	0.267786211	9.65E-07	0.392763213	1.97E-13	0.327555705	1.45E-09	-0.169151516	0.002215213	0.094585429	0.08867822	0.177216296	0.001336937	0.25875638	2.27E-06	0.144229989	0.009220934	0.194195478	0.000429927	-0.017994155	0.746566095	0.028641059	0.606937298	-0.009116081	0.869957332	0.14942933	0.006961842	0.055874806	0.315281745	-0.015546947	0.78008095	-0.082408244	0.138224819	-0.007416108	0.89404906	0.04237009	0.446515809	0.337117035	4.44E-10
RCC1	RCC1	RCC1	blue	-0.116094909	0.036443412	0.622902286	2.57E-36	0.225224088	4.18E-05	0.147835818	0.007594995	0.430491626	4.28E-16	-0.294513621	6.32E-08	0.226111289	3.89E-05	0.169753564	0.00213485	0.294293665	6.47E-08	0.053797709	0.33363628	0.374912936	2.76E-12	0.165942894	0.002691969	0.09819195	0.077122116	-0.03194432	0.566095019	0.224489574	4.43E-05	-0.198663591	0.000313787	-0.105910747	0.056476027	-0.19061771	0.000550497	0.127717103	0.021277687	0.029659272	0.594208582	0.402348698	4.46E-14
NUP62	NUP62	NUP62	blue	-0.115192885	0.037932632	0.556499793	8.02E-28	0.291600047	8.63E-08	0.496788665	1.17E-21	0.248710227	5.68E-06	-0.042018922	0.45029596	0.160648173	0.003686037	0.035801696	0.520130888	0.085413728	0.124368151	1.23E-05	0.999823123	0.227221494	3.55E-05	0.111198771	0.045160456	0.007070293	0.898962559	-0.058509543	0.292968033	0.102390695	0.065239921	-0.076376995	0.16956347	0.150439781	0.006585225	-0.34584369	1.46E-10	0.136719803	0.013630785	0.1246403	0.024633841	0.144070604	0.009299455
RRM1	RRM1	RRM1	blue	-0.114354301	0.039363011	0.57715614	2.94E-30	0.311240721	9.90E-09	0.21741031	7.76E-05	0.280220209	2.81E-07	-0.279650078	2.98E-07	0.095635205	0.085179557	0.099072298	0.074495205	0.068744678	0.216458586	-0.096252649	0.0831742	0.2736992	5.41E-07	0.083036772	0.135233204	-0.029933922	0.590796107	-0.096561127	0.082186672	0.177872628	0.001281887	-0.120648366	0.029660983	-0.060114499	0.279905602	-0.15586316	0.00485851	0.106424225	0.05528315	0.10012458	0.071451213	0.198450553	0.000318584
APOBEC3C	APOBEC3C	APOBEC3C	blue	-0.112080581	0.043472421	0.340498978	2.90E-10	0.14016089	0.011420917	0.493387548	2.42E-21	0.110942421	0.045661381	-0.0419519	0.451019468	-0.038985551	0.483689795	0.17743294	0.001318531	0.196201634	0.00037356	0.080307881	0.148590864	0.303052199	2.49E-08	-0.039171026	0.481610278	-0.063864901	0.250936711	-0.051129839	0.358197109	0.079873023	0.150809045	-0.047257705	0.395802072	0.376924341	2.07E-12	-0.256513625	2.80E-06	0.008880937	0.873283127	0.277222683	3.81E-07	0.168738791	0.002271889
HMGB1	HMGB1	HMGB1	blue	-0.111970264	0.043680651	0.628212662	4.37E-37	0.232471834	2.31E-05	0.289196545	1.11E-07	0.284208547	1.87E-07	-0.136327624	0.013905091	0.049814666	0.370710979	0.26179249	1.71E-06	0.435350341	1.84E-16	0.16787321	0.002395068	0.510261703	6.05E-23	0.292596278	7.76E-08	0.108148461	0.051429477	0.061697015	0.26741721	0.220548373	6.07E-05	-0.091031352	0.101386063	0.151265426	0.006291141	-0.386304886	5.22E-13	0.064142443	0.2488789	0.069202388	0.213407899	0.283832838	1.94E-07
SMC4	SMC4	SMC4	blue	-0.11149712	0.044583278	0.527432215	1.14E-24	0.549010806	5.57E-27	0.24195629	1.03E-05	0.150270437	0.006647043	-0.114942644	0.03835479	0.153693236	0.005493342	0.058418372	0.293722084	-0.157508708	0.004421995	-0.176180003	0.001428291	0.050396189	0.36514483	0.069073009	0.214267078	-0.043490084	0.434580465	-0.100588187	0.070142696	0.118359941	0.032920951	-0.130291622	0.018781454	-0.062976755	0.257601114	-0.172914746	0.001754887	-0.042907662	0.440764084	-0.007337372	0.895167425	0.000742804	0.989356934
NUP54	NUP54	NUP54	blue	-0.111174578	0.045207533	0.550607865	3.70E-27	0.3479144	1.11E-10	0.243878137	8.71E-06	0.174231576	0.001615726	-0.204658701	0.000203432	0.135500499	0.014499567	0.113339041	0.04115549	0.080789661	0.146162387	-0.074595723	0.179764087	0.271757561	6.55E-07	0.052735847	0.343279376	0.049543587	0.373323488	-0.101657031	0.067200411	0.101155416	0.068568402	-0.171914537	0.001867825	-0.065643599	0.237952328	-0.152705236	0.005806337	0.082845808	0.136136827	0.062132483	0.264048666	0.14007868	0.011469779
DDX17	DDX17	DDX17	blue	-0.110198974	0.047140545	0.340384695	2.94E-10	0.525576497	1.77E-24	0.393372108	1.79E-13	0.179368477	0.001164118	0.101331038	0.068086881	0.318138195	4.46E-09	0.08356285	0.132767712	-0.002738809	0.960772313	0.089266046	0.108213672	-0.066064823	0.23494785	0.075075463	0.17697318	0.165055932	0.002839305	0.028060039	0.614254527	0.026450421	0.634724517	-0.10538508	0.057719233	-0.036493092	0.512099456	-0.16419972	0.002988448	-0.084743291	0.127361709	-0.221297176	5.72E-05	-0.084121306	0.130188542
CDC6	CDC6	CDC6	blue	-0.109318919	0.048943146	0.65591775	2.37E-41	0.41059658	1.20E-14	0.213452475	0.000105306	0.374988703	2.73E-12	-0.215609257	8.92E-05	0.216282745	8.47E-05	0.306286847	1.74E-08	0.261849712	1.70E-06	0.084731507	0.127414821	0.234786445	1.90E-05	0.213268733	0.000106795	0.012493403	0.822470204	-0.035276616	0.526273242	0.138251831	0.01260429	-0.185408118	0.000782869	-0.13987862	0.011589459	-0.247166593	6.52E-06	0.111507663	0.044562994	-0.090730497	0.102524902	0.289149487	1.12E-07
WTAP	WTAP	WTAP	blue	-0.108941027	0.049734664	0.410829983	1.15E-14	0.346324339	1.37E-10	0.355008125	4.36E-11	0.252211984	4.15E-06	-0.031686714	0.56923241	0.245459284	7.58E-06	0.203002173	0.000229599	0.152451305	0.005889324	0.097112367	0.080445571	0.204257335	0.000209503	0.040518802	0.466645643	0.118967639	0.032026797	-0.043137721	0.438315546	0.061115914	0.271957906	-0.086848671	0.118144836	0.082673705	0.136955166	-0.192626612	0.00047941	0.070479366	0.205060289	0.07772173	0.162153581	0.164574168	0.002922369
TPX2	TPX2	TPX2	blue	-0.1084237	0.050835536	0.640693058	5.93E-39	0.226084452	3.90E-05	0.234955664	1.87E-05	0.331517347	8.92E-10	-0.186531033	0.000726211	0.062458935	0.261542599	0.116171853	0.036318706	0.209654257	0.000140417	0.046342784	0.405022461	0.276686216	4.02E-07	0.103070499	0.063465497	-0.035722112	0.521059481	-0.018175464	0.744101066	0.633615927	6.96E-38	-0.169303419	0.00219468	-0.022283084	0.688997499	-0.293972487	6.70E-08	0.155526455	0.004952472	0.051088577	0.358585653	0.26549041	1.20E-06
HNRNPA2B1	HNRNPA2B1	HNRNPA2B1	blue	-0.10842098	0.050841377	0.739129795	2.20E-57	0.249927748	5.09E-06	0.242020548	1.02E-05	0.359908531	2.25E-11	-0.27180897	6.52E-07	0.158469071	0.004183903	0.18962247	0.000589225	0.367767648	7.60E-12	0.122227905	0.027575571	0.482950295	2.14E-20	0.271070309	7.01E-07	0.153022299	0.005704191	-0.008348235	0.880825607	0.228251587	3.27E-05	-0.145696693	0.008525556	-0.088118203	0.112844059	-0.247890949	6.11E-06	0.121601465	0.028387072	0.050297737	0.366083508	0.359819409	2.28E-11
UHRF1	UHRF1	UHRF1	blue	-0.108270467	0.051165489	0.649415232	2.60E-40	0.310431312	1.09E-08	0.190886116	0.000540464	0.447536518	2.06E-17	-0.166688756	0.002573491	0.164433297	0.002947071	0.11931737	0.031521665	0.086922001	0.117833457	-0.020264909	0.715887424	0.182498099	0.000949241	0.168548806	0.002298419	-0.004037691	0.942195773	-0.042458647	0.445565379	0.21905441	6.82E-05	-0.156811502	0.004602431	-0.051938334	0.350637185	-0.249775395	5.16E-06	0.161081524	0.003593667	0.034658125	0.533555341	0.192061148	0.000498505
HNRNPH3	HNRNPH3	HNRNPH3	blue	-0.107377092	0.053124897	0.663878518	1.16E-42	0.194587179	0.000418336	0.290407129	9.79E-08	0.197904358	0.000331196	-0.169116557	0.002219963	0.150453218	0.006580342	0.104359999	0.060208706	0.321199965	3.10E-09	0.117080027	0.034873952	0.428240751	6.31E-16	0.267477653	9.94E-07	0.146016527	0.008380266	-0.028710118	0.606070159	0.179617835	0.001145482	-0.071616884	0.197825578	-0.065968985	0.235629075	-0.227501389	3.47E-05	0.078186754	0.159648587	0.079807228	0.151146834	0.303314264	2.42E-08
ECSIT	ECSIT	ECSIT	blue	-0.106996757	0.053977806	0.457435415	3.28E-18	0.208834754	0.000149311	0.165573113	0.002752528	0.607007668	4.23E-34	-0.093292242	0.093145558	0.141092405	0.010879977	0.236427036	1.65E-05	0.584094054	4.08E-31	0.395412637	1.31E-13	0.297865178	4.40E-08	0.289014791	1.13E-07	0.058413145	0.293765359	0.132688844	0.016690398	0.169863217	0.002120502	0.026980908	0.627946374	0.032913792	0.554362416	-0.24986974	5.12E-06	0.068795194	0.216120364	-0.165761387	0.002721541	0.397896023	8.94E-14
CALM2	CALM2	CALM2	blue	-0.104823225	0.05907297	0.533575727	2.61E-25	0.10111416	0.068681923	0.180910205	0.00105322	0.21736293	7.79E-05	-0.051690858	0.352940467	0.16405803	0.003013803	0.106982421	0.054010176	0.413717325	7.19E-15	0.22722999	3.55E-05	0.423512796	1.41E-15	0.208189532	0.000156683	0.118908981	0.032112192	0.146772212	0.008045708	0.139920333	0.011564415	-0.155373841	0.004995597	0.016071812	0.772856114	-0.277982975	3.53E-07	0.008602387	0.877225702	0.006307968	0.909807399	0.252338522	4.10E-06
SRSF6	SRSF6	SRSF6	blue	-0.103185708	0.063168749	0.591837254	4.25E-32	0.313721815	7.45E-09	0.283255583	2.06E-07	0.237994477	1.45E-05	-0.233624726	2.09E-05	0.159720742	0.00389098	0.062951351	0.25779352	0.240663706	1.15E-05	0.076421595	0.169313726	0.311646409	9.46E-09	0.224996164	4.26E-05	0.108424583	0.05083364	0.001321098	0.981072216	0.170153182	0.002082986	-0.130348584	0.018729237	-0.119987573	0.030572651	-0.101355414	0.068020267	-0.078743246	0.156689299	-0.009979522	0.857765223	0.16448852	0.002937365
RPA3	RPA3	RPA3	blue	-0.102680973	0.064477318	0.605622594	6.51E-34	-0.080313184	0.148563966	0.220632903	6.03E-05	0.335654125	5.34E-10	-0.168323204	0.002330291	-0.022192919	0.690190834	0.237016102	1.57E-05	0.748874925	1.15E-59	0.427648335	6.98E-16	0.646541754	7.37E-40	0.349380557	9.20E-11	0.057912417	0.29793025	0.184319734	0.000841656	0.231632433	2.47E-05	-0.055754661	0.316325083	0.099641173	0.072836749	-0.345166663	1.59E-10	0.204786573	0.000201533	0.100283825	0.070999521	0.657568526	1.28E-41
DCAF15	DCAF15	DCAF15	blue	-0.102332717	0.065393119	0.500458975	5.29E-22	0.123511691	0.025974587	0.238458238	1.39E-05	0.508104041	9.81E-23	-0.252348325	4.09E-06	0.065732005	0.237319524	0.201267023	0.000260356	0.291852252	8.40E-08	0.181070786	0.001042247	0.263599774	1.44E-06	-0.008644054	0.876635763	-0.003336789	0.952216796	-0.01198073	0.829641623	0.202739965	0.000234018	-0.097645324	0.078790693	0.024996412	0.653458264	-0.149600581	0.006896689	0.189016034	0.000614046	0.143098702	0.009791243	0.320292692	3.46E-09
PPP1R8	PPP1R8	PPP1R8	blue	-0.102181751	0.065793418	0.610611963	1.36E-34	0.288332484	1.22E-07	0.285561569	1.63E-07	0.289937384	1.03E-07	-0.162020697	0.003400633	0.234344677	1.97E-05	0.098124908	0.077325208	0.120125557	0.030380326	0.001049665	0.984960602	0.307314537	1.55E-08	0.099458923	0.073364762	0.13481756	0.015007108	-0.065191314	0.241208316	0.186647576	0.000720553	-0.102092355	0.066031403	-0.007424765	0.893926111	-0.195575598	0.000390366	0.128515196	0.020474766	0.125386762	0.023780233	0.206145701	0.000182345
PCIF1	PCIF1	PCIF1	blue	-0.10188868	0.066576253	0.382100571	9.72E-13	0.352789973	5.86E-11	0.347423037	1.19E-10	0.281753604	2.41E-07	0.054114033	0.330797612	0.125346103	0.023826062	0.136739989	0.013616796	0.172633083	0.001786041	0.217002391	8.01E-05	-0.046216001	0.406310168	0.17551174	0.001490202	0.024059435	0.665647655	0.069941224	0.208548855	0.344860775	1.66E-10	-0.001043284	0.985052019	0.065944691	0.235801982	-0.308596008	1.34E-08	0.159768459	0.003880189	-0.086942967	0.117744546	0.091933959	0.098029487
CCNB1	CCNB1	CCNB1	blue	-0.100633827	0.070014944	0.663406569	1.39E-42	0.007987947	0.885933057	0.089172619	0.108584869	0.299391921	3.73E-08	-0.314825687	6.56E-09	0.022085245	0.691616912	0.136292154	0.013930138	0.362172055	1.65E-11	0.037514502	0.500353408	0.665692613	5.74E-43	0.186203083	0.000742353	-0.002854358	0.959118732	-0.016873824	0.76185427	0.177366335	0.001324165	-0.169584054	0.002157203	0.079371251	0.153399662	-0.269032451	8.55E-07	0.142433292	0.010141115	0.285909131	1.57E-07	0.435379024	1.83E-16
DHPS	DHPS	DHPS	blue	-0.100582656	0.070158191	0.550605089	3.70E-27	0.033185721	0.551092915	0.344356949	1.77E-10	0.539472522	6.14E-26	-0.148930118	0.007154923	0.061183811	0.271424671	0.196639227	0.000362216	0.696489588	1.76E-48	0.384178672	7.15E-13	0.487594978	8.20E-21	0.336210938	4.98E-10	0.214976371	9.37E-05	0.208216527	0.000156367	0.232242904	2.35E-05	-0.052785439	0.342825103	0.085408028	0.124393371	-0.301909213	2.83E-08	0.107676322	0.052461769	-0.058350283	0.29428608	0.488402751	6.92E-21
EWSR1	EWSR1	EWSR1	blue	-0.100200167	0.071236521	0.724313887	4.23E-54	0.190000638	0.000574221	0.319229362	3.92E-09	0.40131278	5.25E-14	-0.232743177	2.26E-05	0.068010403	0.221417652	0.162000108	0.003404762	0.514750135	2.19E-23	0.236885287	1.59E-05	0.523498968	2.89E-24	0.190429707	0.000557627	0.143907689	0.009380329	0.071283628	0.199925587	0.181164527	0.00103589	-0.130758924	0.018356799	0.08562124	0.123452751	-0.303451167	2.38E-08	0.092762925	0.09502517	0.195026356	0.000405686	0.530102732	6.03E-25
NUP107	NUP107	NUP107	blue	-0.100147173	0.071386987	0.33300841	7.42E-10	0.221466642	5.64E-05	0.061980736	0.265219181	0.122178559	0.027638762	-0.142716596	0.009990822	0.168659872	0.002282875	0.065975287	0.235584235	0.072948642	0.189593826	-0.036823975	0.508278746	0.152589867	0.00584391	0.023720497	0.670078948	0.015379757	0.782386343	-0.038191683	0.492645063	0.01909321	0.731664086	-0.086395654	0.120082732	-0.027593322	0.620160118	-0.171967142	0.001861723	0.001969166	0.971790362	0.064477766	0.246408375	0.054877083	0.324014255
RAD23A	RAD23A	RAD23A	blue	-0.099924168	0.072023	0.384719583	6.60E-13	0.417889525	3.62E-15	0.19233526	0.000489162	0.389283969	3.34E-13	-0.06750675	0.224865694	0.16141358	0.003524312	0.308624332	1.33E-08	0.179407469	0.001161185	0.021712987	0.69655561	0.093756108	0.091522887	0.107257236	0.053392458	-0.006436914	0.907971773	-0.023521544	0.672685417	0.03376505	0.544159057	0.193716463	0.000444508	-0.039357504	0.479524401	-0.321924188	2.85E-09	0.024471972	0.660269759	-0.141459891	0.010672888	0.168389877	0.00232083
SF3A3	SF3A3	SF3A3	blue	-0.099887311	0.07212856	0.58570591	2.56E-31	0.048504203	0.383445226	0.191788684	0.000507956	0.357045973	3.32E-11	-0.134783803	0.015032595	0.068614	0.217335274	0.190291142	0.000562936	0.419654294	2.70E-15	0.264172361	1.36E-06	0.49776717	9.47E-22	0.138908044	0.012185869	0.124554183	0.024734	0.002567374	0.963225978	0.23844377	1.39E-05	-0.162405996	0.003324195	-0.031890063	0.566755124	-0.346003261	1.43E-10	0.256384505	2.83E-06	0.124783489	0.024468081	0.466903677	5.32E-19
NONO	NONO	NONO	blue	-0.097544935	0.079100284	0.618886694	9.59E-36	0.443852373	4.03E-17	0.230553453	2.70E-05	0.381161111	1.12E-12	-0.031295272	0.574015548	0.268160845	9.30E-07	0.180628453	0.00107273	0.266156453	1.13E-06	0.163802282	0.003060065	0.157976084	0.004304638	0.397507403	9.50E-14	0.168526808	0.002301509	0.017131788	0.758325609	0.225709421	4.02E-05	-0.162676723	0.003271422	-0.09510939	0.086917834	-0.423771287	1.35E-15	0.067134954	0.22743541	-0.125083036	0.024124424	0.172252492	0.001828942
PRMT1	PRMT1	PRMT1	blue	-0.097460128	0.079362589	0.555909483	9.36E-28	0.104887741	0.058916204	0.342083059	2.37E-10	0.446279723	2.60E-17	-0.126850026	0.022180811	0.151352844	0.006260703	0.233813591	2.06E-05	0.647662626	4.92E-40	0.355480381	4.09E-11	0.545046368	1.52E-26	0.211469484	0.000122454	0.151073474	0.006358442	0.093141159	0.093679004	0.171855443	0.001874701	-0.090337306	0.1040285	0.068038905	0.221223658	-0.383789815	7.58E-13	0.14017462	0.011412774	-0.048479724	0.383685599	0.494508899	1.91E-21
ING2	ING2	ING2	blue	-0.096851136	0.081266922	0.431559454	3.56E-16	0.066890884	0.229133622	0.241638517	1.06E-05	0.181374235	0.001021798	-0.270856037	7.16E-07	0.027516022	0.621140608	0.055241445	0.320807191	0.334035889	6.53E-10	0.150833439	0.006443508	0.329150281	1.19E-09	0.080223072	0.149021511	-0.012916647	0.816560816	0.161308906	0.003546043	0.13926098	0.011965932	-0.178879344	0.001201485	-0.079463776	0.152919445	0.019688551	0.723633348	0.066307458	0.233229383	0.030402354	0.584996707	0.229789362	2.88E-05
HNRNPF	HNRNPF	HNRNPF	blue	-0.095544853	0.08547624	0.45305685	7.45E-18	0.361201866	1.89E-11	0.156253654	0.004751551	0.175520854	0.001489342	-0.274177775	5.16E-07	0.209811006	0.000138774	0.155185496	0.005049284	-0.017424663	0.754325476	-0.161371288	0.003533078	0.22663691	3.73E-05	0.010246353	0.854004139	-0.024605362	0.658534587	0.001999076	0.971362065	0.109139421	0.049317794	-0.113410758	0.041026651	0.025263322	0.65000256	-0.123982299	0.025408075	0.021071709	0.705093355	0.16531021	0.002796334	0.123329012	0.026197403
CDKN3	CDKN3	CDKN3	blue	-0.095331137	0.086181323	0.672984261	3.27E-44	0.031633994	0.569875509	0.208031604	0.000158538	0.279119354	3.15E-07	-0.230594428	2.70E-05	0.003585595	0.948658594	0.152901158	0.005743026	0.455463918	4.75E-18	0.146520099	0.008155977	0.493494555	2.37E-21	0.342263087	2.31E-10	0.00228369	0.967286945	0.003785551	0.945799727	0.30063078	3.25E-08	-0.145730548	0.008510071	-0.003392379	0.951421705	-0.328339455	1.32E-09	0.203085744	0.000228207	0.072320526	0.193444429	0.365415874	1.05E-11
PLK1	PLK1	PLK1	blue	-0.094893161	0.087640879	0.506754987	1.32E-22	0.188360106	0.00064198	-0.036747556	0.509159831	0.337100245	4.45E-10	-0.249303403	5.39E-06	0.081539929	0.142440925	0.159341259	0.003977767	0.173282903	0.001714915	0.017969843	0.746896835	0.234821666	1.89E-05	0.10049685	0.070398932	-0.058907172	0.289694474	0.016857756	0.762074222	0.303011196	2.50E-08	-0.173897174	0.001650073	-0.070979009	0.20185928	-0.234258288	1.99E-05	0.237430454	1.52E-05	0.12138884	0.028667125	0.347525303	1.17E-10
PMAIP1	PMAIP1	PMAIP1	blue	-0.09427811	0.089723975	0.488526161	6.75E-21	0.146381397	0.008217215	0.364197415	1.25E-11	0.160240287	0.003774937	-0.166659704	0.002578016	0.086056249	0.121550788	0.005445145	0.92210203	0.13494109	0.014914167	-0.007905813	0.887098061	0.318283537	4.38E-09	0.076395508	0.169459766	0.066904037	0.22904188	-0.049299618	0.375684392	0.101996463	0.066287465	-0.088794045	0.110099268	0.125773647	0.023347951	-0.143809954	0.009429145	-0.011756001	0.832789702	0.163630089	0.003091575	0.108025236	0.051697251
GNL2	GNL2	GNL2	blue	-0.093415101	0.092713559	0.434327395	2.20E-16	0.131643822	0.017575536	0.046854535	0.399849487	0.362958067	1.48E-11	-0.170226152	0.002073641	0.156805554	0.004603998	0.174093169	0.001629862	0.263933381	1.40E-06	0.106811361	0.054397667	0.30035046	3.36E-08	0.12268396	0.026997389	0.114528547	0.039062104	0.138196483	0.012640154	0.024132732	0.664690879	-0.166671543	0.002576171	-0.172554166	0.001794861	-0.142484703	0.010113694	0.133224045	0.016252354	-0.005433819	0.922263539	0.322112219	2.79E-09
PDZD11	PDZD11	PDZD11	blue	-0.093247752	0.09330239	0.442808395	4.87E-17	-0.091554026	0.099431434	0.187779007	0.000667706	0.128510478	0.020479434	-0.170121411	0.002087067	-0.047308195	0.395296951	0.120058657	0.030473443	0.405448894	2.73E-14	0.184222835	0.000847083	0.530347224	5.68E-25	0.205365463	0.00019314	-0.03005274	0.589322586	0.091041564	0.101347585	0.266609078	1.08E-06	-0.120620713	0.029698661	0.042747259	0.442475867	-0.205885361	0.000185882	0.133444943	0.016074509	0.217046659	7.98E-05	0.296845425	4.92E-08
BIRC5	BIRC5	BIRC5	blue	-0.091773231	0.09862064	0.671666326	5.52E-44	0.07827781	0.159161516	0.114163293	0.039695113	0.401051136	5.47E-14	-0.221195866	5.76E-05	0.02403581	0.665956144	0.251081137	4.59E-06	0.61564694	2.74E-35	0.279912991	2.90E-07	0.495515705	1.54E-21	0.330207671	1.05E-09	0.005567395	0.920358854	0.088607007	0.110853576	0.244077124	8.56E-06	-0.165694572	0.002732501	-0.04439471	0.425075556	-0.365808265	9.99E-12	0.213948171	0.000101387	0.030447162	0.584443338	0.592868804	3.13E-32
YTHDF2	YTHDF2	YTHDF2	blue	-0.091699712	0.098891986	0.25870509	2.28E-06	0.28985589	1.04E-07	0.026963591	0.62816715	0.12167936	0.028285062	-0.31653869	5.37E-09	0.178226638	0.001253067	0.051196626	0.357568777	-0.107050835	0.053855847	-0.146203977	0.008296143	0.078252673	0.159295864	-0.018128751	0.74473592	0.044422376	0.424786782	-0.065307241	0.240370797	-0.050707722	0.362184413	-0.124176863	0.02517699	-0.157002315	0.004552401	0.106931273	0.054125798	0.058293691	0.294755393	0.103278088	0.062931628	0.017557508	0.752513208
RNF114	RNF114	RNF114	blue	-0.090818204	0.10219186	0.461371665	1.55E-18	0.048993118	0.378663396	0.366519574	9.05E-12	0.169689769	0.002143237	-0.12487219	0.024365881	-0.0055967	0.919941045	0.051775643	0.352150293	0.351884919	6.61E-11	0.166260425	0.002640937	0.413180134	7.85E-15	0.087898373	0.113748332	0.005538369	0.920772699	0.097692322	0.078646091	0.294938192	6.04E-08	-0.058973902	0.289147512	0.341047231	2.70E-10	-0.224145503	4.56E-05	0.034271265	0.53813585	0.45474809	5.43E-18	0.345432549	1.54E-10
LENG8	LENG8	LENG8	blue	-0.090688418	0.102684988	0.296134931	5.31E-08	0.097263527	0.079973377	0.283640532	1.98E-07	0.191948817	0.000502382	-0.031020425	0.577385261	0.137914	0.012824598	0.019261975	0.729384536	0.080909901	0.145561043	0.057180006	0.304092614	0.149176309	0.007059113	0.085524393	0.123879319	0.086468172	0.11977086	0.005192414	0.925706915	-0.007140109	0.897970266	-0.049490869	0.37383287	0.031586164	0.570459252	-0.080194828	0.149165137	-0.057214752	0.303798377	0.064973445	0.242787838	0.041622612	0.454583638
UBE2C	UBE2C	UBE2C	blue	-0.090368821	0.103907345	0.635670816	3.43E-38	0.02754795	0.620735546	0.12159003	0.028402073	0.408184701	1.76E-14	-0.20914252	0.000145911	0.044333329	0.425716636	0.172032715	0.001854143	0.570850371	1.70E-29	0.266863942	1.05E-06	0.436626656	1.47E-16	0.088243481	0.112331255	0.006936516	0.900864375	0.147787233	0.007615081	0.344791938	1.67E-10	-0.157517227	0.004419831	0.015538756	0.780193844	-0.325911839	1.77E-09	0.21176835	0.000119712	0.079080684	0.154915162	0.51183661	4.24E-23
PNN	PNN	PNN	blue	-0.090339408	0.104020416	0.569399331	2.53E-29	0.552648648	2.19E-27	0.177681731	0.00129768	0.355660295	4.00E-11	-0.174822483	0.001556629	0.30827499	1.39E-08	0.172931454	0.001753054	0.146827502	0.008021704	0.020127214	0.717735362	0.130157503	0.018904901	0.130281455	0.018790787	0.168528571	0.002301262	-0.036180556	0.515721954	0.086151049	0.12113934	-0.171585797	0.001906371	-0.22815721	3.29E-05	-0.192188441	0.000494146	-0.083418874	0.133438995	-0.160675246	0.003680204	0.121172089	0.028955048
AIMP1	AIMP1	AIMP1	blue	-0.090284532	0.104231635	0.557812175	5.68E-28	0.072159941	0.194437994	0.058517033	0.292906145	0.294381443	6.41E-08	-0.359053699	2.53E-11	0.091278387	0.100458472	0.208470552	0.000153431	0.493131383	2.56E-21	0.166828083	0.002551893	0.560310601	2.93E-28	0.228825181	3.12E-05	0.085134376	0.125608777	0.054209076	0.329947746	0.123964794	0.025428955	-0.114614915	0.038913676	-0.084064781	0.13044782	-0.12995918	0.019088738	0.134747692	0.0150599	0.145338299	0.008691021	0.451223461	1.05E-17
SMIM15	SMIM15	SMIM15	blue	-0.089674558	0.106602326	0.439951005	8.13E-17	0.279300071	3.09E-07	0.152919618	0.005737093	0.105681481	0.057015487	-0.221286106	5.72E-05	0.165315037	0.002795524	0.033561343	0.546592258	0.007864732	0.887680846	-0.144993047	0.008853114	0.453172327	7.29E-18	0.038520572	0.48892432	0.033295498	0.549775704	-0.123370444	0.026146724	0.04694032	0.398986228	-0.153329978	0.005606614	0.010153294	0.855315471	-0.125066804	0.024142938	-0.120452105	0.029929294	0.169257828	0.002200824	0.012249718	0.825877145
CCNL2	CCNL2	CCNL2	blue	-0.089251961	0.10826957	0.332746775	7.66E-10	0.007399617	0.894283276	0.275643358	4.46E-07	0.2804178	2.76E-07	-0.085797741	0.122678277	0.104052975	0.060971348	0.112943607	0.041872031	0.300704439	3.23E-08	0.259282869	2.16E-06	0.248099097	6.00E-06	0.079969112	0.150316749	0.115575287	0.03729512	0.093428472	0.092666638	0.056829267	0.307073287	-0.0887597	0.110237472	-0.052220681	0.348020966	-0.063257458	0.255481715	0.044120902	0.427939621	0.003458017	0.950482973	0.286874867	1.42E-07
KIF20A	KIF20A	KIF20A	blue	-0.089061267	0.109028595	0.563697305	1.19E-28	0.113533074	0.040807696	0.24209209	1.02E-05	0.125465868	0.023691286	-0.139289647	0.011948222	-0.030353409	0.585601433	0.05659604	0.309065932	0.029745376	0.593137798	-0.103154206	0.063249777	0.40482941	3.01E-14	0.150963481	0.006397297	-0.062418454	0.261852467	-0.08914179	0.108707575	0.167920955	0.002388118	-0.132043614	0.017232187	0.096813216	0.081386706	-0.288138057	1.24E-07	0.094085538	0.090384284	0.235062206	1.86E-05	0.143718955	0.009474799
CDCA5	CDCA5	CDCA5	blue	-0.088596507	0.110896041	0.694248205	4.69E-48	0.112656475	0.042398886	0.212789617	0.00011077	0.449038431	1.57E-17	-0.253288576	3.76E-06	0.02198477	0.692948628	0.264630958	1.31E-06	0.462741513	1.19E-18	0.220721556	5.99E-05	0.464030869	9.29E-19	0.173383174	0.001704174	0.024719144	0.657055928	0.044552304	0.423432167	0.312662136	8.42E-09	-0.157464592	0.00443322	-0.028251353	0.611840889	-0.354113104	4.92E-11	0.460704289	1.76E-18	0.088365526	0.111833446	0.527251705	1.19E-24
MRFAP1L1	MRFAP1L1	MRFAP1L1	blue	-0.088583167	0.110950008	0.424261031	1.24E-15	0.104736509	0.059284222	0.339851801	3.15E-10	0.145722262	0.008513859	-0.095231092	0.086512989	0.024782055	0.656238931	0.04872403	0.381290673	0.272739347	5.95E-07	0.12860861	0.020382528	0.360205107	2.16E-11	0.153788732	0.005463907	0.196575501	0.000363848	0.004751898	0.931993899	0.293044943	7.40E-08	-0.011210406	0.840443584	0.045856878	0.40997086	-0.121073639	0.029086641	0.022726409	0.683141311	0.122048836	0.02780548	0.182669957	0.000938575
DDX23	DDX23	DDX23	blue	-0.088466693	0.111422108	0.441587313	6.06E-17	0.295556018	5.65E-08	0.239151896	1.31E-05	0.265655971	1.18E-06	-0.159376947	0.003969532	0.093215491	0.093416248	0.148194254	0.00744826	0.084962231	0.126378051	0.004301802	0.938421969	0.203126027	0.000227539	0.021596845	0.698099085	0.002458601	0.964782969	-0.07478579	0.178654495	0.173563594	0.001685002	-0.065776682	0.237000182	0.115119852	0.03805543	-0.16651779	0.002600222	-0.03022635	0.587172618	0.221699677	5.54E-05	0.221185682	5.77E-05
OGT	OGT	OGT	blue	-0.087263534	0.116391651	0.327850178	1.40E-09	0.287813175	1.29E-07	0.2370426	1.57E-05	0.15359083	0.005525064	0.005423286	0.922413753	0.185695293	0.000768003	0.123714512	0.025729114	0.074068664	0.182867667	0.100140269	0.071406608	0.082058492	0.139911381	0.19747639	0.000341401	0.136106908	0.014061593	0.027136456	0.625964775	0.039273687	0.480461342	-0.034613293	0.534085156	-0.020799947	0.708722747	-0.111985879	0.043651126	-0.077529537	0.163197464	-0.073497824	0.186273444	0.024540953	0.659372217
MGEA5	MGEA5	MGEA5	blue	-0.086446231	0.119865152	0.342461436	2.26E-10	0.238900911	1.34E-05	0.238712675	1.36E-05	0.081459139	0.142838144	-0.119978652	0.030585121	0.05474353	0.325194949	0.091316894	0.100314489	0.039730151	0.475370857	-0.036163906	0.515915312	0.196997461	0.000353168	0.074598512	0.179747769	0.062689524	0.259782335	0.004682718	0.932981619	0.071536701	0.198329377	0.006740679	0.903649465	0.102859959	0.064010756	-0.094204561	0.089975707	-0.073818594	0.184353954	0.153657823	0.005504293	0.096915192	0.081064895
PCBP2	PCBP2	PCBP2	blue	-0.08575288	0.122874764	0.47273675	1.69E-19	0.332174804	8.22E-10	0.165040666	0.002841904	0.216781399	8.15E-05	-0.100396421	0.070681557	0.243307725	9.15E-06	0.190258982	0.000564176	0.360999411	1.94E-11	0.150035066	0.006733825	0.318333229	4.35E-09	0.256887371	2.70E-06	0.189302528	0.000602202	0.028788339	0.605088654	0.027978658	0.615282507	-0.138987291	0.012136176	-0.068726677	0.216579197	-0.339158612	3.44E-10	-0.084436127	0.128751729	-0.171804635	0.001880631	0.234445917	1.96E-05
VRK1	VRK1	VRK1	blue	-0.085454002	0.124190082	0.674037946	2.14E-44	0.155535311	0.00494998	0.081239948	0.1439201	0.37621463	2.29E-12	-0.268289965	9.19E-07	0.120515599	0.029842264	0.218626067	7.06E-05	0.452424138	8.38E-18	0.176889507	0.001365149	0.431740633	3.45E-16	0.259791744	2.06E-06	0.082076958	0.139821944	0.009193667	0.868860485	0.140142948	0.011431565	-0.193620417	0.000447486	-0.081687545	0.141717325	-0.261543341	1.75E-06	0.159771905	0.003879411	0.030025512	0.589660112	0.423246194	1.48E-15
NIF3L1	NIF3L1	NIF3L1	blue	-0.085154872	0.125517427	0.557959832	5.46E-28	0.412471828	8.81E-15	0.203189086	0.000226496	0.302733036	2.58E-08	-0.225152135	4.20E-05	0.192642615	0.00047888	0.209757173	0.000139336	0.285899736	1.57E-07	0.108231178	0.051250376	0.302499388	2.65E-08	0.178351571	0.001243039	0.077117238	0.165453844	0.020289862	0.715552725	0.187811199	0.000666256	-0.086823637	0.118251284	-0.128581808	0.020408956	-0.168818145	0.00226089	0.08995014	0.10552605	-0.056259591	0.311955452	0.213468234	0.00010518
QSOX1	QSOX1	QSOX1	blue	0.084828254	0.126979283	-0.403578846	3.67E-14	-0.010976124	0.843734871	-0.259732246	2.07E-06	-0.234665066	1.92E-05	0.08404341	0.130545957	0.045130268	0.417436915	-0.127440508	0.021562255	-0.26662967	1.08E-06	-0.0295214	0.595925001	-0.388697665	3.64E-13	-0.060394747	0.277665754	-0.02835316	0.610558189	0.105016188	0.058605115	-0.112919622	0.041915828	-0.104410144	0.060084896	-0.225153846	4.20E-05	0.355524963	4.07E-11	-0.079596435	0.152232914	-0.21649286	8.33E-05	-0.267195341	1.02E-06
TUBG1	TUBG1	TUBG1	blue	-0.083297039	0.134009084	0.555246358	1.11E-27	0.143312436	0.009681156	0.115134906	0.038030091	0.345150278	1.60E-10	-0.368334853	7.02E-12	0.130297493	0.018776066	0.155865266	0.004857928	0.269757956	7.97E-07	0.050666291	0.362577256	0.338694216	3.64E-10	0.24656089	6.88E-06	-0.037237398	0.503525939	-0.070127059	0.207339354	0.282811399	2.16E-07	-0.180004631	0.001117117	-0.108302435	0.051096505	-0.01996775	0.719877496	0.175916932	0.001452376	0.08652706	0.119518072	0.321307473	3.07E-09
RFWD3	RFWD3	RFWD3	blue	-0.082952205	0.135632795	0.358071768	2.89E-11	0.540551586	4.70E-26	-0.063334911	0.254899048	0.154052683	0.005383286	-0.154125915	0.005361108	0.198573655	0.000315804	0.050079551	0.368169118	-0.190953557	0.00053797	-0.206548019	0.000177001	-0.102453799	0.06507351	0.022611872	0.684652509	-0.02250106	0.686115753	-0.119021447	0.031948632	0.104004967	0.061091315	-0.159998843	0.00382847	-0.177147297	0.001342849	-0.074321698	0.181372784	0.030828454	0.579744383	-0.140961313	0.010954706	-0.071535805	0.198335013
FAR1	FAR1	FAR1	blue	-0.082889475	0.135929787	0.476007434	8.79E-20	0.39237385	2.09E-13	0.203277001	0.000225051	0.227575968	3.45E-05	-0.204311942	0.000208667	0.215401696	9.07E-05	0.12332064	0.026207655	-0.00598684	0.9143809	-0.101310151	0.068144004	0.148550234	0.007305041	0.01746602	0.753761138	0.000244445	0.996497447	-0.094693332	0.088313372	0.108355833	0.050981452	-0.088743557	0.110302479	-0.107674883	0.052464942	-0.170989136	0.001978195	0.032957749	0.553833274	0.001355074	0.980585527	0.076458402	0.169107824
HES6	HES6	HES6	blue	-0.08264907	0.137072612	0.39546467	1.30E-13	0.038760053	0.48622456	0.237257819	1.54E-05	0.286296347	1.51E-07	0.057568346	0.300814782	0.075534934	0.174330438	0.068034294	0.221255035	0.518539485	9.17E-24	0.34975097	8.76E-11	0.27796766	3.53E-07	0.386689996	4.92E-13	0.209108341	0.000146285	0.364631669	1.18E-11	0.224182134	4.54E-05	0.119186813	0.031709433	0.076242724	0.170316997	-0.265436174	1.21E-06	-0.025942311	0.641245476	-0.148623214	0.007275985	0.270214431	7.62E-07
ACIN1	ACIN1	ACIN1	blue	-0.082363281	0.138440761	0.475713158	9.32E-20	0.411972876	9.56E-15	0.135460449	0.01452891	0.378677381	1.60E-12	-0.173309601	0.001712049	0.219429874	6.63E-05	0.105016093	0.058605345	0.122886727	0.026743688	0.060826618	0.27423793	0.076106924	0.171081642	0.079622241	0.152099634	0.08595099	0.1220089	-0.024360605	0.661719853	0.078230012	0.159417057	-0.133630173	0.015926696	-0.105049123	0.058525571	-0.164997763	0.002849219	0.030793669	0.580172332	-0.056086893	0.313445489	0.123894575	0.025512862
XRCC5	XRCC5	XRCC5	blue	-0.081818812	0.14107623	0.361586935	1.79E-11	0.329926697	1.08E-09	0.148328791	0.007393841	0.194492522	0.00042111	-0.056519624	0.309720664	0.191564773	0.000515847	-0.020250172	0.716085118	0.031014136	0.577462479	-0.016718135	0.763986322	0.14723956	0.007844809	0.142128403	0.010305095	0.121925229	0.027965141	-0.03497557	0.52981143	0.110188225	0.047162223	-0.097578447	0.078996828	-0.029526112	0.595866301	-0.160681091	0.003678946	0.029657032	0.594236461	-0.031823617	0.56756403	0.030405156	0.584962093
MIR452	MIR452	MIR452	blue	-0.081077202	0.144727478	0.277964455	3.53E-07	0.331862763	8.55E-10	0.12305286	0.026537353	0.245002558	7.89E-06	-0.207873172	0.00016042	0.046740587	0.400997885	0.132735181	0.016652069	0.066006513	0.235362156	-0.000282345	0.995954393	-0.003641449	0.947859952	-0.021197407	0.703416903	-0.037008232	0.506157591	-0.006098718	0.912787201	0.068456514	0.218395185	-0.077388338	0.163967588	-0.113460669	0.040937187	0.045458069	0.414058875	-0.076569849	0.168485531	-0.027539939	0.620837174	0.072206852	0.194147364
SNORA33	SNORA33	SNORA33	blue	-0.080938457	0.145418507	0.363284904	1.42E-11	0.026164937	0.63838492	0.130504278	0.018587156	0.339755698	3.18E-10	-0.110233758	0.047070455	0.109851974	0.04784455	0.125962168	0.023139781	0.525433206	1.83E-24	0.416153769	4.82E-15	0.343198856	2.05E-10	0.143359676	0.009656973	0.2058994	0.00018569	0.190472704	0.000555988	0.049870295	0.370176266	-0.12114204	0.028995159	-0.027244555	0.624589235	-0.106751876	0.054532955	0.011311233	0.839027975	-0.020160218	0.717292282	0.350560406	7.87E-11
LOC100996842	LOC100996842	LOC100996842	blue	-0.080792207	0.146149634	0.534647568	2.01E-25	0.079309195	0.15372238	0.397675863	9.25E-14	0.390971703	2.59E-13	-0.026958336	0.628234147	0.029672499	0.594044042	0.114065754	0.039865612	0.558979651	4.17E-28	0.518955036	8.33E-24	0.325038059	1.96E-09	0.346702656	1.30E-10	0.07943277	0.153080242	0.197248691	0.00034695	0.219748296	6.46E-05	-0.052235533	0.347883691	0.050697604	0.362280328	-0.210847401	0.000128352	0.107898326	0.05197425	-0.129125448	0.019878693	0.411629239	1.01E-14
PLP2	PLP2	PLP2	blue	-0.080310293	0.148578625	0.273336826	5.61E-07	-0.148851834	0.007185631	0.101581089	0.067406069	0.09709235	0.080508269	-0.28097205	2.61E-07	-0.078978829	0.155449078	0.04617465	0.406730683	0.251710328	4.34E-06	0.039411536	0.47892094	0.355882688	3.88E-11	0.001994913	0.971421685	-0.025037007	0.652932191	0.044484173	0.42414218	0.119153468	0.031757542	-0.113986049	0.040005397	-0.037924044	0.495683999	-0.060399857	0.277625025	0.184974419	0.000805824	0.150538391	0.006549466	0.238037273	1.44E-05
PPID	PPID	PPID	blue	-0.080299147	0.148635168	0.409961751	1.32E-14	0.138977216	0.012142484	0.173592705	0.001681927	0.12298822	0.026617471	-0.078228676	0.159424201	0.059598822	0.284058934	0.145485236	0.00862284	0.102458492	0.065061148	-0.060034292	0.280548886	0.327686124	1.43E-09	-0.007599185	0.891449437	0.081209743	0.144069685	-0.105579927	0.057255802	0.060394661	0.277666441	0.042068116	0.449765323	0.007635307	0.890936648	-0.197649589	0.000337236	0.097285348	0.079905397	0.09534567	0.086133228	0.140248751	0.011368899
PNRC2	PNRC2	PNRC2	blue	-0.078853997	0.156105328	0.392319856	2.11E-13	0.22353256	4.79E-05	0.256479005	2.81E-06	0.039760018	0.475038805	-0.072382916	0.193059413	0.154212799	0.005334902	0.094411897	0.089267509	-0.052790337	0.342780261	-0.078132944	0.159936951	0.171980932	0.001860127	0.140355923	0.011305732	0.016927229	0.761123337	-0.073795968	0.184488867	0.134286652	0.01541236	-0.00856654	0.877733311	0.15719742	0.004501752	-0.074396025	0.180935392	-0.010883072	0.845042863	0.206461416	0.000178139	-0.028864667	0.604131586
TOM1	TOM1	TOM1	blue	0.076657095	0.167999563	-0.402102336	4.64E-14	-0.303786372	2.30E-08	-0.069032996	0.214533296	-0.193325291	0.000456754	0.257893364	2.46E-06	-0.223165098	4.93E-05	-0.09584355	0.084498581	0.060580989	0.276183982	0.160549343	0.003707402	-0.146491332	0.008168644	-0.026189368	0.638071325	0.006950215	0.90066959	0.134320058	0.015386581	-0.041390048	0.457110366	0.268997967	8.58E-07	0.099082958	0.074463848	0.245974849	7.24E-06	-0.05143347	0.355346085	-0.04312827	0.438415983	-0.092863665	0.094665131
DDB2	DDB2	DDB2	blue	-0.07634269	0.16975575	0.562328606	1.71E-28	0.062503371	0.26120275	0.430703953	4.13E-16	0.300577398	3.27E-08	-0.185054486	0.00080154	0.020147909	0.717457518	0.087568182	0.115117237	0.368951443	6.44E-12	0.174346503	0.001604073	0.423986408	1.30E-15	0.044088696	0.428277239	0.012905402	0.816717678	-0.002200272	0.968481247	0.24775381	6.19E-06	-0.06174377	0.267054134	0.157313562	0.004471844	-0.254321456	3.42E-06	0.108865338	0.049894476	0.170767051	0.002005554	0.420811557	2.22E-15
FARSA	FARSA	FARSA	blue	-0.075875519	0.172390499	0.461845779	1.41E-18	0.251837746	4.29E-06	0.04024356	0.469680688	0.652995571	7.00E-41	-0.257306618	2.60E-06	0.15675624	0.004617013	0.21742388	7.75E-05	0.410135214	1.29E-14	0.141345165	0.010737162	0.252093944	4.19E-06	0.108373661	0.050943087	0.05865747	0.291747322	0.07956855	0.152377028	0.200965887	0.000266071	-0.15053495	0.006550711	-0.083300903	0.133990977	-0.171665878	0.001896915	0.102292887	0.065498536	-0.04240887	0.446099467	0.374001535	3.15E-12
ZCRB1	ZCRB1	ZCRB1	blue	-0.075152201	0.176529752	0.458236148	2.82E-18	0.17427302	0.001611515	0.196271366	0.000371731	0.142223452	0.010253724	-0.07499633	0.177431317	0.1702175	0.002074747	0.213689681	0.000103413	0.419290907	2.87E-15	0.187140085	0.000697091	0.458540033	2.66E-18	0.306586617	1.68E-08	0.186137732	0.000745609	-0.011819054	0.831906158	0.134547251	0.015212258	-0.03021658	0.587293511	-0.0576657	0.299996738	-0.359951042	2.24E-11	0.008861653	0.873555963	-0.052345326	0.346869947	0.270283393	7.57E-07
MAT2A	MAT2A	MAT2A	blue	-0.074762176	0.178792077	0.309516112	1.21E-08	0.243685855	8.86E-06	0.211534141	0.000121856	0.025846135	0.6424829	-0.227487996	3.48E-05	0.147549501	0.007714053	-0.132959668	0.016467465	-0.208453271	0.000153629	-0.246928505	6.66E-06	0.128523965	0.020466091	0.013660181	0.80620478	-0.030715861	0.581130116	-0.136968104	0.013459584	-0.024232493	0.663389543	0.000237355	0.99659904	0.063919473	0.250531166	0.0990966	0.074423734	-0.172472693	0.001804007	0.207838446	0.000160835	-0.1333621	0.016141005
METTL17	METTL17	METTL17	blue	-0.073615773	0.185565936	0.429144533	5.40E-16	0.026104045	0.639166795	0.143795183	0.009436543	0.271323407	6.84E-07	-0.17675673	0.001376767	0.042668822	0.443314306	0.101018599	0.068945456	0.343041763	2.09E-10	0.157723505	0.004367707	0.345470836	1.53E-10	0.100419024	0.070617868	0.015934749	0.774740947	-0.012236887	0.826056626	0.104948029	0.058770023	-0.080058957	0.149857551	0.010312025	0.853078981	-0.216264341	8.48E-05	0.086317846	0.120418053	0.049934561	0.369559118	0.278841684	3.24E-07
REC8	REC8	REC8	blue	-0.0714816	0.198676121	0.447255839	2.17E-17	0.118256305	0.033075543	0.248011203	6.05E-06	0.197195416	0.00034826	-0.207825583	0.000160989	0.121509199	0.028508308	0.086899855	0.117927424	0.344890032	1.65E-10	0.152859459	0.005756449	0.317195603	4.98E-09	0.277175268	3.83E-07	0.14802181	0.007518536	0.038100105	0.493683779	0.072003071	0.195412166	-0.079666042	0.151873623	0.003185394	0.954382378	-0.075927751	0.172094419	-0.062152992	0.263890742	0.086081484	0.121441158	0.279768186	2.95E-07
MIR4707	MIR4707	MIR4707	blue	-0.07145037	0.198872848	0.459323765	2.29E-18	0.359930873	2.24E-11	0.250498751	4.84E-06	0.245414884	7.61E-06	-0.068972819	0.214934123	0.161130372	0.003583388	0.196992624	0.000353289	0.232961543	2.21E-05	0.120596987	0.029731024	0.12188744	0.028014108	0.285068537	1.71E-07	0.052645302	0.344109758	0.016019754	0.773571843	0.159152266	0.004021639	-0.041915903	0.451408323	-0.015626424	0.778985701	-0.280076517	2.85E-07	0.030669238	0.58170438	-0.159617585	0.003914401	0.150732103	0.006479726
DLGAP5	DLGAP5	DLGAP5	blue	-0.070528855	0.204741603	0.530754342	5.15E-25	0.138034858	0.012745397	-0.02597226	0.640860338	0.21453598	9.69E-05	-0.258541542	2.32E-06	0.062173724	0.263731172	0.119856887	0.030755762	0.07408541	0.182768453	-0.087843567	0.113974659	0.248704193	5.68E-06	0.113967048	0.04003878	-0.028560518	0.607949297	-0.082716917	0.136749341	0.123503525	0.025984511	-0.200283948	0.000279447	-0.157886773	0.004326844	-0.220063178	6.30E-05	0.193563413	0.000449263	0.092259724	0.096839971	0.175115094	0.001528104
TP53	TP53	TP53	blue	-0.069397493	0.212116935	0.391475606	2.40E-13	0.261992356	1.68E-06	0.406522621	2.30E-14	0.202992538	0.00022976	-0.024222088	0.66352522	0.130292365	0.018780771	0.066145124	0.23437813	0.103872056	0.061424464	0.059014762	0.288812947	0.174522604	0.001586368	0.110385397	0.046765919	0.031223486	0.574894771	-0.034064815	0.540588267	0.104864916	0.058971626	-0.068253625	0.219766108	0.179675885	0.001141183	-0.244830601	8.01E-06	-0.017153068	0.75803475	0.13177289	0.017464044	0.117088867	0.034860134
SNHG3	SNHG3	SNHG3	blue	-0.067449772	0.22525816	0.393892826	1.66E-13	-0.005044666	0.927815053	0.088153736	0.112698423	0.32365801	2.32E-09	-0.161390529	0.003529087	0.083028215	0.135273598	0.108021641	0.051705083	0.458691055	2.58E-18	0.255552207	3.06E-06	0.391243817	2.48E-13	0.234461493	1.95E-05	0.198235664	0.000323492	0.067466117	0.225145527	0.070276648	0.206369444	-0.133507866	0.016024163	-0.084173438	0.129949764	-0.065744969	0.237226827	0.015386087	0.782299029	-0.004593032	0.934262265	0.392000824	2.21E-13
CCNL1	CCNL1	CCNL1	blue	-0.067008782	0.228312181	0.352621045	6.00E-11	0.443847839	4.04E-17	0.165668261	0.002736828	0.215311613	9.13E-05	-0.189746384	0.000584269	0.231570047	2.49E-05	0.12002608	0.030518874	0.053154253	0.339458738	-0.003868656	0.94461175	0.035809507	0.520039787	0.025686315	0.644541368	0.019498992	0.726187137	-0.033671835	0.54527181	0.025088629	0.652263479	-0.123072397	0.026513178	-0.131533882	0.017670996	0.039451177	0.478478468	-0.131349082	0.017832473	-0.082296092	0.13876393	0.041088456	0.460398729
ADH5	ADH5	ADH5	blue	-0.06676017	0.230046803	0.460401094	1.87E-18	0.252297921	4.11E-06	0.171533874	0.001912525	0.243061823	9.35E-06	-0.176810992	0.001372008	0.129264996	0.019744525	0.175216048	0.001518374	0.220752138	5.97E-05	0.012113914	0.827777226	0.342674526	2.19E-10	0.018478513	0.739986708	0.126493657	0.022561509	-0.061157468	0.27163147	0.052943774	0.341377305	-0.159207882	0.004008684	0.026747679	0.630922593	-0.246987991	6.62E-06	0.023125318	0.677888001	0.123180577	0.026379662	0.242100779	1.02E-05
CLK1	CLK1	CLK1	blue	-0.062658444	0.260019115	0.346965081	1.26E-10	0.258599455	2.31E-06	0.33302505	7.40E-10	0.173913349	0.001648397	-0.056535072	0.309588237	0.198956938	0.000307293	0.106959973	0.054060896	0.163333149	0.003146605	0.085348426	0.124657308	0.185030709	0.00080281	0.089586305	0.10694882	0.120275909	0.030171941	0.004562433	0.934699241	0.001625887	0.976706538	-0.052060042	0.34950792	-0.036263573	0.514758442	-0.042856627	0.441308308	-0.095828124	0.08454885	-0.089630097	0.106776777	0.026680785	0.631777321
EIF2B1	EIF2B1	EIF2B1	blue	-0.062547065	0.260868866	0.393675554	1.71E-13	0.082382729	0.138347328	0.060302194	0.278404121	0.145983379	0.008395221	-0.202754603	0.000233769	0.015028868	0.787230954	0.171370678	0.001931987	0.242820499	9.55E-06	0.096693498	0.081765826	0.331858255	8.55E-10	0.114427133	0.039236999	0.00832134	0.881206706	-0.032636953	0.557700628	0.105960717	0.056359012	-0.11908579	0.031855379	-0.075694979	0.173416825	-0.101402726	0.067891124	0.175627772	0.001479279	0.086181664	0.121006699	0.328197943	1.34E-09
SKA2	SKA2	SKA2	blue	-0.062325097	0.262568047	0.650402513	1.82E-40	0.024301113	0.662495002	0.091417992	0.099937253	0.25117021	4.56E-06	-0.253589418	3.66E-06	-0.011282486	0.839431535	0.073254987	0.187736336	0.358304467	2.80E-11	0.101166374	0.068538278	0.528797672	8.24E-25	0.334483422	6.18E-10	-0.047243624	0.395943014	-0.005057878	0.927626517	0.197030759	0.000352338	-0.121093307	0.02906031	0.029157509	0.600465972	-0.229406782	2.97E-05	0.140409767	0.011274113	0.230271758	2.77E-05	0.377657436	1.86E-12
CDC20	CDC20	CDC20	blue	-0.062081553	0.264441122	0.541402552	3.80E-26	-0.113002746	0.041764206	0.02080137	0.708703731	0.325164892	1.93E-09	-0.268644599	8.88E-07	-0.050258825	0.366454921	0.147018806	0.00793914	0.357175774	3.26E-11	0.083908159	0.131168332	0.463420602	1.05E-18	0.078263966	0.159235496	-0.057600321	0.300545936	0.023067181	0.678652661	0.213719345	0.000103179	-0.16110372	0.003588993	0.030459039	0.584296711	-0.272537774	6.07E-07	0.284807044	1.76E-07	0.244977826	7.91E-06	0.508120208	9.77E-23
CPSF7	CPSF7	CPSF7	blue	-0.061132205	0.271829898	0.437139761	1.34E-16	0.463665192	9.97E-19	0.249295067	5.39E-06	0.317106426	5.03E-09	-0.117550628	0.034144717	0.226396219	3.80E-05	0.092074057	0.097516509	-0.054830648	0.324424457	-0.017207641	0.757288973	-0.00861919	0.876987792	0.046359422	0.404853652	0.037563773	0.499790413	-0.079840011	0.150978453	0.122409754	0.027343762	-0.129340953	0.019671828	-0.142220902	0.010255099	-0.172884165	0.001758245	0.096678806	0.08181245	-0.073597609	0.185674759	0.008039145	0.885206984
SNORD99	SNORD99	SNORD99	blue	-0.061085725	0.27219523	0.493851424	2.19E-21	-0.041819117	0.452454794	0.38227274	9.48E-13	0.34674794	1.30E-10	-0.127086405	0.021931375	0.056896838	0.306497557	0.126132044	0.022953574	0.561032008	2.42E-28	0.339394164	3.33E-10	0.440824979	6.95E-17	0.186416528	0.00073181	0.110311422	0.046914276	0.157709172	0.00437131	0.131067348	0.018081128	-0.107758943	0.052279891	0.085582415	0.123623621	-0.140791244	0.011052331	0.012621555	0.820679851	0.036497919	0.51204361	0.418733084	3.14E-15
SNORD14A	SNORD14A	SNORD14A	blue	-0.060341011	0.278094289	0.366826431	8.67E-12	-0.066986527	0.228467086	0.140974934	0.01094692	0.351241057	7.20E-11	-0.118271662	0.033052596	-0.004837234	0.930775651	0.096920371	0.081048578	0.515142885	2.00E-23	0.433848078	2.39E-16	0.363518744	1.37E-11	0.108302844	0.051095623	0.171521913	0.001913946	0.117227935	0.034643344	0.138775228	0.012269553	-0.084179836	0.129920483	0.000345456	0.995050117	-0.124012829	0.025371693	0.081389362	0.1431819	0.059829862	0.282192998	0.420969717	2.17E-15
NAP1L1	NAP1L1	NAP1L1	blue	-0.059507716	0.284797006	0.579858555	1.37E-30	0.090127356	0.104838484	0.223612423	4.76E-05	0.331977379	8.43E-10	0.023903298	0.667687565	0.118949477	0.032053216	0.165224091	0.002810821	0.55639017	8.25E-28	0.349257281	9.35E-11	0.489919706	5.04E-21	0.46712605	5.10E-19	0.280274712	2.80E-07	0.075266657	0.175869903	0.154918194	0.00512637	-0.056225047	0.312253129	0.076930847	0.166481538	-0.440852163	6.92E-17	0.050783868	0.361463105	-0.087588396	0.115033063	0.440798121	6.98E-17
MIR6884	MIR6884	MIR6884	blue	0.058114981	0.296240687	0.336024306	5.10E-10	0.274719802	4.89E-07	0.183189813	0.000906978	0.298107999	4.29E-08	-0.142256634	0.010235844	0.136753838	0.013607206	0.167781349	0.002408492	0.063820754	0.251265128	0.021256874	0.702624271	0.105967501	0.05634314	0.085103272	0.125747503	0.066495192	0.231905855	-0.071209413	0.200395456	0.157261981	0.004485105	0.028297274	0.611262172	-0.077594777	0.162842555	-0.171186935	0.001954115	0.085868949	0.122366893	0.055523362	0.318340013	0.179042462	0.001188903
CHCHD3	CHCHD3	CHCHD3	blue	-0.051420847	0.355464334	0.435331973	1.84E-16	0.346152054	1.40E-10	0.070781614	0.203119547	0.251009952	4.62E-06	-0.060431415	0.277373595	0.16455091	0.002926434	0.167642882	0.002428855	0.248278395	5.90E-06	0.060736357	0.274951959	0.2606252	1.91E-06	0.252757014	3.95E-06	0.064834022	0.243802429	-0.036225719	0.515197667	0.111892293	0.043828331	0.101558621	0.067467014	-0.01634898	0.769048718	-0.306432747	1.71E-08	-0.031838557	0.567382108	-0.086976818	0.117601107	0.238200477	1.42E-05
UBE2N	UBE2N	UBE2N	blue	-0.050555111	0.363632767	0.401268549	5.28E-14	0.216890883	8.08E-05	-0.096591061	0.08209135	0.171949792	0.001863734	-0.329154695	1.19E-09	0.187912833	0.000661698	-0.010408498	0.851720256	0.202099346	0.000245152	-0.075522619	0.174400882	0.353225363	5.53E-11	0.051564345	0.354121607	0.17776121	0.001291083	-0.04845512	0.383927305	0.088613977	0.110825392	-0.181152111	0.00103673	-0.079892367	0.150709838	0.003707582	0.946914403	-0.116880937	0.03518642	0.103120103	0.063337589	0.279080959	3.16E-07
PABPN1	PABPN1	PABPN1	blue	-0.050326797	0.365806283	0.634018118	6.06E-38	0.025023575	0.653106238	0.262911799	1.54E-06	0.450305025	1.24E-17	-0.214992437	9.36E-05	0.14848642	0.007330533	0.169528465	0.00216458	0.676941035	6.66E-45	0.41441833	6.41E-15	0.547414625	8.37E-27	0.211377951	0.000123306	0.249847583	5.13E-06	0.153056981	0.005693117	0.240485854	1.17E-05	-0.132875919	0.016536125	0.020075902	0.718424413	-0.289455748	1.08E-07	0.149493019	0.006937547	0.051936529	0.350653948	0.53442426	2.12E-25
BUB3	BUB3	BUB3	blue	-0.047694632	0.391443709	0.656170346	2.15E-41	0.135839815	0.014253046	0.136416086	0.013842798	0.258868428	2.25E-06	-0.31045489	1.08E-08	0.116558458	0.03569759	0.092268306	0.096808792	0.314977367	6.44E-09	0.02753791	0.620862915	0.548000783	7.21E-27	0.165332635	0.002792573	0.113627057	0.040640128	-0.057474217	0.301607127	0.223056243	4.97E-05	-0.164146061	0.002998027	0.021905864	0.693995118	-0.248766779	5.65E-06	0.10563341	0.057129138	0.245583803	7.50E-06	0.395160062	1.36E-13
STX16	STX16	STX16	blue	-0.04660531	0.402363789	0.30106481	3.10E-08	0.221484811	5.63E-05	0.086833926	0.118207524	0.138019337	0.012755544	-0.113599893	0.040688501	0.097244356	0.080033139	0.103064176	0.063481818	0.142719429	0.009989329	0.07699646	0.16611923	0.129910735	0.019133881	0.161534052	0.003499451	0.072769628	0.19068548	-0.009106841	0.870087976	0.228062428	3.32E-05	-0.140657761	0.011129492	-0.170499044	0.002039031	-0.084325401	0.129255664	-0.007706353	0.889928226	-0.01727055	0.75642957	0.14292157	0.009883317
WDR6	WDR6	WDR6	blue	-0.046287302	0.405585684	0.4932303	2.50E-21	0.211207829	0.000124903	0.37408028	3.11E-12	0.224364005	4.48E-05	0.076982089	0.166198535	0.091895635	0.098170182	0.01772136	0.750279821	0.159781963	0.00387714	0.102216577	0.065700896	0.242816588	9.56E-06	0.32225746	2.74E-09	0.215119382	9.27E-05	-3.08E-05	0.999558737	0.151272761	0.006288582	-0.003973615	0.943111535	0.158175128	0.004255518	-0.305149906	1.97E-08	-0.053730618	0.334240362	0.059661109	0.28355507	0.133529434	0.016006937
MCMBP	MCMBP	MCMBP	blue	-0.045156047	0.41717068	0.486401533	1.05E-20	0.450732841	1.15E-17	0.137426104	0.013148752	0.158395167	0.004201806	-0.172778556	0.001769888	0.233684135	2.08E-05	0.077961226	0.160859798	-0.049463135	0.374101021	-0.18233939	0.000959191	0.203797543	0.000216666	0.027230682	0.6247657	-0.020433845	0.713622484	-0.156539456	0.004674617	0.115177603	0.0379583	-0.13292232	0.016498053	0.029901895	0.591193571	-0.166411391	0.002616984	0.009919953	0.858605301	0.132402427	0.016929033	0.078069614	0.160276839
CDC25B	CDC25B	CDC25B	blue	-0.04467278	0.422178336	0.231221545	2.56E-05	-0.24929243	5.39E-06	-0.045745633	0.411108773	0.117056466	0.034910808	-0.21929218	6.70E-05	-0.17603033	0.001441949	0.005491537	0.921440475	0.191738333	0.000509721	-0.002182284	0.968738792	0.299785005	3.57E-08	0.019168205	0.730650812	-0.05574377	0.316419771	0.019881402	0.72103836	0.262437535	1.61E-06	-0.080045128	0.149928164	0.154151365	0.00535342	-0.101603291	0.067345892	0.106880184	0.054241491	0.408379331	1.71E-14	0.318196498	4.43E-09
PSMG1	PSMG1	PSMG1	blue	-0.042260866	0.447689621	0.451214258	1.05E-17	-0.125331834	0.023842163	0.07508943	0.176892409	0.280364233	2.77E-07	-0.31995538	3.60E-09	0.110669157	0.046200478	0.161481043	0.00351037	0.407187567	2.07E-14	0.188722231	0.000626416	0.531090145	4.75E-25	0.14890404	0.007165139	0.03130778	0.573862418	0.043312734	0.436458099	0.130105188	0.018953245	-0.161033428	0.003603815	-0.028618298	0.607223206	-0.149414658	0.00696745	0.236645325	1.62E-05	0.227513513	3.47E-05	0.405502231	2.71E-14
SLC43A3	SLC43A3	SLC43A3	blue	-0.042242146	0.44789098	0.321221727	3.10E-09	-0.197095193	0.000350737	0.240806811	1.14E-05	0.137436282	0.013141918	0.121067854	0.029094388	-0.054581055	0.326635095	0.059373843	0.285883892	0.181858914	0.000989903	0.147255745	0.007837932	0.317179264	4.98E-09	0.186651897	0.000720344	-0.040459208	0.467301856	0.030273457	0.586589881	0.088574763	0.110984019	-0.001375087	0.980298862	0.275619721	4.47E-07	-0.187665256	0.000672852	0.157000275	0.004552933	0.181522474	0.001011944	0.24489115	7.97E-06
MKI67	MKI67	MKI67	blue	-0.041012755	0.461226189	0.424500769	1.19E-15	0.251207083	4.54E-06	0.118442577	0.032798126	0.153628628	0.005513336	-0.144846333	0.008922805	0.022900851	0.680842159	0.10013035	0.071434805	-0.133221339	0.016254543	-0.174497928	0.001588838	0.058522125	0.29286407	0.010266267	0.853723586	-0.066393773	0.232620198	-0.104106679	0.060837376	0.18392095	0.000864197	-0.122798113	0.026854308	0.003093459	0.955697603	-0.198189971	0.000324544	0.132099719	0.017184475	0.139395985	0.011882732	0.104226077	0.06054039
CHRAC1	CHRAC1	CHRAC1	blue	0.03760286	0.499344024	0.475130851	1.05E-19	0.270971354	7.08E-07	0.07073653	0.203408188	0.292356054	7.96E-08	-0.180194501	0.001103432	0.180043317	0.001114316	0.1517531	0.006123018	0.203628745	0.000219352	0.055710131	0.316712351	0.230178737	2.79E-05	0.131583373	0.017627968	0.00194296	0.972165636	-0.015091351	0.786367672	0.150523649	0.006554801	-0.108709614	0.050224626	-0.20504552	0.000197737	-0.281877178	2.38E-07	0.093616253	0.092009719	-0.036939672	0.50694631	0.236246164	1.68E-05
PROSER2	PROSER2	PROSER2	blue	-0.035853842	0.519522901	0.317074269	5.05E-09	0.053547702	0.335890871	0.224126692	4.56E-05	0.184015135	0.000858824	-0.18903953	0.000613067	-0.047964385	0.388767446	0.056627336	0.308798054	0.171470104	0.001920109	0.020352491	0.714712892	0.207876268	0.000160383	-0.051280644	0.356779306	-0.021178088	0.703674468	-0.005855508	0.916252149	0.28038641	2.77E-07	-0.088210941	0.112464274	0.065493324	0.239030712	-0.122803209	0.026847936	0.056989878	0.305705984	0.091796118	0.098536289	0.204010022	0.000213328
TNFRSF10B	TNFRSF10B	TNFRSF10B	blue	-0.035005468	0.529459498	0.274603743	4.95E-07	0.108590515	0.050478356	0.257848789	2.47E-06	0.080915429	0.145533443	-0.113232111	0.041348225	0.11302164	0.041729806	-0.007792597	0.88870433	-0.025630207	0.645264679	-0.112907006	0.041938882	0.158141355	0.004263816	-0.065607019	0.238214514	0.093549117	0.092244154	-0.082093655	0.139741111	0.100965946	0.069091015	-0.178398641	0.00123928	-0.027868814	0.616671218	-0.153629439	0.005513085	0.033811653	0.543603162	0.023168113	0.677325353	0.129886416	0.019156577
BCCIP	BCCIP	BCCIP	blue	-0.034983441	0.529718766	0.605908316	5.96E-34	0.198827275	0.000310148	0.011670408	0.833989421	0.363396277	1.40E-11	-0.288316698	1.22E-07	0.174050318	0.001634261	0.157495188	0.004425433	0.528082382	9.77E-25	0.217301683	7.83E-05	0.536944439	1.15E-25	0.289081516	1.13E-07	0.151372037	0.006254038	0.021200898	0.703370361	0.224405108	4.46E-05	-0.122576526	0.027132647	-0.076494128	0.168908151	-0.223196301	4.92E-05	0.119376458	0.031436997	0.061625678	0.26797182	0.486426715	1.05E-20
AURKA	AURKA	AURKA	blue	-0.03465716	0.533566746	0.568637879	3.11E-29	0.101985083	0.066317907	0.009686071	0.861905218	0.210074505	0.000136051	-0.202350308	0.000240732	-0.003208025	0.954058639	0.096442335	0.082565833	0.217544317	7.68E-05	-0.00509717	0.927065839	0.352094813	6.43E-11	0.212846809	0.000110288	-0.057043934	0.305246705	-0.03553821	0.523208527	0.327454898	1.47E-09	-0.150651477	0.006508672	-0.039172998	0.48158819	-0.274872261	4.82E-07	0.169462556	0.002173356	0.148546821	0.007306402	0.297284217	4.69E-08
SRSF5	SRSF5	SRSF5	blue	-0.034362134	0.53705818	0.386484708	5.08E-13	0.041657054	0.454210102	0.191292276	0.000525603	0.153686724	0.005495354	-0.23634208	1.67E-05	0.08120223	0.144106913	0.018841982	0.735061827	0.227414878	3.50E-05	0.104800008	0.05912947	0.33835234	3.80E-10	0.087060082	0.117248866	0.094199308	0.089993708	0.015604983	0.779281132	0.039603129	0.476784437	-0.093061638	0.093960752	-0.076459655	0.169100818	0.089117956	0.108802518	-0.060631384	0.275783951	0.070867836	0.202568364	0.200316099	0.000278803
RAN	RAN	RAN	blue	-0.032489521	0.559482373	0.355511063	4.08E-11	-0.037476328	0.500789829	-0.191226993	0.000527966	0.137404421	0.013163324	-0.378095413	1.74E-12	0.026295519	0.636709536	0.104495062	0.059875712	0.278244977	3.44E-07	-0.018707007	0.736889447	0.410353297	1.24E-14	0.069765932	0.209694402	0.02788954	0.616409084	-0.064812849	0.243956762	0.110329137	0.046878713	-0.162473071	0.003311049	-0.167843321	0.002399428	-0.066531389	0.231651277	0.126167265	0.02291513	0.093919702	0.090956033	0.322369349	2.70E-09
DPM1	DPM1	DPM1	blue	-0.031352542	0.573314572	0.471735672	2.06E-19	0.099384858	0.073580229	0.058857204	0.290104493	0.177872624	0.001281888	-0.256599273	2.78E-06	0.095549559	0.085460768	0.128794934	0.020199628	0.342969775	2.11E-10	0.093496291	0.092428956	0.389618911	3.17E-13	0.177509376	0.001312092	0.047601193	0.39237332	-0.003770619	0.946013197	0.356746255	3.45E-11	-0.162257991	0.003353371	-0.164636907	0.002911428	-0.087839336	0.113992143	0.102414033	0.065178334	0.057034596	0.305326016	0.264682405	1.30E-06
FN3KRP	FN3KRP	FN3KRP	blue	-0.031123097	0.576125387	0.519769749	6.90E-24	0.227313978	3.53E-05	0.153160603	0.005660143	0.292869091	7.54E-08	-0.207088148	0.000170058	0.121486464	0.02853825	0.142480658	0.010115849	0.310440015	1.09E-08	0.196825874	0.000357475	0.213429342	0.000105493	0.254420762	3.39E-06	-0.019805152	0.722063995	-0.007290627	0.895831492	0.176141012	0.001431837	-0.086232233	0.120787856	-0.142361852	0.010179329	-0.220602338	6.04E-05	0.133511772	0.016021042	-0.072190577	0.194248158	0.330210416	1.05E-09
MIR7.1	MIR7.1	MIR7.1	blue	-0.027690142	0.618932989	0.500036189	5.80E-22	0.525199614	1.94E-24	0.10848254	0.05070931	0.167222288	0.002491675	-0.31130499	9.83E-09	0.20845807	0.000153574	0.049833443	0.37053044	-0.105597092	0.057215125	-0.246141786	7.14E-06	0.192628148	0.000479359	0.039405172	0.478991997	0.050458089	0.364555419	-0.156469496	0.004693345	0.031980607	0.565653743	-0.197264677	0.000346557	-0.111649432	0.044291015	-0.158364927	0.004209151	-0.060446939	0.27724996	0.123719504	0.025723097	0.152572704	0.005849518
MIR5047	MIR5047	MIR5047	blue	-0.027219406	0.624909131	0.3854927	5.89E-13	0.382443508	9.24E-13	0.247459343	6.35E-06	0.179963759	0.001120084	-0.102708743	0.064404746	0.264411407	1.33E-06	0.042108221	0.449332989	0.066184977	0.234095745	-0.01851871	0.739441533	0.141883071	0.010438743	0.135734695	0.014329022	0.11144628	0.04468119	-0.060109342	0.279946928	-0.032811729	0.555591994	-0.115581743	0.037284434	-0.048658897	0.381928275	-0.032104763	0.564145161	-0.217614911	7.64E-05	0.032027491	0.565083841	0.063269433	0.255391568
COPS3	COPS3	COPS3	blue	-0.025566293	0.646089025	0.500894443	4.81E-22	0.14812298	0.007477235	0.124802401	0.02444626	0.373645011	3.31E-12	-0.21280942	0.000110603	0.088070387	0.113040267	0.166925723	0.002536856	0.382099349	9.72E-13	0.272462128	6.11E-07	0.321405375	3.03E-09	0.140685859	0.01111321	0.021469625	0.699791205	0.001490834	0.978640899	0.298423117	4.14E-08	-0.024561949	0.659099114	-0.066350606	0.23292472	-0.216209469	8.52E-05	0.152910166	0.00574013	0.010007511	0.857370546	0.323477867	2.37E-09
SMARCD1	SMARCD1	SMARCD1	blue	0.02482031	0.655742333	0.335710324	5.30E-10	0.235815908	1.74E-05	0.099309692	0.073799428	0.248054539	6.02E-06	-0.109216164	0.049157324	0.040352505	0.468478071	0.111482682	0.044611064	-0.057046648	0.305223663	-0.123534026	0.025947457	0.113803462	0.040327173	-0.004700329	0.932730169	-0.008819611	0.874150862	-0.131870011	0.017380555	0.190061359	0.000571845	-0.148356474	0.007382687	-0.018328862	0.742017542	-0.345725048	1.48E-10	0.059162011	0.287609392	0.205138619	0.000196389	0.192214879	0.000493245
PA2G4	PA2G4	PA2G4	blue	-0.024701661	0.657283044	0.484276484	1.63E-20	-0.017227907	0.757012081	-0.079063582	0.155004713	0.320814639	3.25E-09	-0.456175792	4.15E-18	0.023369077	0.674685534	0.108599971	0.050458172	0.426107028	9.09E-16	0.060073486	0.280234409	0.553879443	1.59E-27	0.075218695	0.176146183	0.024442542	0.660652846	0.028129796	0.613373987	0.145072557	0.008815548	-0.166524582	0.002599155	-0.054125292	0.330696856	-0.112129776	0.043379831	0.098213989	0.077055448	0.21947187	6.60E-05	0.519450088	7.43E-24
FRG1	FRG1	FRG1	blue	-0.022765942	0.682620007	0.5530152	1.99E-27	-0.124303159	0.025027958	0.322682011	2.60E-09	0.260923671	1.86E-06	-0.168288627	0.002335211	-0.095031942	0.087176257	0.088617431	0.110811429	0.595393367	1.47E-32	0.315242597	6.25E-09	0.658761487	8.14E-42	0.264243639	1.35E-06	0.088540346	0.111123392	0.135279885	0.014661849	0.149268087	0.007023691	-0.114273242	0.039503657	0.188956471	0.000616535	-0.185986439	0.000753198	0.137092862	0.01337428	0.199202275	0.000301957	0.478371567	5.45E-20
LTV1	LTV1	LTV1	blue	-0.017259755	0.756577021	0.401946957	4.75E-14	0.257501568	2.55E-06	-0.084970268	0.126342052	0.328196346	1.34E-09	-0.215027145	9.33E-05	0.216465631	8.35E-05	0.077803948	0.161708551	0.2383448	1.41E-05	0.077244973	0.164752307	0.217374957	7.78E-05	0.164502714	0.002934875	0.093953242	0.090840167	-0.040179773	0.470385596	0.11438293	0.039313437	-0.108505534	0.050660052	-0.124627217	0.024649035	-0.075105248	0.176800972	0.078141699	0.159890008	0.037594665	0.4994376	0.226568143	3.75E-05
TCOF1	TCOF1	TCOF1	blue	0.015984252	0.774060051	0.426227219	8.90E-16	-0.040489577	0.466967386	0.086277466	0.120592362	0.231740713	2.45E-05	-0.176226404	0.001424081	-0.019259385	0.729419508	0.153837197	0.005449023	0.209399525	0.000143127	0.022746176	0.682880629	0.512902061	3.33E-23	-0.013879866	0.803151363	-0.050121375	0.367768755	-0.046353755	0.404911144	0.072227248	0.194021102	-0.104116628	0.060812582	0.106237941	0.055713473	-0.332334558	8.06E-10	0.203061635	0.000228607	0.299045907	3.87E-08	0.386556923	5.02E-13
SF1	SF1	SF1	blue	-0.012469306	0.82280695	0.364154896	1.26E-11	0.35928215	2.45E-11	0.104928518	0.058817298	0.317961736	4.55E-09	-0.160163557	0.003791876	0.143161889	0.009758583	0.168228922	0.002343729	-0.061337629	0.270219272	-0.024439634	0.660690703	0.027065924	0.626862981	0.013005059	0.815327695	-0.001119744	0.98395666	-0.102388267	0.06524633	0.054482322	0.327512256	-0.152346623	0.005923844	-0.112903899	0.041944561	-0.188597968	0.000631717	0.238919451	1.34E-05	-0.00454787	0.934907212	0.176168123	0.001429371
PRR11	PRR11	PRR11	blue	0.01227155	0.825571774	0.305093505	1.98E-08	0.081478908	0.142740868	-0.056292725	0.311670107	0.065841728	0.236535781	-0.130438567	0.018647007	0.035352988	0.525377565	0.101011368	0.068965432	-0.060476068	0.277018092	-0.126510779	0.022543091	0.064507846	0.246187599	0.116011393	0.036579179	-0.068908477	0.21536328	-0.071734744	0.197086741	0.143636868	0.009516151	-0.129919004	0.019126169	-0.16249298	0.003307156	-0.172911969	0.001755192	0.205710873	0.000188289	-0.089974393	0.105431742	0.062938334	0.257892144
RTFDC1	RTFDC1	RTFDC1	blue	0.011155251	0.841218182	0.326616476	1.62E-09	-0.053957762	0.332198024	0.098143804	0.077267922	0.115535106	0.037361676	-0.076080207	0.171232379	-0.045965676	0.408859775	0.057288141	0.303177518	0.272279208	6.22E-07	0.167168371	0.002499834	0.27326933	5.64E-07	0.163116799	0.003187257	0.006946799	0.900718162	0.031308677	0.573851442	0.422547233	1.66E-15	-0.012299032	0.825187423	-0.040430986	0.467612799	-0.167706257	0.002419516	0.181984801	0.00098177	0.065906239	0.236075836	0.205035068	0.000197889
TUBA1B	TUBA1B	TUBA1B	blue	-0.009862479	0.859415993	0.389469931	3.24E-13	0.070820287	0.202872191	0.036503886	0.511974576	0.076091349	0.171169502	-0.048833904	0.380216556	-0.028503515	0.608665985	0.028526672	0.608374791	-0.055415466	0.319282789	-0.191552142	0.000516296	0.219974234	6.35E-05	0.158181963	0.00425384	-0.057877336	0.298223508	-0.142003546	0.010372922	0.175216659	0.001518316	-0.10433189	0.060278197	0.053165841	0.339353316	-0.326048615	1.74E-09	0.05649788	0.309907133	0.154470933	0.005257723	0.101402487	0.067891776
HNRNPDL	HNRNPDL	HNRNPDL	blue	-0.006692873	0.904329521	0.58515628	3.00E-31	0.211682823	0.000120491	0.23379592	2.07E-05	0.393456632	1.77E-13	-0.163556883	0.00310506	0.081007627	0.145073686	0.122801561	0.026849996	0.414717909	6.11E-15	0.190292704	0.000562876	0.408092767	1.79E-14	0.118009212	0.033446623	0.17994263	0.00112162	0.039251074	0.480714284	0.097052133	0.08063436	-0.095093759	0.086969942	-0.022402663	0.687416042	-0.219294522	6.70E-05	0.026270391	0.637031793	0.053370108	0.337498336	0.39073621	2.68E-13
MMP14	MMP14	MMP14	brown	0.272168292	6.29E-07	-0.267538363	9.88E-07	-0.174162357	0.001622781	-0.08798778	0.113379873	-0.172036589	0.001853696	0.756786164	1.34E-61	-0.16531957	0.002794764	-0.063162683	0.256195946	-0.228912974	3.10E-05	-0.028751704	0.605548265	-0.263843053	1.41E-06	-0.072592383	0.191770875	-0.05109207	0.358552753	-0.069623713	0.210627136	-0.049085338	0.37776555	-0.012020364	0.829086706	0.102388268	0.065246327	-0.402208323	4.56E-14	0.003825079	0.945234663	-0.083950241	0.13097444	-0.161128411	0.0035838
FAP	FAP	FAP	brown	0.262378752	1.62E-06	-0.354976587	4.38E-11	-0.276132172	4.25E-07	-0.14828816	0.007410238	-0.269134265	8.46E-07	0.772420784	1.20E-65	-0.165657199	0.002738649	-0.140317379	0.011328414	-0.272919323	5.84E-07	-0.10734451	0.053197521	-0.219065312	6.82E-05	-0.055773182	0.316164099	-0.028676169	0.606496369	-0.069570481	0.21097702	-0.10964689	0.04826475	0.042334129	0.446902079	0.146998016	0.007948076	-0.257498809	2.55E-06	-0.091356738	0.100165682	-0.029945375	0.590653995	-0.249065928	5.50E-06
C1QTNF6	C1QTNF6	C1QTNF6	brown	0.252827732	3.92E-06	-0.326991898	1.55E-09	-0.419077305	2.97E-15	-0.194013947	0.0004354	-0.222976573	5.00E-05	0.527093764	1.24E-24	-0.237629384	1.49E-05	-0.132763952	0.016628309	-0.115645118	0.037179689	0.080703991	0.146591995	-0.191163333	0.00053028	-0.083111018	0.13488313	-0.053017209	0.340707144	-0.010333871	0.852771255	-0.050585332	0.363345669	0.040499656	0.466856407	0.064900112	0.243321116	-0.224413458	4.46E-05	0.062688427	0.259790686	0.06963243	0.210569884	-0.054616121	0.326323928
CALD1	CALD1	CALD1	brown	0.245426234	7.60E-06	-0.358487513	2.73E-11	-0.253130842	3.81E-06	-0.180489385	0.001082483	-0.291917129	8.34E-08	0.778304375	2.96E-67	-0.155219183	0.005039644	-0.15101075	0.006380573	-0.291783071	8.46E-08	-0.063702237	0.252148257	-0.29809157	4.30E-08	-0.028581922	0.607680275	-0.020351384	0.714727726	-0.082322839	0.138635211	-0.082035252	0.140024005	0.028879844	0.603941371	0.142715021	0.009991652	-0.258466253	2.33E-06	-0.111916882	0.043781715	-0.072797687	0.190514072	-0.290178501	1.00E-07
MICAL2	MICAL2	MICAL2	brown	0.242409571	9.90E-06	-0.34364672	1.94E-10	-0.277512939	3.70E-07	-0.189968968	0.000575464	-0.252529664	4.03E-06	0.588428005	1.16E-31	-0.155011173	0.005099437	-0.104821853	0.059076307	-0.398146631	8.60E-14	-0.216565205	8.29E-05	-0.307850588	1.46E-08	-0.09787501	0.078086049	-0.044177885	0.427342657	-0.093783349	0.091428301	-0.037510438	0.500399856	-0.006701271	0.904210043	0.07398958	0.183336741	-0.173641959	0.001676736	-0.037047292	0.505708536	-0.064808967	0.24398507	-0.273000474	5.80E-07
UBTD1	UBTD1	UBTD1	brown	0.234924638	1.88E-05	-0.302606403	2.62E-08	-0.355235838	4.23E-11	-0.163719532	0.003075171	-0.07848552	0.158054636	0.495781485	1.45E-21	-0.172459666	0.001805474	-0.013127094	0.813626362	0.123415167	0.026092115	0.183559209	0.000885125	-0.063023075	0.257250545	-0.007548222	0.892172979	-0.022938896	0.680341107	0.051631399	0.353495274	0.036780465	0.508780303	0.134035996	0.015607	0.175055694	0.001533855	-0.256528151	2.79E-06	0.140419999	0.011268113	0.038270354	0.491753684	0.092774913	0.094982271
THBS2	THBS2	THBS2	brown	0.225932294	3.95E-05	-0.364424971	1.21E-11	-0.132117064	0.017169748	-0.114427104	0.039237049	-0.24272731	9.63E-06	0.72767345	7.96E-55	-0.101021207	0.068938254	-0.095985258	0.08403792	-0.282799585	2.16E-07	-0.071412356	0.1991125	-0.337351907	4.31E-10	-0.041599777	0.45483138	-0.016335386	0.769235319	-0.04537249	0.414939226	-0.114762529	0.038661099	0.04304335	0.439319006	0.197962994	0.00032982	-0.134450431	0.015286334	-0.161983512	0.003408093	-0.103028925	0.063572863	-0.309346245	1.23E-08
LRRC32	LRRC32	LRRC32	brown	0.220405595	6.14E-05	-0.364133032	1.26E-11	-0.089946036	0.105542016	-0.008322154	0.881195178	-0.210619715	0.000130577	0.828036551	3.65E-83	-0.113649682	0.040599876	-0.087180911	0.116739177	-0.245513523	7.54E-06	-0.004859658	0.930455551	-0.351504967	6.95E-11	0.015458144	0.781305223	0.06428119	0.247854589	0.03942874	0.478728879	-0.133516447	0.016017307	0.254939906	3.23E-06	0.301218726	3.05E-08	-0.268159438	9.30E-07	-0.155596602	0.004932763	-0.182761764	0.000932922	-0.293422196	7.11E-08
PTK7	PTK7	PTK7	brown	0.219074901	6.81E-05	-0.308652121	1.33E-08	-0.220734395	5.98E-05	-0.219743667	6.47E-05	-0.198722954	0.000312463	0.512351759	3.77E-23	-0.095281977	0.086344167	-0.059658484	0.283576291	-0.28662707	1.46E-07	-0.025037428	0.652926742	-0.2808924	2.63E-07	-0.119294923	0.031553881	0.012569173	0.821411545	0.018867819	0.734712156	-0.080422079	0.148012477	-0.049700772	0.371807245	-0.082053762	0.139934301	-0.236505948	1.64E-05	0.077194896	0.165027073	-0.056956414	0.305990536	-0.178324552	0.001245201
TPM1	TPM1	TPM1	brown	0.215528817	8.98E-05	-0.245942362	7.26E-06	-0.267682813	9.74E-07	-0.096244742	0.083199639	-0.149468545	0.006946874	0.509892163	6.57E-23	-0.138809673	0.012247801	-0.047290728	0.395471656	-0.055566639	0.317962379	0.047256598	0.395813152	-0.128790946	0.020203528	0.000698849	0.989986699	-0.012535177	0.821886496	-0.020116852	0.717874492	-0.025627156	0.645304023	0.528323668	9.23E-25	0.120890003	0.029333467	-0.311318539	9.82E-09	0.039236545	0.480876843	-0.040065988	0.471644484	-0.100150512	0.071377498
COL5A3	COL5A3	COL5A3	brown	0.21507769	9.30E-05	-0.383331761	8.11E-13	-0.273930436	5.29E-07	-0.167886849	0.002393081	-0.188728073	0.000626168	0.675659367	1.12E-44	-0.147040654	0.007929759	-0.104023973	0.061043797	-0.286616247	1.46E-07	-0.109405752	0.048762766	-0.304670647	2.08E-08	-0.073385092	0.186951514	-0.045366859	0.41499719	-0.049219628	0.376460463	-0.170630339	0.002022568	-0.00165361	0.976309479	0.051880898	0.351170897	-0.154632935	0.0052098	-0.073215361	0.187975852	-0.150888757	0.006423814	-0.229488388	2.95E-05
GREM1	GREM1	GREM1	brown	0.211378649	0.000123299	-0.330761494	9.79E-10	-0.027370767	0.622984862	-0.059572528	0.284271817	-0.174930348	0.001546057	0.596305073	1.12E-32	-0.016348677	0.769052871	-0.101772313	0.066889197	-0.271635235	6.63E-07	-0.105875094	0.05655964	-0.339810306	3.16E-10	-0.036410746	0.51305262	-0.013207119	0.812511175	0.042550318	0.444582748	-0.143029896	0.009826918	0.025670216	0.644748872	0.210748465	0.000129314	-0.059062077	0.288425846	-0.198359793	0.000320648	-0.200607636	0.000273022	-0.30423405	2.18E-08
MIR671	MIR671	MIR671	brown	0.202913601	0.000231083	-0.279727217	2.96E-07	-0.088697295	0.110488943	-0.126033001	0.02306198	-0.095113317	0.086904746	0.4375976	1.23E-16	-0.085806545	0.122639746	-0.049555363	0.373209759	-0.131184682	0.017977205	0.036095187	0.516713736	-0.225702286	4.02E-05	-0.068972412	0.214936834	-0.017411238	0.754508691	0.027866219	0.616704041	0.007113796	0.898344234	0.006381634	0.908758668	-0.029532237	0.595790004	-0.320372566	3.42E-09	0.100796195	0.069561996	-0.048693901	0.381585527	-0.037279758	0.503040273
LHFP	LHFP	LHFP	brown	0.201693799	0.000252453	-0.256603275	2.77E-06	-0.233419433	2.13E-05	0.006712338	0.904052613	-0.208734721	0.000150432	0.727794497	7.49E-55	-0.168320077	0.002330735	-0.137266571	0.013256298	-0.198256852	0.000323005	0.003429763	0.950887044	-0.191201532	0.00052889	0.055802253	0.315911523	0.132677996	0.016699383	-0.061170902	0.271525996	-0.031365975	0.57315021	0.210337545	0.000133384	0.353096806	5.63E-11	-0.251201012	4.54E-06	-0.07427408	0.181653409	-0.024597409	0.658637991	-0.202623366	0.000236009
COL12A1	COL12A1	COL12A1	brown	0.200154688	0.000282052	-0.376273632	2.27E-12	-0.163029777	0.003203743	-0.17171049	0.001891666	-0.234909892	1.88E-05	0.677542683	5.22E-45	-0.1051037	0.058393947	-0.167081179	0.00251308	-0.382566947	9.08E-13	-0.149311134	0.007007131	-0.381552408	1.05E-12	-0.074605415	0.179707384	-0.047037459	0.398010055	-0.087408385	0.115784334	-0.103317154	0.062831574	-0.015003887	0.787576177	0.14892987	0.007155019	-0.107661249	0.052495008	-0.165179842	0.002818291	-0.098161601	0.077214001	-0.316234243	5.57E-09
LAMB1	LAMB1	LAMB1	brown	0.199183797	0.000302356	-0.234445398	1.96E-05	-0.177228413	0.001335902	-0.115523924	0.037380217	-0.1823376	0.000959304	0.66848119	1.94E-43	-0.066120653	0.234551641	-0.067928092	0.221978565	-0.274163216	5.17E-07	-0.07285309	0.190175946	-0.191674026	0.000511983	-0.035765132	0.520557414	-0.009937384	0.858359465	-0.098184837	0.077143645	-0.13791973	0.012820834	-0.031554019	0.570851729	0.077820764	0.161617642	-0.299144277	3.83E-08	-0.09607941	0.08373297	-0.033849987	0.543146109	-0.163700784	0.003078603
SPARC	SPARC	SPARC	brown	0.198306764	0.00032186	-0.338821641	3.58E-10	-0.193062261	0.000465164	-0.073523436	0.186119647	-0.224818248	4.32E-05	0.851730537	1.13E-92	-0.103528059	0.062293672	-0.093673605	0.091809828	-0.17230542	0.00182292	0.031770139	0.568215467	-0.274495023	5.00E-07	-0.009953682	0.858129618	0.005578829	0.920195838	-0.010440944	0.851263387	-0.117953066	0.033531435	0.047288025	0.395498694	0.157935184	0.004314795	-0.244455516	8.28E-06	-0.161102835	0.003589179	-0.158459001	0.004186338	-0.234296878	1.98E-05
F2R	F2R	F2R	brown	0.196440435	0.000367329	-0.322943508	2.52E-09	-0.002465641	0.964682186	-0.082984544	0.135479883	-0.25114043	4.57E-06	0.622478433	2.96E-36	-0.094798693	0.087958281	-0.157111999	0.004523864	-0.379574604	1.41E-12	-0.194612901	0.000417585	-0.314118715	7.11E-09	-0.024697967	0.657331029	0.002569547	0.963194863	-0.09664427	0.081922132	-0.151112936	0.006344554	0.095659319	0.085100513	0.26771534	9.71E-07	-0.18069755	0.001067915	-0.155591217	0.004934273	-0.038549162	0.488601596	-0.330170503	1.05E-09
COL10A1	COL10A1	COL10A1	brown	0.196028975	0.000378127	-0.195672017	0.000387732	0.059813417	0.28232554	-0.004017657	0.942482088	-0.144401883	0.009136911	0.651590319	1.17E-40	0.01038753	0.85201553	-0.052117442	0.348976135	-0.162187409	0.003367366	-0.026872016	0.629335193	-0.26091309	1.86E-06	0.009308074	0.867243552	0.01258308	0.821217276	-0.01325151	0.811892743	-0.054641676	0.326097281	0.031202968	0.575146189	0.089610161	0.106855073	-0.245113356	7.81E-06	-0.190530137	0.000553807	-0.215221561	9.19E-05	-0.241925344	1.03E-05
SFRP2	SFRP2	SFRP2	brown	0.193477658	0.000451947	-0.321702113	2.93E-09	-0.099651009	0.072808343	-0.012608457	0.820862801	-0.212831935	0.000110414	0.742612872	3.46E-58	-0.119704373	0.030970644	-0.04593424	0.409180628	-0.175219461	0.001518046	0.012319791	0.824897112	-0.273278805	5.64E-07	-0.001338301	0.980825792	0.005092449	0.92713321	-0.013610134	0.806900801	-0.084333239	0.129219944	0.182678972	0.000938018	0.216662313	8.22E-05	-0.236660199	1.62E-05	-0.15329731	0.005616903	-0.15337557	0.005592283	-0.228323104	3.25E-05
TPST1	TPST1	TPST1	brown	0.193290093	0.000457871	-0.031146982	0.575832489	0.16460958	0.002916189	0.088334088	0.111961511	-0.00713122	0.898096588	0.414459598	6.37E-15	0.09788647	0.078051026	0.195909446	0.000381318	-0.015663412	0.778476138	0.072925716	0.189733378	-0.139772777	0.011653221	0.020065264	0.718567288	0.001248547	0.982111499	-0.030016236	0.589775114	0.032128534	0.563856552	0.014992336	0.787735814	-0.071640636	0.19767652	-0.340206962	3.01E-10	-0.008458689	0.879260793	-0.205743684	0.000187835	-0.011043488	0.842788231
SPON2	SPON2	SPON2	brown	0.192010193	0.00050026	-0.380397321	1.25E-12	-0.346221957	1.39E-10	-0.167912079	0.002389409	-0.167491886	0.00245124	0.47656672	7.85E-20	-0.166525779	0.002598967	-0.160327426	0.003755784	-0.083934177	0.131048428	0.068745009	0.216456371	-0.268522423	8.98E-07	-0.073462494	0.186485758	-0.006127992	0.912370251	0.072840348	0.190253674	-0.04120363	0.459141395	0.075748458	0.173112341	-1.84E-05	0.999736645	-0.128032007	0.020957675	-0.008659443	0.876417889	-0.079819961	0.151081418	-0.12745067	0.021551742
CERCAM	CERCAM	CERCAM	brown	0.191745828	0.000509458	-0.243759024	8.80E-06	-0.25256055	4.02E-06	-0.111977857	0.043666293	-0.083654967	0.132339588	0.760907864	1.23E-62	-0.132885682	0.016528108	-0.00721613	0.896889959	0.040160331	0.470600561	0.300338702	3.36E-08	-0.164822944	0.002879204	0.021487862	0.699548555	0.039612291	0.476682403	0.027787124	0.617704864	-0.053730504	0.334241389	-0.023905775	0.667655178	0.051740654	0.352476246	-0.342357444	2.29E-10	0.054756097	0.325083736	-0.14352437	0.009573082	0.066504071	0.231843391
SPOCK1	SPOCK1	SPOCK1	brown	0.191593967	0.000514812	-0.216094834	8.59E-05	-0.116884931	0.035180129	-0.092855043	0.094695903	-0.182143762	0.000971588	0.428974975	5.56E-16	-0.066563476	0.231425768	-0.100221381	0.071176364	-0.185476137	0.000779324	-0.060663003	0.275533164	-0.187295344	0.000689842	-0.014144672	0.799474768	-0.012560165	0.821537387	-0.041640969	0.454384524	-0.032057539	0.564718742	0.056198737	0.312479968	-0.024292027	0.66261342	-0.2578586	2.47E-06	0.004281137	0.938717198	-0.083157172	0.134665857	-0.178103475	0.001263025
COL5A1	COL5A1	COL5A1	brown	0.191467996	0.000519293	-0.369103164	6.30E-12	-0.253848192	3.57E-06	-0.086850136	0.118138607	-0.191011854	0.000535822	0.883832222	1.35E-108	-0.167031291	0.002520688	-0.122449372	0.027293483	-0.218687179	7.02E-05	0.103862437	0.061448634	-0.321780209	2.90E-09	-0.026507796	0.633989951	-0.015169561	0.785287455	-0.025125667	0.651783859	-0.106106319	0.056019198	0.039960678	0.472811252	0.140931256	0.010971904	-0.286072683	1.54E-07	-0.092261886	0.096832116	-0.131574528	0.017635651	-0.19362048	0.000447484
BMP1	BMP1	BMP1	brown	0.187812254	0.000666209	-0.21210233	0.000116716	-0.342042026	2.38E-10	-0.093283058	0.093177916	-0.129923828	0.019121671	0.628487602	3.99E-37	-0.18374499	0.000874319	-0.126279593	0.022792894	-0.100867536	0.069363739	0.117391247	0.034390224	-0.149750223	0.006840203	-0.027599967	0.620075873	-0.047632833	0.392058389	-0.022563404	0.685292375	0.003990725	0.942866991	0.00906085	0.870738294	0.070209002	0.206807639	-0.345730815	1.48E-10	0.048924747	0.37932989	-0.016357121	0.768936961	0.010941842	0.844216701
FBXO46	FBXO46	FBXO46	brown	-0.185881249	0.000758516	0.138236675	0.012614101	0.084555603	0.128209672	0.152832666	0.005765088	0.113278447	0.041264613	-0.434989515	1.96E-16	0.119748565	0.030908249	-0.026751231	0.630877216	-0.014496314	0.794599376	-0.084883391	0.126731582	0.062578442	0.260629284	-0.028300599	0.611220283	-0.010098638	0.856085841	0.054408773	0.328166666	-0.044958147	0.419217114	-0.165337155	0.002791816	-0.076878962	0.166768463	0.405040447	2.91E-14	-0.030062633	0.589199979	0.122377806	0.027384366	0.032844401	0.555198239
MIR4649	MIR4649	MIR4649	brown	0.183742878	0.000874442	-0.316940214	5.13E-09	-0.136126377	0.014047727	-0.039630623	0.47647827	-0.163506588	0.003114356	0.892639078	8.40E-114	-0.104338738	0.060261261	-0.068703495	0.216734598	-0.126215044	0.022863068	0.075865267	0.172448662	-0.297264134	4.70E-08	-0.00416837	0.940328374	0.00917132	0.869176381	0.032055839	0.564739392	-0.106831571	0.054351766	0.037657277	0.498722917	0.216558272	8.29E-05	-0.275425695	4.56E-07	-0.164088894	0.003008264	-0.181383381	0.001021188	-0.188084931	0.000654046
VAT1	VAT1	VAT1	brown	0.182578196	0.000944256	-0.265812714	1.17E-06	-0.060175801	0.279414606	-0.19653097	0.000364992	-0.094180491	0.090058216	0.391288021	2.46E-13	-0.052968865	0.341148233	-0.085212604	0.125260397	-0.098975467	0.074780532	-0.008003358	0.88571449	-0.234551404	1.94E-05	-0.053695294	0.334558692	-0.025248312	0.650196687	-0.077013435	0.16602559	-0.020870888	0.707774693	-0.021128146	0.704340472	0.03596894	0.518182224	-0.061325833	0.270311581	-0.002472967	0.964577312	-0.206401697	0.000178928	-0.12779485	0.021198288
MYADM	MYADM	MYADM	brown	0.181563123	0.001009257	-0.273971127	5.27E-07	-0.174657926	0.001572884	-0.110856341	0.045830628	-0.196241964	0.000372501	0.478030334	5.84E-20	-0.126172988	0.022908889	-0.086494376	0.119658325	-0.227933301	3.35E-05	-0.056228168	0.312226224	-0.24637465	6.99E-06	-0.016699796	0.764237578	-0.013419591	0.809552145	0.045451506	0.414126344	-0.109087566	0.04942647	0.040611878	0.465621767	0.025377051	0.648532364	-0.170731825	0.002009926	-0.082042117	0.139990729	-0.192890557	0.000470731	-0.143317816	0.009678399
NRP1	NRP1	NRP1	brown	0.178478855	0.001232898	-0.362704588	1.53E-11	-0.182175788	0.000969549	-0.132166677	0.017127684	-0.305928149	1.81E-08	0.565789721	6.75E-29	-0.197332625	0.000344895	-0.138587573	0.012388655	-0.368717608	6.65E-12	-0.188874333	0.000619984	-0.226249356	3.85E-05	-0.039004774	0.48347404	-0.064951093	0.242950296	-0.049447733	0.37424998	-0.188295451	0.000644797	0.171124979	0.001961629	0.420441512	2.37E-15	-0.212880862	0.000110003	-0.074227573	0.181927802	0.215683728	8.87E-05	-0.27293642	5.83E-07
F2RL2	F2RL2	F2RL2	brown	0.176900623	0.00136418	-0.223719023	4.72E-05	0.106998731	0.053973351	-0.036026085	0.517517257	-0.100070607	0.071604835	0.455322608	4.88E-18	-0.047583828	0.392546226	-0.128795286	0.020199283	-0.213316944	0.000106402	-0.089212884	0.108424769	-0.249865176	5.12E-06	-0.021438943	0.700199522	0.029488274	0.596337735	-0.052673529	0.343850758	-0.100906804	0.069254809	0.109078138	0.04944625	0.231192679	2.57E-05	-0.131765571	0.017470349	-0.120165137	0.03032535	-0.058578413	0.292399282	-0.198464584	0.000318266
CRISPLD2	CRISPLD2	CRISPLD2	brown	0.176683057	0.001383252	-0.437956425	1.16E-16	-0.226890087	3.65E-05	-0.071773027	0.196847187	-0.329141119	1.19E-09	0.65753048	1.29E-41	-0.154840906	0.005148855	-0.145658514	0.008543048	-0.34936456	9.22E-11	-0.139155829	0.012031089	-0.334454204	6.20E-10	-0.060528853	0.276598245	-0.030101493	0.588718478	0.0314612	0.57198571	-0.172823407	0.001764935	0.119967505	0.030600708	0.251471418	4.43E-06	-0.049490721	0.373834301	-0.167074736	0.002514062	-0.072183946	0.194289231	-0.335000645	5.79E-10
POSTN	POSTN	POSTN	brown	0.174720332	0.001566701	-0.311496236	9.62E-09	-0.116907262	0.035144968	-0.065599308	0.238269811	-0.216878816	8.09E-05	0.853776205	1.43E-93	-0.105599337	0.057209807	-0.065778025	0.236990585	-0.196546689	0.000364588	-0.015283011	0.783721251	-0.279467088	3.04E-07	-0.00713936	0.897980907	0.003345155	0.952097141	-0.029796995	0.592496279	-0.10772394	0.052356882	0.018179083	0.744051884	0.168217976	0.002345294	-0.265730947	1.18E-06	-0.188410164	0.000639808	-0.184829418	0.000813637	-0.260446407	1.94E-06
CMTM3	CMTM3	CMTM3	brown	0.174452987	0.001593346	-0.195914502	0.000381183	-0.215540299	8.97E-05	-0.028823796	0.604643982	-0.037351584	0.502217357	0.807791577	3.96E-76	-0.126117472	0.022969496	0.006620103	0.905364825	0.094721997	0.088216648	0.378550353	1.63E-12	-0.142723102	0.009987394	-0.005948963	0.914920528	0.04437823	0.425247618	0.054347074	0.328716293	-0.048588975	0.382613481	0.030551508	0.583155653	0.246660499	6.82E-06	-0.397337344	9.75E-14	0.02288171	0.68109429	-0.099649709	0.072812096	0.041993479	0.450570536
LOXL2	LOXL2	LOXL2	brown	0.174422648	0.001596395	-0.26045556	1.94E-06	-0.197722404	0.0003355	-0.108837454	0.04995346	-0.179858342	0.001127768	0.71226166	1.39E-51	-0.078785158	0.156468113	-0.050602578	0.36318189	-0.176297943	0.001417613	0.009321593	0.867052524	-0.245072053	7.84E-06	-0.001796092	0.974268875	-0.000379543	0.994561704	0.005261464	0.924721851	-0.071519487	0.198437654	-0.007234423	0.896630026	0.031145568	0.575849824	-0.303395977	2.40E-08	-0.034229104	0.538636228	-0.166017248	0.002679939	-0.157715025	0.004369838
COL5A2	COL5A2	COL5A2	brown	0.174377481	0.001600946	-0.366350731	9.26E-12	-0.187313878	0.000688982	-0.12027941	0.030167104	-0.236577192	1.63E-05	0.858275187	1.36E-95	-0.114786653	0.038619954	-0.115497088	0.037424743	-0.275007836	4.75E-07	-0.047980005	0.388612813	-0.334585929	6.10E-10	-0.022647454	0.684182901	-0.014543843	0.793941013	-0.048598938	0.3825158	-0.130037811	0.019015666	0.019288581	0.729025386	0.112367001	0.042935676	-0.218985873	6.86E-05	-0.1620063	0.00340352	-0.186312749	0.000736919	-0.285987295	1.56E-07
VCAN	VCAN	VCAN	brown	0.173613729	0.001679709	-0.321362648	3.05E-09	-0.007443586	0.893658802	-0.044026261	0.428932182	-0.208293543	0.000155472	0.806777907	8.47E-76	-0.066485058	0.231977163	-0.095691843	0.084994001	-0.283605942	1.99E-07	-0.070986997	0.201808404	-0.360540398	2.06E-11	-0.001669782	0.976077856	0.008130174	0.883916277	-0.039415749	0.478873901	-0.118545054	0.032646354	0.123866525	0.025546446	0.249711812	5.19E-06	-0.210336056	0.000133399	-0.224332511	4.49E-05	-0.196923151	0.000355028	-0.317517993	4.79E-09
KIRREL	KIRREL	KIRREL	brown	0.173084395	0.001736363	-0.352445741	6.14E-11	-0.083142734	0.134733795	-0.281462811	2.48E-07	-0.149990295	0.006750447	0.516258578	1.55E-23	-0.056954541	0.306006471	-0.054770222	0.324958757	-0.470388977	2.69E-19	-0.192696991	0.000477082	-0.431654744	3.50E-16	-0.136584898	0.013724602	-0.074599815	0.179740146	-0.142924202	0.009881944	-0.130871429	0.01825582	-0.010739873	0.847056568	-0.106531455	0.055036697	-0.158685775	0.004131805	0.062977426	0.257596034	-0.165603169	0.00274756	-0.240866329	1.13E-05
SERPINH1	SERPINH1	SERPINH1	brown	0.171834178	0.001877181	-0.220908522	5.90E-05	-0.29143628	8.78E-08	-0.15807845	0.004279312	-0.00392495	0.943807095	0.618331942	1.15E-35	-0.125715315	0.023412689	0.041789532	0.452774949	-0.007587557	0.891614519	0.269490228	8.18E-07	-0.192172264	0.000494698	-0.05132044	0.356405748	-0.010101772	0.856041656	0.004536588	0.93506834	0.077736804	0.162071917	0.001700147	0.975642955	0.07157536	0.19808636	-0.373557695	3.35E-12	0.156885983	0.004582844	0.000870148	0.987532458	0.001906887	0.972682203
PEA15	PEA15	PEA15	brown	0.17162558	0.001901668	-0.27474806	4.88E-07	-0.101890292	0.066571927	-0.011133124	0.841528963	-0.292042729	8.23E-08	0.553291377	1.85E-27	-0.16741927	0.002462072	-0.077962092	0.160855138	-0.223979638	4.62E-05	-0.07591564	0.172163038	-0.249444192	5.32E-06	-0.051885505	0.351128072	0.010108447	0.855947567	-0.005075427	0.927376095	-0.081338634	0.143432201	0.102880542	0.063957281	0.249675357	5.21E-06	-0.057304275	0.303041148	-0.095552387	0.085451471	-0.060054298	0.280388336	-0.255901713	2.96E-06
CSGALNACT2	CSGALNACT2	CSGALNACT2	brown	0.17034631	0.002058336	-0.257571588	2.54E-06	-0.043407639	0.435452745	0.022948176	0.680218918	-0.31598454	5.73E-09	0.533917315	2.40E-25	-0.091842411	0.098365852	-0.05138755	0.355776346	-0.427192728	7.55E-16	-0.227606035	3.44E-05	-0.267472253	9.94E-07	-0.083750703	0.131895775	-0.018198765	0.743784454	-0.117236604	0.034629868	-0.120655638	0.029651079	0.077345438	0.16420211	0.101328506	0.068093805	-0.215918931	8.71E-05	-0.103654082	0.06197407	-0.060855076	0.274013067	-0.360386606	2.11E-11
MFAP2	MFAP2	MFAP2	brown	0.170127591	0.002086273	-0.179399614	0.001161775	-0.263919823	1.40E-06	-0.116311892	0.036092671	0.018678178	0.737279987	0.54839892	6.51E-27	-0.095335411	0.086167175	0.02742645	0.622277593	0.108201126	0.051315386	0.452005295	9.06E-18	-0.11489342	0.038438297	-0.025067711	0.652534422	0.047864967	0.38975249	0.065181149	0.241281847	0.024747025	0.6566938	-0.046839406	0.400001845	-0.001954423	0.972001491	-0.264623504	1.31E-06	0.119963329	0.03060655	-0.088949569	0.10947513	0.10599893	0.056269663
FAM198B	FAM198B	FAM198B	brown	0.169979544	0.002105378	-0.33149724	8.94E-10	-0.074023056	0.183138075	-0.03958186	0.477021356	-0.255835225	2.98E-06	0.896322204	4.08E-116	-0.091701023	0.098887139	-0.086102429	0.121350223	-0.260601419	1.91E-06	-0.046145465	0.40702763	-0.315061515	6.38E-09	0.000546813	0.992165037	0.010357535	0.852437965	-0.042265673	0.447637922	-0.126383071	0.022680789	0.125488022	0.023666429	0.283965312	1.92E-07	-0.262795033	1.55E-06	-0.205410656	0.000192499	-0.150547351	0.006546226	-0.286879742	1.42E-07
PDGFRB	PDGFRB	PDGFRB	brown	0.169472592	0.002172017	-0.364339468	1.22E-11	-0.113828269	0.040283328	-0.069769513	0.209670956	-0.201007291	0.000265278	0.864560799	1.53E-98	-0.077762097	0.161934969	-0.143029552	0.009827097	-0.294791102	6.14E-08	-0.07990981	0.150620427	-0.360416856	2.10E-11	-0.027700765	0.618798411	0.019254945	0.729479444	-0.040849011	0.463018826	-0.154078955	0.00537532	0.069431667	0.211891394	0.260369002	1.95E-06	-0.212297807	0.000114995	-0.182761588	0.000932933	-0.165475022	0.002768799	-0.263393884	1.47E-06
RAI14	RAI14	RAI14	brown	0.16577181	0.002719835	-0.086465554	0.11978211	0.111580136	0.044423782	0.105974417	0.056326966	-0.051805362	0.351873589	0.436188515	1.58E-16	-0.035781112	0.520370981	0.075631891	0.173776534	-0.124884596	0.024351616	0.013969696	0.801903657	-0.126543209	0.022508239	-0.005903981	0.915561439	0.007992299	0.885871331	-0.029006304	0.602357417	0.027046218	0.627114031	0.01922323	0.729907665	0.082869915	0.136022498	-0.381563773	1.05E-12	-0.014107901	0.79998504	-0.123107992	0.026469183	-0.128108574	0.0208805
FN1	FN1	FN1	brown	0.165715317	0.002729094	-0.19023167	0.00056523	-0.136141539	0.014036935	-0.084587659	0.128064538	-0.140246182	0.011370417	0.684431349	3.06E-46	-0.077316751	0.164359074	-0.07137765	0.199331476	-0.148970062	0.007139299	-0.013609616	0.806908001	-0.223369914	4.85E-05	-0.003665679	0.947513512	0.004149614	0.940596378	-0.021656305	0.697308733	-0.046714146	0.401264643	0.039666358	0.4760805	0.114705563	0.038758406	-0.290103643	1.01E-07	-0.036083449	0.516850189	-0.128489853	0.020499851	-0.179195341	0.00117722
SRPX2	SRPX2	SRPX2	brown	0.165475765	0.002768675	-0.268300201	9.18E-07	-0.049755479	0.371280424	-0.128991403	0.020008315	-0.159264632	0.003995503	0.670171899	9.97E-44	-0.008672236	0.876236774	-0.058572712	0.292446337	-0.113293836	0.041236877	0.017323762	0.755702863	-0.27755795	3.68E-07	0.000629749	0.990976736	0.006277342	0.910243449	0.024372314	0.661567328	-0.099251954	0.073968164	0.039001087	0.483515419	0.030982298	0.577853441	-0.22002516	6.32E-05	-0.118237946	0.033102993	-0.241558424	1.07E-05	-0.187533461	0.000678861
VSNL1	VSNL1	VSNL1	brown	-0.164931728	0.002860512	-0.00773505	0.889520964	0.139705625	0.011693836	-0.191576457	0.000515433	0.000328025	0.995299867	-0.363882598	1.30E-11	0.056749852	0.307750839	0.059416323	0.285538701	-0.058384877	0.29399944	-0.177149211	0.001342685	0.001695523	0.975709192	-0.145206901	0.008752398	0.070103694	0.207491146	-0.091721706	0.098810747	-0.063419422	0.254264339	-0.104789954	0.059153951	-0.141148418	0.010848184	0.310331516	1.10E-08	-0.115304869	0.037744992	0.134426277	0.015304863	-0.005154031	0.926254526
MFAP5	MFAP5	MFAP5	brown	0.164788922	0.002885073	-0.240359365	1.18E-05	-0.173949406	0.001644665	-0.169986108	0.002104528	-0.177066285	0.001349821	0.334994969	5.80E-10	-0.022313403	0.688596391	-0.112063642	0.043504339	-0.175479134	0.001493285	-0.063377821	0.254576645	-0.25034801	4.91E-06	-0.05392236	0.332515811	-0.022421544	0.687166473	-0.031679061	0.569325736	0.055584503	0.317806577	0.061610353	0.268091064	-0.092571486	0.095712378	-0.047201081	0.396369034	-0.019737188	0.72297859	-0.15771179	0.004370652	-0.227397093	3.50E-05
TAGLN	TAGLN	TAGLN	brown	0.16398388	0.003027151	-0.220831227	5.93E-05	-0.19647821	0.000366352	-0.04282531	0.441642449	-0.108408751	0.050867646	0.736633566	8.17E-57	-0.093082585	0.093886472	-0.000614229	0.991199113	0.036210969	0.515368868	0.171980995	0.00186012	-0.152518737	0.005867184	0.020226352	0.716404705	0.043810942	0.431195304	0.071702337	0.197289692	-0.047451434	0.393866032	0.134251795	0.015439299	0.157624981	0.004392533	-0.299414701	3.72E-08	-0.082428949	0.138125467	-0.195894149	0.000381728	-0.121383775	0.028673825
AXL	AXL	AXL	brown	0.163649579	0.003087994	-0.115590521	0.037269911	-0.259945429	2.03E-06	-0.055128114	0.321802497	-0.148156904	0.007463431	0.425215871	1.06E-15	-0.135248659	0.014684947	-0.104219298	0.060557221	-0.097484787	0.079286247	-0.009967649	0.857932651	-0.046166121	0.406817449	-0.052401364	0.346353257	-0.031452387	0.572093447	-0.041816996	0.452477742	0.042064474	0.4498046	0.053785221	0.333748674	0.294994299	6.01E-08	-0.308412299	1.37E-08	0.103094638	0.063403227	0.145330455	0.008694675	-0.024743393	0.656740966
LAMC1	LAMC1	LAMC1	brown	0.16278883	0.003249793	-0.258526358	2.32E-06	0.082320244	0.138647696	-0.096367643	0.082804958	-0.222635567	5.14E-05	0.561232585	2.30E-28	0.00568252	0.918717627	-0.074044744	0.183009452	-0.403137266	3.94E-14	-0.155046492	0.00508924	-0.411311578	1.06E-14	-0.007594928	0.891509876	0.021557823	0.698617943	-0.086075352	0.121467788	-0.09171359	0.098840719	0.004525034	0.93523334	-0.047656917	0.391818773	-0.325486116	1.86E-09	-0.013096653	0.814050673	-0.250563282	4.81E-06	-0.272921393	5.84E-07
BGN	BGN	BGN	brown	0.162231594	0.003358599	-0.285496912	1.64E-07	-0.215322318	9.12E-05	-0.082975157	0.135524254	-0.147203564	0.007860122	0.751806785	2.25E-60	-0.158333742	0.004216738	-0.039299965	0.480167487	-0.064585561	0.245617836	0.125727547	0.023399102	-0.233316586	2.15E-05	-0.011875144	0.831120367	0.015703016	0.777930626	0.093865604	0.091143171	-0.098310852	0.076762991	0.037653536	0.498765603	0.090545034	0.103231973	-0.247349645	6.41E-06	-0.069844428	0.209180867	-0.198076316	0.000327176	-0.127655928	0.021340343
LAMA4	LAMA4	LAMA4	brown	0.162061605	0.003392442	-0.363023744	1.47E-11	-0.139214742	0.011994544	-0.114631698	0.03888489	-0.181413185	0.001019201	0.896414598	3.56E-116	-0.102150851	0.065875596	-0.125613599	0.023525949	-0.244213581	8.46E-06	0.068301369	0.219442952	-0.352408304	6.17E-11	-0.007706417	0.889927322	0.020080127	0.718367661	-0.021441653	0.70016346	-0.137836124	0.012875862	0.057032137	0.305346902	0.212362863	0.000114428	-0.227480475	3.48E-05	-0.144922292	0.008886663	-0.192996218	0.000467298	-0.227639281	3.43E-05
GGT5	GGT5	GGT5	brown	0.160950436	0.003621385	-0.231603385	2.48E-05	-0.223678607	4.73E-05	0.065214046	0.241043924	-0.074596055	0.179762147	0.701008834	2.39E-49	-0.138141031	0.012676175	-0.029839946	0.591962735	0.090403259	0.103775081	0.178416925	0.001237823	-0.139724672	0.011682304	-0.006759548	0.903381068	0.0558195	0.315761739	0.172410813	0.001810983	-0.062142461	0.263971825	0.096226433	0.083258565	0.373041993	3.61E-12	-0.265542682	1.20E-06	-0.070983272	0.201832123	-0.064749444	0.24441935	0.004675144	0.933089762
TNFAIP6	TNFAIP6	TNFAIP6	brown	0.160731853	0.003668035	-0.245949113	7.26E-06	-0.195781038	0.000384775	-0.052901693	0.341761704	-0.205570655	0.000190245	0.738355329	3.31E-57	-0.107286462	0.053327112	-0.059910477	0.281543881	-0.171742294	0.001887931	-0.047650124	0.391886343	-0.154882995	0.005136599	-0.02998446	0.590169154	0.007545116	0.892217077	-0.024602979	0.658565576	-0.10258953	0.064716757	0.012121899	0.827665481	0.236973143	1.58E-05	-0.242888287	9.50E-06	-0.116075553	0.036474839	-0.068384356	0.218882054	-0.134575004	0.015191082
SNX9	SNX9	SNX9	brown	0.159003439	0.004056494	-0.247420954	6.37E-06	0.056498779	0.309899427	-0.095392923	0.085977002	-0.223696547	4.72E-05	0.492994537	2.63E-21	-0.047287711	0.395501835	-0.182488482	0.000949842	-0.392987212	1.90E-13	-0.218697308	7.02E-05	-0.315743691	5.89E-09	-0.023389135	0.674422277	-0.018636602	0.737843337	-0.112775285	0.04218021	-0.177770123	0.001290345	0.046102673	0.407463259	0.236994663	1.58E-05	-0.110715925	0.046107837	-0.111377257	0.044814411	0.011425189	0.837428671	-0.297143347	4.76E-08
HTRA1	HTRA1	HTRA1	brown	0.158540473	0.004166672	-0.331606049	8.82E-10	-0.347441606	1.19E-10	-0.147164173	0.00787691	-0.236691888	1.62E-05	0.597384436	8.11E-33	-0.149822481	0.006813076	-0.12044033	0.029945458	-0.098640766	0.075773636	0.110876744	0.045790465	-0.177381465	0.001322883	-0.04852485	0.383242544	-0.025083713	0.652327152	-0.00644921	0.907796758	-0.060529534	0.276592825	0.032868846	0.55490373	0.032240622	0.562496598	-0.212524567	0.000113029	-0.002144243	0.969283462	-0.070489539	0.204994753	-0.120501798	0.029861162
HTRA3	HTRA3	HTRA3	brown	0.15780757	0.004346624	-0.217990896	7.42E-05	-0.080975805	0.145232245	-0.016408379	0.768233477	-0.054405549	0.328195375	0.716827876	1.60E-52	-0.097055877	0.080622613	0.002819748	0.959614002	0.073177256	0.188206381	0.17300879	0.001744596	-0.182051558	0.000977482	0.012956939	0.815998788	0.05151113	0.354619171	0.048504554	0.383441776	-0.032627957	0.557809274	0.067606184	0.224181952	0.176184823	0.001427853	-0.320565286	3.35E-09	-0.030819894	0.579849675	-0.17621579	0.001425043	-0.049500132	0.373743339
MIR198	MIR198	MIR198	brown	0.156889798	0.004581842	-0.287010762	1.40E-07	-0.146985033	0.007953661	-0.071594115	0.197968544	-0.209706139	0.000139871	0.896853661	1.86E-116	-0.096600506	0.082061292	-0.108313261	0.051073162	-0.173238328	0.00171971	0.065763339	0.237095519	-0.278554796	3.33E-07	0.016123319	0.772148166	0.027656725	0.619356411	-0.020343762	0.714829929	-0.098028685	0.077617453	0.076925402	0.166511633	0.223554687	4.78E-05	-0.275017849	4.75E-07	-0.156876118	0.004585434	-0.155550104	0.00494582	-0.22772528	3.41E-05
ADAM12	ADAM12	ADAM12	brown	0.156889366	0.004581956	-0.307371271	1.54E-08	-0.043402602	0.435506073	-0.051521708	0.354520232	-0.190780992	0.000544373	0.86883846	1.24E-100	-0.093438968	0.092629822	-0.099362991	0.073643945	-0.237781543	1.47E-05	-0.051902156	0.350973303	-0.330649134	9.92E-10	0.000749549	0.989260293	-0.007578536	0.891742583	-0.030008995	0.589864898	-0.118432212	0.03281351	0.030517435	0.583575985	0.180114506	0.001109179	-0.257997323	2.44E-06	-0.218995831	6.86E-05	-0.219331297	6.68E-05	-0.284183028	1.88E-07
COL4A1	COL4A1	COL4A1	brown	0.156638688	0.004648169	-0.336244093	4.96E-10	-0.118194988	0.033167298	-0.153738247	0.00547945	-0.239450273	1.28E-05	0.587071455	1.72E-31	-0.050057153	0.368383627	-0.126762839	0.022273433	-0.441650391	6.00E-17	-0.217359172	7.79E-05	-0.37624691	2.28E-12	-0.063993929	0.249978579	-0.02391754	0.667501396	-0.104352949	0.060226128	-0.159112227	0.00403099	-0.009245273	0.868131061	0.069608641	0.210726161	-0.132557103	0.016799794	-0.088942266	0.109504375	-0.106658081	0.05474684	-0.288840168	1.16E-07
IGFBP7	IGFBP7	IGFBP7	brown	0.156435885	0.004702366	-0.174521137	0.001586514	-0.217662575	7.61E-05	0.091239378	0.100604499	-0.097920392	0.077947429	0.73301943	5.30E-56	-0.109457588	0.048655348	0.007995223	0.88582987	-0.035832013	0.519777358	0.076250075	0.170275677	-0.082177869	0.139333963	-0.005421287	0.922442265	0.08826292	0.11225185	-0.009307632	0.867249803	-0.052525084	0.34521425	0.108115298	0.051501429	0.272018619	6.38E-07	-0.404499052	3.17E-14	-0.022712486	0.683324942	-0.007504278	0.892796933	-0.031431569	0.572347943
CYR61	CYR61	CYR61	brown	0.156141422	0.004782073	-0.138338608	0.012548242	-0.217359676	7.79E-05	-0.050801826	0.361293123	-0.069738199	0.209876053	0.596980869	9.16E-33	-0.070716728	0.203535054	-0.033888157	0.542691201	0.018138807	0.744599239	0.150311245	0.006632099	-0.073730526	0.184879494	0.01016899	0.855094266	0.052357652	0.346756256	0.087302014	0.116230074	-0.057144129	0.304396622	0.138828065	0.012236201	0.172703353	0.001778222	-0.229644455	2.91E-05	-0.010221788	0.854350266	-0.123679076	0.025771857	-0.054212803	0.329914449
CTGF	CTGF	CTGF	brown	0.154915839	0.005127054	-0.178949716	0.001196042	-0.122215812	0.027591045	-0.005543635	0.920697625	-0.061755048	0.266966606	0.674988553	1.46E-44	-0.068170846	0.220327206	-0.019055608	0.732172299	0.004115211	0.94108797	0.179901146	0.001124642	-0.155882114	0.004853269	0.022641702	0.684258806	0.058758497	0.290915586	0.104004123	0.061093426	-0.087143958	0.116894874	0.073656845	0.185320033	0.161869282	0.003431105	-0.230425732	2.73E-05	-0.100101551	0.071516728	-0.191086366	0.000533089	-0.094652074	0.088452732
DAB2	DAB2	DAB2	brown	0.154864293	0.005142042	-0.342200515	2.33E-10	-0.091713715	0.098840255	-0.012441689	0.823192937	-0.257478666	2.56E-06	0.837916883	6.09E-87	-0.13829547	0.012576076	-0.096556243	0.082202233	-0.254084216	3.50E-06	-0.045825829	0.410288265	-0.28172016	2.41E-07	0.000217898	0.996877823	-0.013182619	0.812852557	0.016924689	0.761158105	-0.128369587	0.020619263	0.375837219	2.42E-12	0.438478133	1.06E-16	-0.296111528	5.32E-08	-0.187313866	0.000688982	-0.065336777	0.240157744	-0.277519751	3.70E-07
F13A1	F13A1	F13A1	brown	0.154555049	0.005232791	-0.24071589	1.15E-05	-0.093983052	0.090737283	-0.052464979	0.345767301	-0.241537422	1.07E-05	0.414184771	6.66E-15	-0.107190624	0.053541645	-0.131273717	0.017898695	-0.239575864	1.26E-05	-0.125478846	0.023676722	-0.160320373	0.003757331	-0.017889607	0.747988691	-0.021635135	0.697590088	-0.052869082	0.342059794	-0.059099717	0.288118145	0.298951495	3.91E-08	0.241187019	1.10E-05	-0.10931502	0.04895126	-0.136152003	0.014029493	-0.013005576	0.815320486	-0.274618117	4.94E-07
ACTA2	ACTA2	ACTA2	brown	0.154471559	0.005257537	-0.204856233	0.000200505	-0.099686213	0.07270674	-0.012894946	0.816863556	-0.091673361	0.098989384	0.745848654	6.02E-59	-0.048341545	0.385044217	-0.000202287	0.997101511	-0.024883633	0.654920647	0.107338267	0.053211445	-0.194589699	0.000418263	0.066021348	0.235256705	0.035660601	0.521777786	0.026194758	0.638002148	-0.084901749	0.126649193	0.125047574	0.02416489	0.102266089	0.065569543	-0.273549713	5.49E-07	-0.12924054	0.019767982	-0.264650916	1.30E-06	-0.162938281	0.003221159
ARL4C	ARL4C	ARL4C	brown	0.154086072	0.005373164	-0.056107072	0.313271145	-0.075134379	0.176632664	0.046858246	0.399812115	-0.009447744	0.865270317	0.49581521	1.44E-21	-0.112063003	0.043505543	0.038455898	0.489654792	-0.087688785	0.114615752	-0.003159603	0.954751331	-0.148938851	0.007151504	-0.05781701	0.298728247	0.098218543	0.077041677	-0.029460192	0.596687724	-0.052861412	0.342129931	-0.011511925	0.836211813	0.151601955	0.006174688	-0.367275684	8.14E-12	0.108137392	0.051453482	-0.033765643	0.544151989	-0.06133104	0.270270836
CALU	CALU	CALU	brown	0.153950777	0.005414285	-0.278735837	3.27E-07	-0.072610368	0.191660538	-0.173893039	0.001650502	-0.232846653	2.24E-05	0.725350472	2.53E-54	-0.061523159	0.268770237	-0.073044128	0.189013419	-0.279068958	3.16E-07	-0.072008986	0.195375365	-0.311917959	9.17E-09	-0.030507824	0.583694576	-0.014076934	0.800414827	-0.050540542	0.363771218	-0.073097398	0.188690184	0.066343445	0.23297526	0.011307845	0.839075544	-0.317120676	5.02E-09	-0.130854348	0.01827112	-0.211387277	0.000123219	-0.281865792	2.38E-07
DPYSL2	DPYSL2	DPYSL2	brown	-0.153935556	0.005418928	0.197032889	0.000352285	0.101507038	0.067607103	0.405994368	2.50E-14	0.042320341	0.447050236	0.497342738	1.04E-21	0.042632877	0.44369883	-0.028051502	0.614362338	0.055699472	0.316805098	0.127713287	0.021281591	0.004748157	0.932047301	0.164056869	0.003014012	0.138108552	0.012697316	0.017851055	0.748513484	0.089052594	0.109063213	0.107304232	0.053287414	0.386761774	4.87E-13	-0.289332848	1.10E-07	-0.120390527	0.030013906	-0.108111018	0.05151072	-0.057861063	0.29835961
CHSY1	CHSY1	CHSY1	brown	0.153892766	0.005432002	-0.255259212	3.14E-06	-0.030712836	0.581167364	-0.109178829	0.049235338	-0.197078959	0.00035114	0.53558237	1.60E-25	-0.067764778	0.223094476	-0.147156294	0.007880272	-0.420669224	2.28E-15	-0.208596936	0.00015199	-0.30155121	2.94E-08	-0.053992861	0.331883161	-0.013762349	0.804784367	-0.111684993	0.04422301	-0.097804505	0.078301803	-0.006874097	0.901751933	0.081024634	0.144989001	-0.205776595	0.000187379	-0.11148274	0.044610953	-0.055559484	0.318024787	-0.31877896	4.13E-09
ITGA11	ITGA11	ITGA11	brown	0.152485162	0.005878198	-0.234944237	1.88E-05	-0.015752573	0.77724819	-0.012572712	0.8213621	-0.129704541	0.019327057	0.757834523	7.32E-62	-0.037364211	0.502072758	-0.046071967	0.407776023	-0.140911431	0.010983261	0.011314476	0.838982456	-0.283537828	2.00E-07	0.009708298	0.861591512	0.022794751	0.682240208	-0.014088628	0.800252514	-0.105389649	0.057708329	-0.005558876	0.920480317	0.145518557	0.008607445	-0.203537426	0.000220818	-0.19457293	0.000418753	-0.213382698	0.000105869	-0.210800975	0.000128803
RIPOR1	RIPOR1	RIPOR1	brown	0.152082801	0.006011648	-0.160486673	0.003721008	-0.02138889	0.700865813	0.073746052	0.184786762	-0.119940539	0.030638445	0.458387769	2.74E-18	-0.045967656	0.40883957	0.00999687	0.857520599	-0.19267647	0.000477759	0.016692063	0.764343531	-0.241942441	1.03E-05	-0.020380278	0.714340383	0.019622874	0.724517822	-0.05040969	0.365016217	0.056043126	0.31382385	0.078685994	0.156991829	0.106342407	0.055471812	-0.311018196	1.02E-08	0.105228601	0.05809365	-0.089287587	0.108128227	-0.097628752	0.078841732
MEDAG	MEDAG	MEDAG	brown	0.152050132	0.006022602	-0.29475091	6.16E-08	-0.170849416	0.001995368	-0.072571338	0.19190005	-0.17275391	0.001772615	0.562340948	1.71E-28	-0.085140254	0.12558257	-0.115683737	0.037115981	-0.19207325	0.000498089	-0.054313571	0.329014986	-0.22545408	4.10E-05	0.017313643	0.755841038	0.019072876	0.731938889	0.060299423	0.278426253	-0.119977247	0.030587086	0.32427677	2.15E-09	0.186994769	0.000703939	-0.116245579	0.036199556	-0.111846654	0.043914968	-0.144590475	0.009045509	-0.219418516	6.63E-05
RFLNB	RFLNB	RFLNB	brown	0.151095416	0.006350716	-0.192860748	0.000471704	-0.204641977	0.000203682	-0.159033818	0.004049357	-0.047316954	0.395209359	0.562084	1.83E-28	-0.055928947	0.314812322	-0.014832488	0.789945909	-0.053156611	0.339437285	0.180807636	0.001060284	-0.233926464	2.04E-05	-0.045311568	0.415566596	-0.006524954	0.906718761	-0.015985277	0.774045958	0.016341201	0.769155495	-0.008729374	0.875427951	-0.052691575	0.343685233	-0.278656872	3.30E-07	0.110300132	0.046936954	-0.21288317	0.000109983	-0.057593125	0.300606429
MSC	MSC	MSC	brown	0.151071056	0.006359294	-0.137489887	0.01310597	0.009596887	0.863164178	-0.014593439	0.793254178	-0.085012185	0.126154442	0.469592064	3.14E-19	-0.079227376	0.154148659	0.070095807	0.207542405	-0.063700226	0.252163256	0.018810107	0.73549329	-0.114290236	0.039474136	-0.00129931	0.981384334	0.004869523	0.930314734	-0.026451681	0.634708386	-0.019514663	0.725975889	0.205923483	0.00018536	0.073566754	0.18585973	-0.374250628	3.04E-12	-0.016037647	0.773325816	-0.118241896	0.033097084	-0.065049962	0.242232279
TGFB3	TGFB3	TGFB3	brown	0.150252093	0.00665377	-0.291327953	8.88E-08	-0.200543942	0.000274275	0.016393695	0.768434989	-0.185493771	0.000778407	0.784873575	4.13E-69	-0.158056436	0.004284748	-0.083028568	0.135271929	-0.112691399	0.042334507	0.171206587	0.001951738	-0.212255644	0.000115364	-0.004213291	0.939686534	0.013689332	0.805799435	0.00057218	0.991801581	-0.094558817	0.088768386	0.145570366	0.008583557	0.358184257	2.84E-11	-0.241166373	1.10E-05	-0.101512739	0.067591611	-0.025351408	0.648863738	-0.110562197	0.046412939
NID1	NID1	NID1	brown	0.148589047	0.007289575	-0.314791735	6.58E-09	-0.056621988	0.308843822	-0.136303051	0.01392244	-0.272393707	6.15E-07	0.468928442	3.58E-19	-0.015442247	0.781524439	-0.118057092	0.033374442	-0.306573558	1.68E-08	-0.09117387	0.100850098	-0.325666513	1.82E-09	-0.02935857	0.597955018	-0.031454265	0.572070491	-0.076243809	0.170310896	-0.140706036	0.011101531	-0.014227918	0.798319884	-0.060779671	0.274609155	-0.136129714	0.014045351	-0.084485613	0.128526996	-0.173703545	0.001670266	-0.248540082	5.77E-06
ISLR	ISLR	ISLR	brown	0.148499346	0.007325363	-0.250479855	4.85E-06	-0.060174796	0.279422654	0.028137847	0.613272392	-0.104661839	0.059466629	0.730836061	1.61E-55	-0.061484515	0.269071621	-0.007803617	0.888547965	-0.03339842	0.548542153	0.09170918	0.098857006	-0.232807767	2.24E-05	0.007795982	0.888656289	0.031825756	0.567537982	0.126195591	0.022884252	-0.078278544	0.159157595	0.080459476	0.147823445	0.232350819	2.33E-05	-0.250417918	4.87E-06	-0.136425081	0.013836477	-0.198850344	0.000309638	-0.163790922	0.003062135
FBN1	FBN1	FBN1	brown	0.148428525	0.007353729	-0.364565916	1.19E-11	-0.090105947	0.104921358	-0.045840785	0.410135358	-0.234115233	2.01E-05	0.870059953	3.03E-101	-0.089208795	0.108441017	-0.138668168	0.012337378	-0.30172362	2.88E-08	-0.076805871	0.167173283	-0.376062248	2.34E-12	-0.008229799	0.882504027	0.012103668	0.827920627	-0.038492742	0.489238575	-0.135162167	0.014749091	0.131573481	0.017636561	0.275064242	4.72E-07	-0.188534115	0.000634457	-0.209727585	0.000139646	-0.158813602	0.00410135	-0.310944794	1.02E-08
THY1	THY1	THY1	brown	0.147985796	0.007533287	-0.247135007	6.54E-06	-0.146984952	0.007953696	0.077372023	0.164056746	-0.08393048	0.131065463	0.83829548	4.31E-87	-0.116105965	0.036425471	0.024112983	0.664948617	0.00824803	0.882245638	0.185725331	0.000766463	-0.21198959	0.000117719	0.02298517	0.679731876	0.05434734	0.328713916	0.073805696	0.184430848	-0.070792193	0.203051865	0.093420681	0.092693977	0.237627699	1.49E-05	-0.320645586	3.32E-09	-0.129287306	0.019723148	-0.21145108	0.000122625	-0.112650708	0.042409525
PLBD2	PLBD2	PLBD2	brown	0.147753757	0.007628949	-0.37131232	4.61E-12	0.038987178	0.483671532	-0.18587708	0.000758728	-0.244763208	8.06E-06	0.492581923	2.87E-21	-0.053376291	0.337442292	-0.007845762	0.887949988	-0.419155926	2.93E-15	-0.145521339	0.008606161	-0.417204446	4.05E-15	-0.094772807	0.088045418	-0.039755546	0.475088517	-0.050257489	0.366467676	-0.058557476	0.292572108	0.022067234	0.69185556	0.003920606	0.943869178	-0.249244576	5.42E-06	-0.01127967	0.839471062	-0.170242806	0.002071514	-0.331789685	8.63E-10
FILIP1L	FILIP1L	FILIP1L	brown	0.147536036	0.007719693	-0.365362522	1.06E-11	-0.162544767	0.003297049	-0.102592578	0.064708764	-0.226321598	3.82E-05	0.725448505	2.41E-54	-0.051883155	0.351149914	-0.129224404	0.01978347	-0.30795763	1.44E-08	-0.100453903	0.070519681	-0.362562504	1.56E-11	-0.027097801	0.626456968	0.127478762	0.021522702	-0.059537748	0.284553568	-0.094503315	0.088956677	0.235758119	1.75E-05	0.175003415	0.001538934	-0.124220625	0.025125263	-0.147176059	0.00787184	-0.152066837	0.006016999	-0.314816315	6.56E-09
ANGPTL2	ANGPTL2	ANGPTL2	brown	0.14636278	0.008225465	-0.3677835	7.58E-12	-0.166451412	0.002610668	-0.031833378	0.567445166	-0.234760485	1.90E-05	0.829724856	8.58E-84	-0.079793293	0.15121845	-0.135615801	0.014415381	-0.238932426	1.34E-05	-0.004133784	0.940822579	-0.316326357	5.51E-09	-0.008248058	0.882245234	0.005466452	0.921798175	0.00335951	0.951891813	-0.120657925	0.029647966	0.277934591	3.54E-07	0.311270312	9.87E-09	-0.201980991	0.000247262	-0.183318184	0.000899328	-0.11866691	0.032466659	-0.261287135	1.79E-06
COL1A1	COL1A1	COL1A1	brown	0.146050936	0.008364768	-0.334460814	6.20E-10	-0.199274972	0.000300393	-0.080902042	0.145600289	-0.1730132	0.001744115	0.85886226	7.30E-96	-0.138820573	0.012240925	-0.080323882	0.148509716	-0.149126851	0.007078268	0.107966429	0.051825453	-0.293702708	6.90E-08	-0.007308382	0.895579258	0.00166	0.976217954	-0.00461094	0.934006541	-0.12804838	0.020941151	0.029080455	0.601429513	0.14802399	0.007517644	-0.242818356	9.55E-06	-0.142682224	0.01000895	-0.182754599	0.000933362	-0.209518491	0.000141855
ALDH1B1	ALDH1B1	ALDH1B1	brown	0.146040188	0.008369606	0.051887699	0.351107675	0.002418082	0.965362993	0.155555057	0.004944427	0.000565668	0.991894886	0.57530376	4.94E-30	-0.082402324	0.138253236	0.055063695	0.322369133	0.079400521	0.153247622	0.097010477	0.080765128	0.025309697	0.649402895	0.136178575	0.014010608	0.054004555	0.331778293	0.027093276	0.626514597	0.099491254	0.073270866	0.274339872	5.08E-07	0.291665352	8.57E-08	-0.517944064	1.05E-23	-0.051441675	0.355269241	-0.041891693	0.451669953	0.035467472	0.52403636
MMP11	MMP11	MMP11	brown	0.145706724	0.008520965	-0.143040229	0.009821553	0.062067518	0.264549344	0.006186209	0.911541145	-0.023056254	0.678796416	0.579450345	1.54E-30	0.007016047	0.899733667	0.03707465	0.505394134	-0.033091209	0.5522282	0.077975008	0.160785587	-0.207012434	0.000171016	0.009678559	0.862011257	0.009178647	0.869072814	0.034882872	0.530903324	-0.052991681	0.340940012	-0.018043785	0.745891089	0.094481584	0.089030487	-0.222386392	5.24E-05	-0.118012963	0.033440963	-0.213141748	0.000107835	-0.121556354	0.028446291
MMP9	MMP9	MMP9	brown	0.145670223	0.00853768	-0.183639702	0.000880428	-0.117726058	0.033876212	-0.025819163	0.642830099	-0.083349972	0.133761171	0.446508963	2.49E-17	-0.105130419	0.058329601	0.007298856	0.895714584	0.029076868	0.601474386	0.081001178	0.145105809	-0.169184629	0.002210722	-0.01527083	0.783889371	0.027410373	0.622481757	0.00232084	0.96675508	-0.019966101	0.719899665	-0.01054857	0.849748288	0.164348772	0.002961984	-0.172593369	0.001790475	-0.017856838	0.748434756	-0.125749256	0.023375001	-0.055669027	0.317070096
MFGE8	MFGE8	MFGE8	brown	0.145172611	0.008768478	-0.236708606	1.62E-05	-0.276328062	4.16E-07	0.040531665	0.466504071	-0.12752532	0.02147465	0.535947399	1.46E-25	-0.078253349	0.159292254	-0.070795032	0.203033703	-0.092999953	0.094179776	0.0513592	0.356042148	-0.127869727	0.021122062	0.013031987	0.814952208	0.035183711	0.527363872	0.005554265	0.920546062	-0.077659443	0.162491335	0.054858151	0.324181457	0.051246492	0.35710008	-0.19585441	0.000382796	-0.011944004	0.830155919	-0.051634075	0.353470295	-0.129643622	0.019384455
RAPGEF1	RAPGEF1	RAPGEF1	brown	0.144521284	0.009078948	-0.116233102	0.036219698	0.04218302	0.448527285	0.094941035	0.087480378	-0.084383592	0.128990636	0.369750086	5.75E-12	-0.07844961	0.158245584	-0.016893551	0.761584253	-0.34210332	2.36E-10	-0.130680728	0.01842727	-0.244744344	8.07E-06	-0.034291413	0.537896811	-0.043356135	0.435998174	-0.114619446	0.038905903	0.024105648	0.665044357	0.26745706	9.96E-07	0.253374298	3.73E-06	-0.331769585	8.65E-10	0.084787634	0.127162006	0.119449704	0.031332312	0.017474828	0.753640965
COL4A2	COL4A2	COL4A2	brown	0.144516578	0.009081226	-0.269869825	7.88E-07	-0.149293179	0.007014034	-0.056463492	0.310202183	-0.160942791	0.003623008	0.599917518	3.76E-33	-0.034264916	0.538211189	-0.070569326	0.204481258	-0.331918338	8.49E-10	-0.102867633	0.063990814	-0.323648967	2.32E-09	-0.058213459	0.295421601	-0.00547989	0.921606557	-0.071380507	0.19931344	-0.121596132	0.028394067	0.000379599	0.994560898	0.086984952	0.117566659	-0.234721291	1.91E-05	-0.00662703	0.905266263	-0.102482258	0.064998574	-0.177082786	0.001348398
ADAMTS2	ADAMTS2	ADAMTS2	brown	0.143782845	0.009442725	-0.349795513	8.71E-11	-0.092075831	0.097510027	-0.051631538	0.353493982	-0.219552802	6.56E-05	0.803347772	1.07E-74	-0.084276526	0.12947859	-0.117640707	0.034006621	-0.276414609	4.13E-07	-0.073550905	0.1859548	-0.343183975	2.06E-10	-0.028081111	0.61398848	-0.008835518	0.873925773	-0.002743994	0.960698116	-0.141287486	0.010769605	0.049950702	0.36940421	0.321535449	2.98E-09	-0.171028215	0.001973416	-0.22240973	5.24E-05	-0.099424898	0.073463683	-0.272529517	6.07E-07
NREP	NREP	NREP	brown	0.142752316	0.009972013	-0.194858153	0.000410488	-0.18957233	0.000591241	-0.050439187	0.364735338	-0.210253059	0.000134235	0.641012736	5.30E-39	-0.132262654	0.017046566	-0.088278548	0.112188044	-0.149313298	0.007006299	0.034499112	0.535435711	-0.084208657	0.129788642	0.020702722	0.710022809	0.245324788	7.67E-06	-0.033892117	0.542644026	-0.117602387	0.03406531	0.006674887	0.904585392	0.126105947	0.022982095	-0.234489008	1.95E-05	-0.083955627	0.13094964	-0.040303006	0.469024269	-0.204031992	0.000212985
PDGFC	PDGFC	PDGFC	brown	0.142479172	0.01011664	-0.217276921	7.84E-05	-0.224056115	4.59E-05	-0.159235608	0.004002239	-0.190628949	0.000550073	0.528465864	8.92E-25	-0.138024385	0.012752243	-0.079501604	0.152723441	-0.19310006	0.000463947	-0.042037845	0.450091799	-0.176147778	0.001431221	-0.035053514	0.528894197	-0.038574451	0.488316228	-0.046123122	0.40725505	-0.074029504	0.183099828	-0.026549023	0.633462336	-0.05098237	0.359586971	-0.257650457	2.52E-06	-0.009946247	0.858234467	-0.130610703	0.018490578	-0.086784979	0.118415808
SLC39A13	SLC39A13	SLC39A13	brown	0.141525374	0.010636355	-0.172722695	0.001776075	-0.410699646	1.18E-14	0.004928415	0.929474139	-0.011267805	0.839637635	0.485937758	1.16E-20	-0.202170495	0.000243891	0.023469219	0.673371576	0.067489025	0.224987732	0.303327432	2.42E-08	-0.011560715	0.835527507	-0.007189119	0.897273782	0.013968191	0.80192456	0.022796952	0.682211198	0.03864715	0.487496359	0.06293685	0.257903387	0.175157471	0.001524013	-0.363353786	1.40E-11	0.196990846	0.000353334	0.082033156	0.140034164	0.112965927	0.041831308
GNA12	GNA12	GNA12	brown	0.140084894	0.011466079	-0.203932257	0.000214544	-0.059792642	0.282493034	-0.059383547	0.285805009	-0.133627373	0.015928921	0.366340734	9.28E-12	-0.052644658	0.344115673	0.043555153	0.433892733	-0.341814409	2.45E-10	-0.143322305	0.0096761	-0.28241899	2.25E-07	-0.118400476	0.032860654	-0.059641849	0.283710806	-0.101984433	0.066319648	0.011143907	0.841377515	-0.018701533	0.736963588	-0.017879468	0.748126697	-0.301625158	2.92E-08	0.122345776	0.027425125	-0.031532582	0.571113529	-0.145378456	0.00867234
TIMP2	TIMP2	TIMP2	brown	0.138947783	0.012160927	-0.339270471	3.39E-10	-0.100628171	0.070030765	-0.04959898	0.372788723	-0.176557978	0.001394327	0.933515156	6.19E-146	-0.077111946	0.165482959	-0.082853202	0.136101752	-0.167630955	0.002430617	0.081087239	0.144677583	-0.33232998	8.07E-10	0.003821261	0.945289249	0.013521228	0.808137622	0.022906949	0.680761829	-0.126116261	0.02297082	0.062870368	0.258407534	0.239543806	1.27E-05	-0.242549354	9.78E-06	-0.194316341	0.000426319	-0.219652408	6.51E-05	-0.234068756	2.02E-05
PLPP4	PLPP4	PLPP4	brown	0.138921325	0.012177528	-0.259254645	2.17E-06	-0.167352104	0.00247213	-0.050700288	0.362254887	-0.076997683	0.166112479	0.76849357	1.33E-64	-0.100411515	0.07063902	-0.00044666	0.993600039	0.025488475	0.647093285	0.280887359	2.63E-07	-0.198519181	0.000317032	0.008918283	0.872754768	0.01558545	0.779550292	0.104684354	0.05941158	-0.054936981	0.323485616	-0.010744371	0.846993295	0.070644474	0.203998469	-0.271354641	6.82E-07	-0.066048209	0.235065841	-0.206215908	0.000181402	-0.106902209	0.054191589
CLEC11A	CLEC11A	CLEC11A	brown	0.138716518	0.012306706	-0.166069432	0.002671526	-0.241781477	1.05E-05	-0.059951153	0.28121674	-0.036826473	0.508249955	0.578397806	2.07E-30	-0.13920622	0.011999825	0.019073309	0.731933046	0.235328765	1.82E-05	0.269586533	8.10E-07	-0.02780732	0.617449243	0.016671227	0.76462903	0.06101443	0.272756252	0.127212784	0.021799013	-0.053413995	0.337100649	-0.021044604	0.705455045	0.096337536	0.082901502	-0.268925138	8.64E-07	-0.032749522	0.556342068	-0.171693226	0.001893695	0.032875551	0.554822964
NEK6	NEK6	NEK6	brown	0.136878404	0.013521212	-0.060742237	0.274905401	-0.086797668	0.118361787	-0.069425184	0.211934172	-0.102959575	0.063752291	0.446446452	2.52E-17	-0.130490289	0.018599884	-0.017343276	0.755436422	-0.055733876	0.316505806	0.035184176	0.527358409	-0.016280874	0.769983771	0.018018924	0.746229196	-0.044115574	0.427995467	0.060254371	0.278786171	0.021238673	0.702866846	-0.028140404	0.613240133	0.260006221	2.02E-06	-0.431073509	3.87E-16	0.046228771	0.406180351	0.109683442	0.048189632	0.217287009	7.84E-05
MXRA5	MXRA5	MXRA5	brown	0.136744351	0.013613775	-0.354178797	4.87E-11	-0.151351433	0.006261194	-0.075980741	0.171794427	-0.291933017	8.33E-08	0.801694822	3.58E-74	-0.129292604	0.019718075	-0.128407367	0.020581687	-0.30988456	1.16E-08	-0.08802504	0.113226592	-0.332731038	7.68E-10	-0.020470239	0.713134872	-0.022377621	0.687747121	-0.060848456	0.274065371	-0.112023596	0.043579878	0.093172432	0.093568382	0.226598245	3.74E-05	-0.248248833	5.92E-06	-0.152571006	0.005850073	-0.102438652	0.065113422	-0.336537251	4.78E-10
FNDC3B	FNDC3B	FNDC3B	brown	0.136728961	0.013624437	-0.1623612	0.003333001	0.166580575	0.002590376	0.100530682	0.070303932	-0.244085972	8.55E-06	0.440294042	7.64E-17	-0.002554208	0.963414418	-0.038439977	0.4898347	-0.434211263	2.24E-16	-0.19840326	0.000319658	-0.311900758	9.18E-09	-0.02582917	0.642701281	-0.048166965	0.386764925	-0.107610252	0.052607593	-0.041785208	0.452821745	0.022811551	0.68201877	0.028807847	0.604843981	-0.315974444	5.74E-09	-0.08812135	0.112831155	-0.100104405	0.071508606	-0.302102283	2.77E-08
COL6A3	COL6A3	COL6A3	brown	0.136391269	0.013860249	-0.333966536	6.59E-10	-0.102748493	0.064300987	-0.06952349	0.211286235	-0.191402684	0.00052163	0.837494431	8.94E-87	-0.08008825	0.149708063	-0.133654642	0.015907258	-0.251987514	4.23E-06	-0.048300157	0.385451731	-0.32472791	2.04E-09	-0.008271253	0.881916502	-0.001042447	0.985064015	-0.032135345	0.563773867	-0.129968191	0.019080352	0.044414674	0.424867162	0.201585536	0.000254437	-0.191508337	0.000517854	-0.186894507	0.0007087	-0.177904811	0.001279242	-0.259092856	2.20E-06
COL1A2	COL1A2	COL1A2	brown	0.134882068	0.01495851	-0.344020961	1.85E-10	-0.187040447	0.00070178	-0.08065962	0.146814878	-0.177210768	0.00133741	0.880264884	1.32E-106	-0.134616591	0.015159399	-0.073638968	0.185427036	-0.153965949	0.005409659	0.13437522	0.015344095	-0.303290963	2.43E-08	-0.004807422	0.931201228	0.005832584	0.916578813	-0.011043678	0.842785557	-0.122836452	0.0268064	0.03038402	0.585223188	0.172481981	0.001802962	-0.233480291	2.12E-05	-0.141505102	0.010647653	-0.181875781	0.000988809	-0.215156576	9.24E-05
COL16A1	COL16A1	COL16A1	brown	0.134030298	0.015611449	-0.208083526	0.000157926	-0.418170717	3.45E-15	0.157288547	0.004478271	-0.155513589	0.004956095	0.47215081	1.90E-19	-0.211266196	0.000124353	-0.065832609	0.236600845	-0.11729431	0.034540278	0.079624815	0.152086344	-0.066654834	0.230784556	-0.070866476	0.202577049	-0.059082547	0.288258481	-0.048690914	0.381614768	-0.036841162	0.508080685	0.013693265	0.805744755	0.078176542	0.159703287	-0.216066804	8.61E-05	0.112549246	0.042597064	0.042688565	0.443103179	-0.068151604	0.220457785
DIO2	DIO2	DIO2	brown	0.132791024	0.016605979	-0.259753435	2.07E-06	0.065348143	0.240075791	-0.004006552	0.942640796	-0.209861277	0.00013825	0.453160796	7.31E-18	-0.027772935	0.617884482	-0.08365605	0.132334562	-0.234072925	2.02E-05	-0.080227165	0.149000701	-0.270948883	7.09E-07	-0.00538646	0.922938948	0.017858322	0.748414548	-0.024395324	0.661267642	-0.12008897	0.030431221	0.146612278	0.008115504	0.206926155	0.000172113	0.049938759	0.369518821	-0.190178136	0.000567301	-0.15304882	0.005695721	-0.261199168	1.81E-06
NNMT	NNMT	NNMT	brown	0.130832895	0.018290352	-0.182069652	0.000976323	-0.364006762	1.28E-11	-0.078705111	0.156890764	-0.099902499	0.072085045	0.454151896	6.07E-18	-0.218613092	7.06E-05	-0.013372031	0.810214269	0.188538585	0.000634265	0.186863395	0.000710184	0.118701743	0.032415449	-0.0113556	0.838405234	-0.012401161	0.823759446	0.14570105	0.008523562	-0.062930991	0.257947795	0.510696883	5.48E-23	0.393614733	1.73E-13	-0.33532242	5.56E-10	-0.030863213	0.579316897	0.138511594	0.012437167	0.115061107	0.038154449
ABL1	ABL1	ABL1	brown	0.130319939	0.018755479	-0.048569475	0.382804707	0.092684509	0.095306181	0.035531866	0.523282736	0.042385357	0.446351877	0.520376189	5.99E-24	-0.076607223	0.168277225	-0.028213857	0.612313624	-0.307085691	1.59E-08	-0.05151832	0.354551922	-0.240974371	1.12E-05	0.001811283	0.974051318	0.00074732	0.989292238	-0.103448146	0.062497039	-0.039911718	0.473354237	0.037312145	0.502669127	0.202484129	0.000238406	-0.344723748	1.69E-10	-0.018116685	0.744899926	0.083712299	0.132073671	0.071921296	0.195921401
PLXDC2	PLXDC2	PLXDC2	brown	0.127600877	0.021396864	-0.417966881	3.57E-15	0.00440612	0.936931773	-0.053995918	0.331855739	-0.244310933	8.39E-06	0.664534781	8.99E-43	0.011951196	0.830055198	-0.13012618	0.018933833	-0.343471156	1.98E-10	-0.120514091	0.029844329	-0.396441777	1.12E-13	-0.035068272	0.52872062	-0.022421084	0.687172545	-0.075046954	0.177138129	-0.19243734	0.000485725	0.035810439	0.520028924	0.217029843	7.99E-05	-0.023392055	0.674383956	-0.252090603	4.19E-06	-0.186845535	0.000711036	-0.423096911	1.51E-15
TNS3	TNS3	TNS3	brown	0.126507779	0.022546317	-0.248499323	5.79E-06	-0.123828469	0.025592071	0.165635671	0.002742197	-0.285266718	1.68E-07	0.737991893	4.01E-57	-0.139061307	0.012089926	-0.002980847	0.957308784	-0.286998846	1.40E-07	-0.034813441	0.531721895	-0.222719242	5.11E-05	-0.021182322	0.703618013	0.134963654	0.014897245	-0.072435994	0.192732308	-0.081255156	0.14384483	0.175359534	0.001504643	0.392410579	2.08E-13	-0.339972919	3.10E-10	-0.073274474	0.187618634	-0.002336188	0.966535359	-0.24186293	1.04E-05
MMP2	MMP2	MMP2	brown	0.126350777	0.022715724	-0.3962435	1.15E-13	-0.210795586	0.000128855	-0.105403077	0.057676299	-0.22525146	4.17E-05	0.876673536	1.15E-104	-0.126724689	0.022314066	-0.126025948	0.023069717	-0.214970861	9.37E-05	0.006840403	0.902231086	-0.335033605	5.77E-10	-0.0188029	0.735590857	0.008878635	0.873315694	0.039353142	0.479573139	-0.123494867	0.025995038	0.101374172	0.067969041	0.198856929	0.000309493	-0.20265198	0.000235519	-0.151252723	0.006295575	-0.165341129	0.00279115	-0.275868888	4.36E-07
CTSK	CTSK	CTSK	brown	0.126320954	0.022748028	-0.298545559	4.09E-08	-0.067634749	0.223985803	-0.037216322	0.503767663	-0.172870199	0.001759781	0.723071548	7.80E-54	-0.084876953	0.126760487	-0.047615911	0.392226808	-0.10918882	0.049214452	0.045462799	0.41401025	-0.256055412	2.92E-06	-0.010972888	0.843780346	0.019942275	0.720219917	-0.003426961	0.950927117	-0.098775964	0.075371203	0.051271471	0.356865444	0.340592771	2.86E-10	-0.163271907	0.003158064	-0.174171348	0.001621863	-0.117839893	0.033702945	-0.175414687	0.001499396
CTHRC1	CTHRC1	CTHRC1	brown	0.125337802	0.023835427	-0.181558316	0.001009575	-0.039720057	0.475483102	0.008414267	0.879890077	-0.148233736	0.007432253	0.750918873	3.69E-60	-0.00823001	0.882501039	0.012051337	0.828653096	-0.014652394	0.792437929	0.109212628	0.049164709	-0.18225794	0.000964335	0.077303576	0.164431197	0.114131263	0.039751033	0.028884719	0.603880276	-0.056942792	0.306106417	-0.001231106	0.982361352	0.108384355	0.050920087	-0.304701538	2.07E-08	-0.145619091	0.008561144	-0.231876801	2.42E-05	-0.167297173	0.002480383
WBP1L	WBP1L	WBP1L	brown	0.124566633	0.024719498	-0.293244182	7.24E-08	-0.189735678	0.000584696	0.161937559	0.003417334	-0.254945367	3.23E-06	0.522381299	3.76E-24	-0.134835024	0.014993938	-0.136584782	0.013724683	-0.203545415	0.00022069	0.035485053	0.523830549	-0.172862255	0.001760655	-0.066065154	0.2349455	-0.029792405	0.592553304	-0.056799781	0.307324743	0.082308397	0.1387047	0.255690875	3.02E-06	0.275666249	4.45E-07	-0.076900274	0.166650562	-0.0828994	0.135882765	0.034378942	0.536858962	-0.185836152	0.000760807
ITGB5	ITGB5	ITGB5	brown	0.122757886	0.026904654	-0.301798935	2.86E-08	0.086664746	0.118928654	-0.137169725	0.013321962	-0.098494754	0.076210215	0.515565484	1.82E-23	0.038997317	0.483557729	-0.092076745	0.097506686	-0.199084932	0.000304498	0.022272696	0.689134937	-0.427539624	7.11E-16	-0.083102848	0.134921617	-0.027602203	0.620047518	0.015098808	0.786264648	-0.085819649	0.12258241	-0.010345777	0.852603571	-0.089923597	0.105629337	-0.07758378	0.162902336	-0.065982647	0.23553188	-0.305804168	1.83E-08	-0.181495901	0.001013704
OLFML2B	OLFML2B	OLFML2B	brown	0.122404904	0.027349923	-0.282582509	2.21E-07	-0.166572677	0.002591613	-0.039438727	0.478617413	-0.106826071	0.054364254	0.878146122	1.88E-105	-0.12095407	0.02924715	-0.057251421	0.303488061	-0.085534901	0.123832982	0.229067386	3.06E-05	-0.246176519	7.12E-06	0.011182017	0.840842252	0.024615893	0.658397674	-0.002859206	0.959049361	-0.116154208	0.036347271	0.053592486	0.335486288	0.240570304	1.16E-05	-0.270011779	7.77E-07	-0.102654409	0.064546799	-0.143607623	0.009530922	-0.134410697	0.015316826
HEG1	HEG1	HEG1	brown	0.121577314	0.028418762	-0.325859308	1.78E-09	0.030029423	0.589611627	-0.055958183	0.31455903	-0.29689816	4.89E-08	0.546389149	1.09E-26	-0.112382811	0.042906212	-0.134926559	0.014925073	-0.45483886	5.34E-18	-0.238145454	1.43E-05	-0.403572238	3.68E-14	-0.060118272	0.279875365	-0.044805393	0.420800711	-0.105068558	0.058478671	-0.084331568	0.129227559	0.217501196	7.71E-05	0.242044185	1.02E-05	-0.141300247	0.010762419	-0.104997331	0.0586507	-0.047495453	0.393426917	-0.334191875	6.41E-10
SULF1	SULF1	SULF1	brown	0.121219936	0.028891278	-0.226681539	3.71E-05	0.163780431	0.003064047	-0.013774874	0.804610286	-0.085175555	0.125425297	0.788112393	4.76E-70	0.018831684	0.735201214	-0.0138418	0.803680225	-0.175243333	0.001515754	0.069941338	0.208548116	-0.375461322	2.55E-12	0.021297118	0.70208806	0.052740253	0.343238997	-0.006496193	0.907128068	-0.087466357	0.115541974	0.035728725	0.520982289	0.160411774	0.003737327	-0.288115196	1.25E-07	-0.215249386	9.17E-05	-0.283708232	1.97E-07	-0.216958739	8.04E-05
MIR3605	MIR3605	MIR3605	brown	0.120431651	0.029957377	0.018417533	0.740814019	-0.392584114	2.02E-13	0.122838982	0.026803241	-0.021060439	0.705243736	0.362752627	1.52E-11	-0.170560867	0.002031264	-0.005192552	0.925704939	0.11318632	0.041430991	0.111772499	0.044056046	0.277640255	3.65E-07	0.007008192	0.899845335	0.058250934	0.295110296	0.052261421	0.347644492	0.017699269	0.750580817	0.161747384	0.003455816	0.367322452	8.09E-12	-0.406862078	2.18E-14	0.081305174	0.143597486	0.30822485	1.40E-08	0.220280554	6.20E-05
MIR3606	MIR3606	MIR3606	brown	0.118582331	0.032591293	-0.343845603	1.89E-10	-0.153241759	0.005634437	-0.07329915	0.187469666	-0.205639925	0.000189276	0.861239525	5.76E-97	-0.1169311	0.035107467	-0.116801992	0.03531098	-0.226538913	3.76E-05	-0.025641215	0.645122745	-0.298088095	4.30E-08	-0.005890257	0.915756991	-0.002750249	0.960608591	-0.030350605	0.585636089	-0.128564785	0.020425756	0.0460456	0.408044705	0.213355356	0.000106091	-0.203261527	0.000225304	-0.185211616	0.000793194	-0.153035724	0.005699902	-0.256131077	2.90E-06
LRRC17	LRRC17	LRRC17	brown	0.117578279	0.034102276	-0.219628058	6.52E-05	-0.122931369	0.026688107	-0.032347348	0.56120316	-0.162198358	0.003365192	0.686750252	1.16E-46	-0.098185192	0.07714257	-0.049226535	0.376393409	-0.070905149	0.202330171	0.086429929	0.119935251	-0.161617457	0.003482332	0.013610644	0.806893715	0.028520453	0.608452988	-0.023423022	0.673977607	-0.039763553	0.474999509	0.072446275	0.192668997	0.131017126	0.018125769	-0.250311966	4.92E-06	-0.098903133	0.074994257	-0.119355943	0.031466371	-0.091481753	0.099699916
CD248	CD248	CD248	brown	0.117190409	0.034701728	-0.240142948	1.20E-05	-0.198006247	0.000328809	-0.095091873	0.086976228	-0.093904157	0.091009776	0.587904659	1.35E-31	-0.114529699	0.03906012	-0.084438617	0.128740411	-0.012149237	0.827282912	0.24271203	9.64E-06	-0.172340486	0.00181894	-0.008420796	0.879797577	0.008692617	0.875948261	0.057905653	0.297986785	-0.04061144	0.465626584	0.098464345	0.076301394	0.101273844	0.068243393	-0.198209791	0.000324087	-0.027331539	0.623483328	-0.110736989	0.046066164	-0.051637436	0.353438923
BAIAP2	BAIAP2	BAIAP2	brown	-0.11716853	0.034735808	0.045109727	0.417649136	0.180406111	0.001088361	-0.024228449	0.663442274	0.081842623	0.140960178	-0.395727971	1.25E-13	0.191218266	0.000528283	0.00774039	0.889445176	-0.026282912	0.6368712	-0.106647528	0.054770949	-0.053821833	0.333419246	-0.093341037	0.092973791	-0.091291382	0.100409863	-0.092595401	0.095626312	-0.043740265	0.431939666	-0.153286756	0.00562023	-0.332392699	8.01E-10	0.257879064	2.47E-06	0.047283764	0.395541321	-0.131799949	0.017440748	0.072421369	0.192822398
EMP3	EMP3	EMP3	brown	0.116558112	0.035698142	0.002146248	0.969254747	-0.437735485	1.20E-16	-0.026982733	0.627923106	-0.017241355	0.756828366	0.312686258	8.39E-09	-0.153001365	0.005710885	-0.02554187	0.646404146	0.30737785	1.54E-08	0.28292549	2.13E-07	0.232218102	2.36E-05	-0.045701585	0.411559853	-0.005233571	0.925119754	0.17014598	0.002083911	-0.006422981	0.908170105	-0.003357365	0.951922496	0.327182057	1.52E-09	-0.372910689	3.68E-12	0.205410054	0.000192507	0.171885161	0.00187124	0.291054156	9.14E-08
COL6A1	COL6A1	COL6A1	brown	0.116392364	0.035963321	-0.325831509	1.78E-09	-0.205153635	0.000196173	-0.041892034	0.45166627	-0.157231012	0.004493084	0.845293612	6.23E-90	-0.096487856	0.082420373	-0.087279165	0.116325995	-0.149676304	0.006868053	0.066308954	0.233218812	-0.270056973	7.74E-07	-0.019680142	0.723746569	-0.003710436	0.946873599	0.033924185	0.542261994	-0.124451801	0.024853531	0.036922943	0.507138848	0.195140839	0.000402447	-0.259054113	2.21E-06	-0.139280835	0.011953663	-0.150284631	0.006641842	-0.175556302	0.001485998
CCDC80	CCDC80	CCDC80	brown	0.115389873	0.037603084	-0.221217067	5.76E-05	0.022683682	0.683704898	0.007816735	0.888361829	-0.155025706	0.005095239	0.708817673	6.89E-51	-0.056695298	0.308216854	-0.049472618	0.374009318	-0.175161146	0.001523658	0.028573666	0.607784044	-0.29284753	7.56E-08	0.021383836	0.700933101	0.005997391	0.91423059	0.01864126	0.737780219	-0.102743736	0.064313396	0.310256272	1.11E-08	0.288560331	1.19E-07	-0.213929644	0.000101531	-0.146362198	0.008225723	-0.217298863	7.83E-05	-0.278485849	3.35E-07
MYL9	MYL9	MYL9	brown	0.115341622	0.03768358	-0.173746476	0.00166577	-0.170276727	0.002067187	-0.034677491	0.533326565	0.006889051	0.901539289	0.736877884	7.19E-57	-0.097674842	0.078699849	0.061629774	0.267939954	0.191055752	0.00053421	0.416576131	4.50E-15	-0.138302561	0.012571497	0.036144909	0.516135974	0.049227588	0.376383184	0.161720264	0.003461335	0.055331882	0.32001439	0.096844208	0.081288795	0.079429299	0.153098253	-0.349949417	8.53E-11	0.022800823	0.682160173	-0.262172214	1.65E-06	-0.000434877	0.993768861
PXDN	PXDN	PXDN	brown	0.115124131	0.038048225	-0.270089221	7.71E-07	-0.077446177	0.163651794	-0.111847503	0.043913356	-0.11706496	0.034897517	0.70318223	9.00E-50	-0.023590978	0.671775318	-0.105246946	0.05804965	-0.255995217	2.93E-06	0.038566847	0.488402014	-0.345782418	1.47E-10	-0.026795916	0.630306548	-0.007688172	0.890186269	-0.031419119	0.572500181	-0.120525336	0.029828937	0.020009779	0.719312697	0.066059735	0.234983982	-0.246742167	6.77E-06	-0.100036708	0.07170146	-0.18242775	0.00095364	-0.202573142	0.000236871
LAMB2	LAMB2	LAMB2	brown	0.112557795	0.042581236	-0.219756349	6.46E-05	-0.108811514	0.050008383	0.063213453	0.255813168	-0.036672664	0.510024086	0.756744494	1.37E-61	-0.051097858	0.35849824	-0.01000076	0.857465738	0.063294588	0.255202277	0.304534212	2.11E-08	-0.207590868	0.000163826	0.083934488	0.131046998	0.165547994	0.002756686	0.164899037	0.002866118	-0.030940537	0.578366457	0.1942149	0.000429346	0.265381108	1.22E-06	-0.360695214	2.02E-11	-0.075646203	0.173694886	-0.200389631	0.000277334	-0.039715424	0.47553463
SCARB2	SCARB2	SCARB2	brown	0.111694962	0.044203963	-0.142884046	0.009902921	0.059941546	0.281293983	0.08665316	0.118978167	-0.266112998	1.13E-06	0.396488269	1.11E-13	-0.101658847	0.0671955	-0.109095518	0.049409792	-0.262273451	1.63E-06	-0.141280488	0.010773547	-0.074505085	0.180295019	-0.025089436	0.652253025	0.039122801	0.482150499	-0.092213911	0.097006557	-0.036756518	0.509056461	0.093392793	0.092791877	0.212180727	0.000116023	-0.241171601	1.10E-05	-0.109361755	0.048854092	0.136623048	0.013698014	-0.221978387	5.42E-05
COL18A1	COL18A1	COL18A1	brown	0.111417342	0.044737004	-0.231084398	2.59E-05	-0.109456438	0.04865773	0.118768919	0.032316882	-0.034715152	0.532881797	0.625445755	1.11E-36	-0.048202331	0.386415967	-0.027981084	0.61525186	-0.153298079	0.00561666	0.08515156	0.125532182	-0.246789794	6.74E-06	-0.048393232	0.384535671	0.072674421	0.191267939	0.007170591	0.897537074	-0.126672521	0.022369734	0.01506595	0.786718579	0.116809921	0.035298453	-0.27506438	4.72E-07	0.072324073	0.193422524	-0.140151883	0.011426261	-0.08934807	0.107888604
EMILIN1	EMILIN1	EMILIN1	brown	0.11097374	0.045599933	-0.237620041	1.50E-05	-0.122854443	0.026783943	-0.018314725	0.742209469	0.025943765	0.641226767	0.793140645	1.54E-71	-0.08276674	0.136512322	0.035240833	0.526693165	0.088150405	0.112712068	0.532478677	3.40E-25	-0.239115453	1.32E-05	0.032668545	0.55731919	0.098875222	0.075076857	0.094130606	0.090229404	-0.070017653	0.208050809	0.069161229	0.21368096	0.193473541	0.000452077	-0.301096897	3.09E-08	-0.022421287	0.687169862	-0.236324126	1.67E-05	-0.00964419	0.862496382
SH3PXD2B	SH3PXD2B	SH3PXD2B	brown	0.109705499	0.048144351	-0.381862058	1.01E-12	-0.01986003	0.721325784	-0.088512635	0.111235707	-0.235538232	1.78E-05	0.670308074	9.45E-44	-0.021801952	0.695374141	-0.158104039	0.004273003	-0.477242332	6.85E-20	-0.179104568	0.001184144	-0.401989571	4.72E-14	-0.098717889	0.075543856	-0.065270246	0.240637845	-0.028758674	0.605460807	-0.184277885	0.000843996	0.016435767	0.767857673	0.163416321	0.003131102	-0.121006249	0.029177011	-0.169508336	0.002167257	-0.162153651	0.003374079	-0.37888927	1.55E-12
ANTXR1	ANTXR1	ANTXR1	brown	0.109700991	0.048153603	-0.292700635	7.68E-08	0.09370214	0.091710503	0.016353542	0.768986094	-0.151696809	0.006142216	0.815623889	9.52E-79	0.061840623	0.2663031	-0.093357615	0.092915493	-0.289919901	1.03E-07	-0.012159888	0.827133878	-0.411055084	1.11E-14	-0.002672129	0.961726629	0.031787164	0.56800804	-0.04693654	0.399024239	-0.115344722	0.037678404	0.016694502	0.764310112	0.200964365	0.0002661	-0.201737601	0.000251655	-0.236864768	1.59E-05	-0.237272791	1.54E-05	-0.330479483	1.01E-09
KDF1	KDF1	KDF1	brown	-0.10887357	0.049877074	0.411876192	9.71E-15	0.151381132	0.006250882	0.145900149	0.008432876	0.261587148	1.74E-06	-0.526067691	1.58E-24	0.146039042	0.008370122	0.095192473	0.08664129	0.163733604	0.003072597	-0.014188024	0.798873278	0.247954911	6.08E-06	0.039376943	0.479307243	-0.081516331	0.142556861	-0.04072055	0.46442791	0.154492582	0.005251296	-0.166965395	0.002530769	-0.208559139	0.000152419	0.039523168	0.477675471	0.228294043	3.26E-05	0.167718798	0.002417671	0.2530119	3.86E-06
PCOLCE	PCOLCE	PCOLCE	brown	0.108408287	0.050868643	-0.260964586	1.85E-06	-0.212522419	0.000113047	-0.055070901	0.322305714	-0.113570415	0.040741048	0.844358794	1.52E-89	-0.134014523	0.015623773	-0.012423296	0.823450021	0.010457368	0.851032154	0.143410023	0.009631259	-0.1779363	0.001276659	0.02241943	0.687194413	0.033562547	0.546577863	0.078878964	0.155973904	-0.098884629	0.07504901	0.05775323	0.29926251	0.187436353	0.00068332	-0.31112434	1.00E-08	-0.105284004	0.057960855	-0.166590913	0.002588758	-0.101849101	0.066682558
MRC2	MRC2	MRC2	brown	0.108242922	0.051224989	-0.206412063	0.000178791	-0.178139658	0.001260092	-0.008918159	0.872756514	-0.076176155	0.170691503	0.69933516	5.03E-49	-0.093192934	0.093495921	0.003916464	0.943928386	-0.024209711	0.663686635	0.176237976	0.001423033	-0.166568381	0.002592286	0.047753508	0.390858638	0.023330009	0.675198409	0.023158389	0.677453188	-0.0673008	0.22628658	0.048325383	0.38520332	0.15297654	0.005718833	-0.327061438	1.54E-09	-0.021537478	0.698888525	-0.138667147	0.012338027	-0.064240829	0.248152249
KCTD12	KCTD12	KCTD12	brown	0.106667752	0.054724756	-0.248301827	5.89E-06	-0.166189639	0.002652236	-0.017252321	0.756678568	-0.305434483	1.91E-08	0.496112472	1.35E-21	-0.194046412	0.000434416	-0.083268669	0.134142104	-0.323729877	2.30E-09	-0.134293185	0.015407316	-0.170181185	0.002079395	0.00856578	0.877744073	-0.071244336	0.200174252	-0.103815695	0.061566188	-0.026175985	0.638243107	0.165864196	0.002704755	0.431875799	3.37E-16	-0.215703637	8.86E-05	-0.090033285	0.105203022	0.130682747	0.018425448	-0.288041708	1.26E-07
AKAP12	AKAP12	AKAP12	brown	0.10557272	0.05727289	-0.150921103	0.006412323	0.031356578	0.573265187	-0.049410373	0.374611475	-0.088761969	0.11022834	0.366396929	9.20E-12	-0.023256824	0.676159575	0.006494212	0.907156267	-0.139185738	0.012012524	-0.013786372	0.804450476	-0.178997695	0.001192344	0.012689519	0.819730735	0.020607496	0.711296939	-0.024146223	0.66451483	-0.018838108	0.735114257	0.105595493	0.057218913	0.096690722	0.081774634	-0.132277927	0.017033688	-0.086586835	0.119261906	-0.165308145	0.002796681	-0.070766319	0.20321744
P3H1	P3H1	P3H1	brown	0.105437014	0.057595409	-0.193506701	0.000451036	-0.2599881	2.03E-06	-0.053745463	0.334106633	-0.042530243	0.444797827	0.779650601	1.25E-67	-0.159936225	0.003842465	0.002474219	0.964559395	0.07656039	0.168538281	0.37022736	5.38E-12	-0.119464531	0.031311156	0.012033486	0.828902992	0.026786777	0.630423241	0.038770153	0.486110877	-0.039569374	0.477160466	-0.023438693	0.673772002	0.076635989	0.168117026	-0.415998461	4.95E-15	0.057098311	0.304785162	-0.127070709	0.021947862	0.027686204	0.618982879
COL11A1	COL11A1	COL11A1	brown	0.105203282	0.058154422	-0.205838612	0.000186525	0.019394607	0.72759472	-0.035406682	0.524748308	-0.087413672	0.115762219	0.626851063	6.91E-37	-0.021162246	0.703885698	0.002668581	0.961777406	-0.15227425	0.005947816	-0.010133279	0.855597563	-0.258306572	2.37E-06	-0.000752896	0.989212341	0.003068349	0.95605685	-0.01561094	0.779199045	-0.083616106	0.132520068	-0.026197306	0.637969444	0.101569165	0.067438408	-0.197615633	0.000338049	-0.193461678	0.000452449	-0.191299772	0.000525333	-0.184456456	0.000834054
COL6A2	COL6A2	COL6A2	brown	0.105029665	0.058572555	-0.294372034	6.42E-08	-0.227883639	3.37E-05	-0.020481807	0.712979911	-0.101185826	0.068484827	0.839822813	1.06E-87	-0.12708883	0.021928828	-0.058723001	0.291207639	-0.048964218	0.378945031	0.209769696	0.000139205	-0.228317626	3.25E-05	-0.006186179	0.911541578	0.007904586	0.887115463	0.090550875	0.103209644	-0.105400268	0.057682997	0.037509756	0.500407655	0.172288141	0.001824884	-0.297823629	4.42E-08	-0.087201068	0.11665432	-0.161910457	0.003422794	-0.0908552	0.102051635
CNN1	CNN1	CNN1	brown	0.104321047	0.060305023	-0.140867194	0.011008638	-0.064157058	0.248770865	-0.019022497	0.732619915	-0.042933906	0.440484371	0.588029703	1.30E-31	-0.022358555	0.687999224	0.024665889	0.657747836	0.010712249	0.847445134	0.111289419	0.04498443	-0.150432109	0.006588015	0.02768796	0.618960635	0.053317538	0.33797511	0.072904138	0.18986479	-0.058838197	0.290260557	0.156147877	0.004780313	0.052895408	0.341819143	-0.210647929	0.000130299	-0.099021945	0.074643468	-0.242363567	9.94E-06	-0.124785287	0.024466006
LRP1	LRP1	LRP1	brown	0.1041678	0.060685197	-0.33928145	3.38E-10	0.134418252	0.015311024	0.006864869	0.901883162	-0.239986254	1.22E-05	0.633287409	7.79E-38	-0.005314201	0.923969581	-0.071210777	0.200386811	-0.393060665	1.88E-13	-0.110654943	0.046228665	-0.47311775	1.57E-19	-0.030074585	0.589051865	-0.036300646	0.514328473	-0.050270528	0.366343193	-0.130132226	0.018928246	0.107752719	0.052293574	0.143713145	0.009477721	-0.149458023	0.006950887	-0.19266997	0.000477974	-0.241658995	1.06E-05	-0.362836609	1.51E-11
PMP22	PMP22	PMP22	brown	0.101887957	0.066578194	-0.257067172	2.66E-06	-0.099888497	0.072125162	-0.047875284	0.389650204	-0.048125454	0.387174747	0.743273123	2.43E-58	-0.045630069	0.412292844	0.007867311	0.887644258	0.001307717	0.981263898	0.400413626	6.04E-14	-0.254789093	3.28E-06	0.002709637	0.961189818	0.034998595	0.529540395	0.061487933	0.269044953	-0.101494342	0.067641622	0.142039996	0.01035308	0.306781695	1.64E-08	-0.280829302	2.64E-07	-0.063732265	0.251924293	-0.163695174	0.003079631	-0.074894054	0.178024734
A2M	A2M	A2M	brown	0.101821548	0.066756644	-0.313752597	7.42E-09	-0.125408264	0.023756027	0.015395645	0.78216718	-0.233385093	2.14E-05	0.655900427	2.38E-41	-0.107935637	0.051892684	-0.113635397	0.040625287	-0.21270402	0.000111495	-0.032184851	0.563173062	-0.239394876	1.28E-05	0.032502944	0.559320044	0.039007909	0.483438867	0.037596284	0.49941911	-0.139740121	0.011672956	0.607937763	3.16E-34	0.479082245	4.72E-20	-0.199096214	0.000304253	-0.172455245	0.001805972	-0.031133835	0.575993695	-0.260527753	1.93E-06
PRKCDBP	PRKCDBP	PRKCDBP	brown	0.100400881	0.070668985	-0.052487015	0.345564473	-0.470171345	2.81E-19	-0.078155786	0.159814498	0.069196987	0.213443717	0.312403758	8.67E-09	-0.199187968	0.000302266	0.017201893	0.757367514	0.258943142	2.23E-06	0.298578502	4.07E-08	0.166395624	0.002619476	-0.053769129	0.33389353	-0.022857427	0.681414205	0.051501682	0.35470756	0.044357203	0.425467228	0.061139828	0.271770015	0.227334264	3.52E-05	-0.371266053	4.64E-12	0.244274389	8.41E-06	0.174067985	0.001632446	0.274840751	4.83E-07
PDGFB	PDGFB	PDGFB	brown	0.0997843	0.072424258	-0.164343807	0.002962862	0.069006516	0.214709607	-0.082886114	0.135945718	-0.040898799	0.462473355	0.452355918	8.49E-18	0.137976049	0.012783882	0.069516446	0.211332613	-0.066441425	0.232284369	0.011935357	0.830277014	-0.226736428	3.70E-05	-0.000654484	0.990622352	0.142456941	0.010128493	0.024557157	0.659161439	-0.012333239	0.82470907	0.044968754	0.419107277	-0.091776575	0.098608313	-0.28708429	1.39E-07	-0.057997404	0.297220604	-0.264772446	1.29E-06	-0.113170511	0.041459599
GLIPR1	GLIPR1	GLIPR1	brown	0.099337402	0.073718559	-0.179910328	0.001123973	-0.293652585	6.93E-08	-0.115714945	0.037064567	-0.184749518	0.000817971	0.324687049	2.05E-09	-0.16218983	0.003366885	-0.095099279	0.086951536	-0.092432849	0.096212508	-0.093137485	0.093692006	0.075672757	0.173543469	-0.074225854	0.181937946	-0.022908393	0.680742816	-0.07562313	0.173826529	-0.04666676	0.401742982	-0.035186364	0.527332712	0.307352146	1.54E-08	-0.110665918	0.046206901	-0.110764067	0.046012638	0.236075101	1.70E-05	-0.099812208	0.072344049
C1QTNF3	C1QTNF3	C1QTNF3	brown	0.099107981	0.074390281	-0.126567554	0.022482106	-0.135857802	0.014240081	-0.006240186	0.910772502	-0.040883786	0.462637801	0.587177952	1.67E-31	-0.095547725	0.085466797	-0.009122279	0.869869705	0.074445751	0.180643203	0.303202419	2.45E-08	-0.093590064	0.092101113	0.035894156	0.519053108	0.04727159	0.395663125	0.028340297	0.610720196	-0.057809651	0.29878986	0.018035818	0.745999431	0.071159323	0.200713035	-0.224362878	4.48E-05	-0.059431276	0.28541726	-0.149273467	0.007021619	0.008739846	0.875279727
TTYH3	TTYH3	TTYH3	brown	0.098815758	0.075253083	-0.276728372	4.00E-07	-0.066103111	0.234676079	-0.071657505	0.197570705	-0.067446128	0.225283273	0.541657376	3.57E-26	-0.017306426	0.755939591	0.036738619	0.509262916	-0.207477326	0.000165214	0.148535206	0.007311037	-0.3087659	1.31E-08	0.049097533	0.377646922	0.01430644	0.797230927	0.17906703	0.001187018	-0.098425891	0.076416824	-0.05850636	0.292994334	0.058488127	0.293145045	-0.293147781	7.32E-08	0.050120594	0.367776226	-0.155168065	0.005054279	-0.163877555	0.003046383
PLPPR2	PLPPR2	PLPPR2	brown	0.097997357	0.077712797	-0.384737151	6.59E-13	-0.237426818	1.52E-05	-0.236194336	1.69E-05	-0.063060457	0.256967866	0.338369487	3.80E-10	-0.155425374	0.004980997	-0.143130412	0.009774841	-0.09458017	0.088696032	0.172378276	0.00181466	-0.33265969	7.75E-10	-0.026689699	0.631663397	-0.043795118	0.431361891	0.048678268	0.381738581	-0.018974421	0.733270001	0.040823652	0.463296801	-0.145743575	0.00850412	0.161051031	0.003600098	-0.0516186	0.353614775	-0.246142423	7.14E-06	-0.107464442	0.052930603
ASPN	ASPN	ASPN	brown	0.097468208	0.079337567	-0.256106171	2.90E-06	-0.070530621	0.204730241	-0.006033316	0.913718813	-0.103727366	0.061788839	0.768115845	1.68E-64	-0.078277669	0.159162268	-0.048587173	0.382631156	-0.042170617	0.448660825	0.211992619	0.000117692	-0.238464256	1.39E-05	0.023944297	0.667151674	0.020345795	0.714802661	0.007708426	0.889898813	-0.081089111	0.14466828	0.05392651	0.33247855	0.25718385	2.63E-06	-0.230126802	2.80E-05	-0.157082879	0.004531425	-0.160773426	0.003659121	-0.152672738	0.005816899
MEGF6	MEGF6	MEGF6	brown	-0.096946007	0.080967853	0.060228257	0.278994937	0.111050465	0.045449689	0.311423808	9.70E-09	0.158492936	0.004178137	0.389521726	3.22E-13	0.078120009	0.160006328	0.109493133	0.048581805	0.12281734	0.026830273	0.362249607	1.63E-11	-0.11767385	0.033955932	0.081620297	0.142046621	0.118631381	0.032518965	0.381628884	1.04E-12	0.05447964	0.327536103	-0.022729237	0.683104006	0.073460024	0.186500609	-0.227483416	3.48E-05	-0.014928137	0.788623243	-0.209166808	0.000145646	0.028269328	0.611614335
TOX2	TOX2	TOX2	brown	0.096680774	0.081806203	-0.078300014	0.159042917	-0.004906472	0.929787338	0.005749629	0.917761074	0.004827303	0.930917419	0.345299305	1.57E-10	0.155601934	0.004931267	0.074107155	0.182639684	-0.047986561	0.388547927	0.059191775	0.287366529	-0.072075057	0.194964686	-0.024083707	0.665330753	-0.012663423	0.820095141	0.014540896	0.793981829	0.017661996	0.751088738	0.052151705	0.348658951	0.025232574	0.650400274	-0.340091448	3.05E-10	0.053313723	0.338009731	-0.058221098	0.295358124	0.006511709	0.906907247
CRTAP	CRTAP	CRTAP	brown	0.096343816	0.082881357	0.046162713	0.406852121	0.145280735	0.008717862	0.015489828	0.780868356	0.020198312	0.716780987	0.538576392	7.66E-26	-0.009292812	0.86745922	0.077839731	0.161515153	0.133003898	0.016431305	0.148719118	0.00723796	-0.019045421	0.732309997	0.077246908	0.164741698	0.014112867	0.799916121	-0.023349325	0.674944814	0.012283747	0.825401189	0.061328269	0.270292522	0.183114717	0.000911481	-0.467278473	4.95E-19	-0.114835019	0.038537572	-0.166638047	0.002581394	0.074594374	0.179771985
OLFML3	OLFML3	OLFML3	brown	0.096332461	0.082917787	-0.280573948	2.71E-07	-0.290791665	9.40E-08	-0.056267983	0.311883164	-0.152576098	0.005848409	0.798021979	5.01E-73	-0.198910121	0.000308321	-0.066076083	0.234867899	0.009505033	0.864461193	0.26685725	1.05E-06	-0.141335523	0.010742579	0.025078094	0.652399926	0.021147521	0.704082059	0.155177944	0.005051448	-0.093629726	0.091962732	0.1190986	0.031836841	0.273089924	5.75E-07	-0.282747696	2.17E-07	-0.065194433	0.241185753	-0.045019879	0.418578129	-0.074530232	0.180147599
HSPG2	HSPG2	HSPG2	brown	0.095984662	0.084039852	-0.307327091	1.54E-08	0.131217014	0.017948661	0.084069382	0.130426701	-0.221452369	5.65E-05	0.607829904	3.27E-34	0.042310068	0.447160636	-0.002455762	0.964823599	-0.517389288	1.20E-23	-0.232733479	2.26E-05	-0.496726492	1.19E-21	-0.044068135	0.428492861	-0.042361719	0.446605708	-0.100247322	0.071102855	-0.16174831	0.003455628	0.114600663	0.038938136	0.132833337	0.01657113	-0.172653557	0.00178376	-0.084378946	0.129011781	-0.211177366	0.000125191	-0.430505649	4.27E-16
TNS1	TNS1	TNS1	brown	0.095832467	0.084534694	-0.255033083	3.21E-06	0.047849198	0.389908877	0.107691756	0.052427755	-0.219858141	6.41E-05	0.625674113	1.02E-36	-0.01152631	0.836010044	-0.073964293	0.183486912	-0.311040339	1.01E-08	-0.091494147	0.099653835	-0.317824094	4.62E-09	0.009150993	0.869463747	-0.004778148	0.931619139	-0.025042043	0.652866941	-0.100287512	0.070989091	0.544135689	1.92E-26	0.353236059	5.52E-11	-0.249857797	5.13E-06	-0.183090804	0.000912919	-0.078935742	0.155675353	-0.313523575	7.62E-09
ATP6AP2	ATP6AP2	ATP6AP2	brown	-0.095668143	0.085071604	0.100502273	0.070383698	0.03375719	0.544252848	0.254595475	3.34E-06	-0.108534577	0.050597894	0.316826276	5.19E-09	-0.003466556	0.950360858	0.042592904	0.444126673	0.034271722	0.538130423	0.094149767	0.090163617	0.039103969	0.482361553	0.155909756	0.004845635	0.030348695	0.585659682	-0.024803723	0.655957631	0.071279787	0.199949887	-0.079229485	0.154137657	0.069625411	0.210615981	-0.164139735	0.002999158	-0.014321559	0.797021312	-0.1087654	0.050106146	-0.138959224	0.012153755
CDH11	CDH11	CDH11	brown	0.095609405	0.085264189	-0.247768295	6.18E-06	0.09321352	0.093423207	-0.03660195	0.510840826	-0.076007268	0.171644397	0.775639937	1.60E-66	1.09E-05	0.999843346	0.041600278	0.454825945	-0.183695464	0.000877188	0.053413987	0.337100714	-0.370756845	4.99E-12	0.007902357	0.887147085	0.034216635	0.538784264	-0.041189201	0.459298809	-0.108500883	0.050670012	0.029316223	0.598483473	0.174711	0.001567624	-0.273700177	5.41E-07	-0.139214733	0.01199455	-0.266919562	1.05E-06	-0.233732831	2.08E-05
LRRC15	LRRC15	LRRC15	brown	0.09542399	0.085874415	-0.306678731	1.66E-08	-0.102292062	0.065500722	-0.03218417	0.563181328	-0.185530041	0.000776525	0.805327663	2.49E-75	-0.107576357	0.052682534	-0.106408008	0.055320502	-0.188122922	0.000652368	-0.027005921	0.627627543	-0.280601468	2.71E-07	-0.004643616	0.933539952	-0.00054098	0.99224861	-0.012123932	0.827637026	-0.109371517	0.048833816	0.025438103	0.647743702	0.238929108	1.34E-05	-0.179639624	0.001143867	-0.195322419	0.000397359	-0.129610245	0.019415965	-0.239036759	1.32E-05
RHOV	RHOV	RHOV	brown	-0.093358905	0.092910955	0.149711325	0.006854846	0.091180602	0.100824837	0.10122807	0.068368865	0.132347912	0.01697479	-0.43577564	1.70E-16	0.076372891	0.169586462	0.06027896	0.278589687	0.227712179	3.41E-05	0.029430519	0.597057636	0.210407508	0.000132682	-0.049480301	0.373935034	-0.052372472	0.346619595	0.018634587	0.737870642	0.020235686	0.716279472	-0.072065786	0.195022274	-0.034051445	0.540747291	0.229766089	2.89E-05	-0.012034656	0.828886617	0.140018845	0.011505459	0.108097258	0.051540603
FKBP9	FKBP9	FKBP9	brown	0.093176543	0.093553849	-0.280620104	2.70E-07	-0.036274735	0.514628968	-0.166485716	0.002605264	-0.039882977	0.473673145	0.484682202	1.50E-20	0.024640449	0.658078467	0.036661096	0.510157647	-0.195177788	0.000401407	0.177311412	0.001328827	-0.356941822	3.36E-11	-0.057803402	0.298842188	0.027115892	0.626226594	-0.062700962	0.259695229	-0.042591301	0.44414384	-0.073353312	0.187143	-0.171484445	0.001918401	-0.208161526	0.00015701	0.050504054	0.364118118	-0.261256585	1.80E-06	-0.110801046	0.045939625
FBLN1	FBLN1	FBLN1	brown	-0.091732253	0.098771809	0.031583539	0.570491288	0.009298284	0.867381892	0.28578672	1.59E-07	0.070979532	0.201855947	0.578918466	1.79E-30	-0.015581279	0.779607782	0.056851042	0.306887673	0.146339732	0.008235689	0.306443395	1.71E-08	-0.049955696	0.369356293	0.081442536	0.142919881	0.042470061	0.445442969	0.149243128	0.007033308	0.018820658	0.735350462	0.01785523	0.748456647	0.187318752	0.000688756	-0.286566127	1.47E-07	-0.030786463	0.580260999	-0.187418507	0.000684142	0.011268871	0.839622669
MLLT11	MLLT11	MLLT11	brown	0.091134256	0.100998848	-0.035705502	0.521253395	0.143432639	0.009619728	-0.030947257	0.578283887	0.055239353	0.320825543	0.357911795	2.95E-11	0.110214262	0.047109729	0.098661002	0.075713289	0.094024205	0.090595404	0.22579447	3.99E-05	-0.097103451	0.080473496	0.093916141	0.090968341	0.23696103	1.58E-05	0.018368625	0.741477763	0.082044101	0.139981113	0.171082716	0.001966769	-0.075217102	0.176155368	-0.288010715	1.26E-07	-0.024911686	0.654556768	-0.219808012	6.43E-05	-0.049565975	0.373107295
EFEMP2	EFEMP2	EFEMP2	brown	0.09057644	0.103111967	-0.200971194	0.000265969	-0.160570013	0.003702924	-0.015883343	0.775448202	-0.011566934	0.835440285	0.816083013	6.63E-79	-0.076391619	0.169481546	0.039739159	0.475270696	0.140162122	0.011420186	0.489162426	5.91E-21	-0.180713128	0.001066832	0.042789852	0.442020952	0.101930965	0.066462834	0.094378569	0.089381045	-0.0478979	0.389426022	0.044196349	0.427149326	0.147861534	0.007584382	-0.355138501	4.29E-11	0.017979873	0.746760379	-0.238105872	1.43E-05	0.009228248	0.868371683
NAGA	NAGA	NAGA	brown	-0.090092371	0.104973939	0.218342058	7.22E-05	0.241256108	1.09E-05	0.348173975	1.08E-10	0.071164444	0.200680548	0.486019333	1.14E-20	0.025811941	0.642923081	0.098116756	0.077349933	0.091069739	0.101241482	0.212398347	0.000114119	-0.056648153	0.308619951	0.21209942	0.000116742	0.045315614	0.415524918	0.079880338	0.150771523	0.183535893	0.00088649	-0.017328182	0.755642514	0.300162294	3.43E-08	-0.433986382	2.33E-16	-0.033296702	0.549761263	-0.145634574	0.008554033	-0.053479284	0.336509568
RGS16	RGS16	RGS16	brown	0.088611873	0.110833898	-0.124566299	0.024719887	-0.007528354	0.892455079	0.065155708	0.241465956	-0.096996317	0.080809618	0.545154842	1.48E-26	-0.029671672	0.594054328	-0.047812877	0.390269208	-0.056028216	0.313952813	0.033214937	0.550742204	-0.134191544	0.015485962	0.096474989	0.082461469	0.052194604	0.348262072	0.045567862	0.412931043	-0.071446117	0.198899652	0.228609968	3.17E-05	0.351207783	7.23E-11	-0.200551989	0.000274116	-0.181586968	0.001007684	-0.076165628	0.170750783	-0.140596597	0.011165008
FAM114A1	FAM114A1	FAM114A1	brown	0.088576333	0.110977664	-0.233348585	2.14E-05	-0.072994289	0.189316203	0.072339114	0.193329665	-0.135122692	0.014778449	0.441396803	6.27E-17	-0.116778783	0.035347671	-0.056938949	0.306139116	-0.145135962	0.008785694	-0.00919768	0.868803761	-0.204646318	0.000203617	-0.075761481	0.17303825	0.023235483	0.676439959	-0.006682004	0.904484141	0.002858756	0.959055799	0.004916035	0.929650838	0.02908048	0.601429198	-0.145811454	0.008473168	0.028244172	0.611931419	-0.11891755	0.032099704	-0.208935984	0.000148185
ARMCX1	ARMCX1	ARMCX1	brown	0.088166616	0.112645672	-0.200615888	0.00027286	-0.082052891	0.13993852	-0.059685486	0.283358041	-0.115477874	0.037456651	0.455324195	4.88E-18	0.004665613	0.933225851	-0.059665183	0.283522139	-0.103974074	0.061168618	0.104639998	0.059520071	-0.190933275	0.000538718	0.025966387	0.640935856	0.065971106	0.235613987	-0.022610523	0.684670312	-0.024739904	0.656786278	0.321876926	2.86E-09	-0.001516239	0.978277012	-0.155034701	0.005092642	-0.021138165	0.704206834	-0.140174648	0.011412757	-0.18887764	0.000619844
ARL4D	ARL4D	ARL4D	brown	0.087941839	0.113569086	-0.103103789	0.063379634	-0.081133603	0.144447282	-0.284168048	1.88E-07	-0.047206212	0.396317638	-0.356162812	3.73E-11	-0.055391844	0.319489438	-0.046151355	0.40696769	0.034039745	0.540886458	-0.116846878	0.035240112	0.090586816	0.103072344	-0.145740721	0.008505423	-0.13832881	0.012554559	-0.097519717	0.079178209	0.006812664	0.902625586	-0.02074473	0.70946099	-0.176814483	0.001371702	0.131858118	0.01739076	0.041436887	0.456600849	0.202555186	0.00023718	0.096256502	0.083161807
C11orf96	C11orf96	C11orf96	brown	0.086835116	0.118202461	-0.138196356	0.012640236	-0.183503062	0.000888415	-0.026869234	0.629370694	0.056951071	0.30603599	0.563692095	1.19E-28	-0.064779066	0.24420316	0.011314818	0.838977649	0.191351335	0.000523475	0.258029672	2.43E-06	-0.052935188	0.341455718	0.047976434	0.388648162	0.079371604	0.153397825	0.364237166	1.24E-11	-0.035102332	0.52832013	0.165015411	0.002846208	0.13332922	0.016167465	-0.259499202	2.12E-06	-0.033428926	0.548176791	-0.207768984	0.000161669	0.077250993	0.164719302
SLC39A14	SLC39A14	SLC39A14	brown	0.085994025	0.121821438	-0.140777203	0.011060425	0.018061083	0.745655863	-0.091769194	0.098635525	-0.141428405	0.010690494	0.569260873	2.63E-29	0.028123142	0.61345796	-0.057564843	0.300844245	-0.244951177	7.93E-06	-0.118652775	0.03248746	-0.275889839	4.35E-07	0.027843427	0.616992363	0.034701195	0.533046602	-0.064124066	0.249014791	0.006915506	0.901163105	0.035479042	0.523900907	0.00883336	0.873956299	-0.300883325	3.16E-08	-0.077686608	0.162343968	-0.272041812	6.37E-07	-0.206266816	0.000180721
ANPEP	ANPEP	ANPEP	brown	0.085977147	0.121894931	-0.280272934	2.80E-07	-0.089914514	0.105664701	-0.087135128	0.116932099	-0.138056732	0.012731108	0.563514495	1.25E-28	-0.056394648	0.310793421	-0.050082062	0.368145073	-0.175347465	0.001505794	-0.040904222	0.462413961	-0.252787449	3.93E-06	-0.044612693	0.422803411	-0.001054936	0.984885097	0.08164448	0.141928134	-0.100069185	0.071608886	-0.033349122	0.549132832	0.324922705	1.99E-09	-0.072739128	0.190871931	-0.135478538	0.014515651	-0.080361929	0.14831691	-0.138525535	0.012428253
CPQ	CPQ	CPQ	brown	0.085903882	0.122214358	-0.258674382	2.29E-06	-0.220108537	6.28E-05	0.075055668	0.1770877	-0.21500756	9.35E-05	0.797098163	9.66E-73	-0.206641039	0.000175787	-0.01796099	0.747017281	-0.06351252	0.253566403	0.17950979	0.001153523	-0.117434017	0.034324196	0.064914159	0.243218901	0.013762445	0.804783036	0.048052375	0.387896881	-0.079662496	0.151891911	0.092257343	0.096848622	0.293474979	7.07E-08	-0.336137833	5.02E-10	-0.113049309	0.041679473	-0.059301673	0.286470976	-0.152968017	0.005721564
VIM	VIM	VIM	brown	0.085515062	0.12392048	-0.108461246	0.05075496	-0.297177738	4.74E-08	-0.00929322	0.867453462	-0.020809169	0.708599481	0.659407138	6.38E-42	-0.158500764	0.004176247	-0.000613607	0.991208017	0.158109435	0.004271673	0.402136919	4.61E-14	0.022414244	0.687262954	0.01325299	0.811872122	0.026913743	0.628802846	0.111650125	0.044289688	-0.09586761	0.084420226	0.036595341	0.510917191	0.397105965	1.01E-13	-0.369577262	5.90E-12	0.056187722	0.312574969	0.01872277	0.736675927	0.112940153	0.041878336
HERPUD1	HERPUD1	HERPUD1	brown	-0.085386327	0.124489419	-0.027302354	0.623854282	0.140502936	0.011219587	0.206639613	0.000175806	0.018708836	0.736864667	0.320554852	3.35E-09	0.065032382	0.24235984	0.037383829	0.501848146	-0.004515686	0.935366844	0.039301041	0.480155462	-0.117688415	0.033933676	0.048764941	0.380890517	0.073577484	0.185795393	0.034734625	0.532651894	-0.040320516	0.468831012	0.125990344	0.023108805	0.380162224	1.29E-12	-0.059470207	0.285101252	-0.173875218	0.001652352	-0.088139377	0.112757257	-0.161452727	0.003516216
LIF	LIF	LIF	brown	0.084750807	0.127327846	-0.052847031	0.342261446	0.016590587	0.765734326	0.004088033	0.94147635	0.015390622	0.782236464	0.414720855	6.10E-15	0.156102036	0.004792826	0.10453151	0.059786111	-0.024135405	0.664655997	0.038802256	0.485749627	-0.091218884	0.100681281	0.027301837	0.623860854	0.080230544	0.148983531	0.038727547	0.486590545	-0.0349648	0.529938233	0.067181115	0.227115233	0.041363882	0.457395147	-0.25010749	5.01E-06	-0.044756517	0.421308148	-0.176000735	0.001444663	-0.053045361	0.340450457
CD93	CD93	CD93	brown	0.08437039	0.129050726	-0.327762313	1.41E-09	-0.061865498	0.266110448	-0.056953974	0.30601129	-0.252569103	4.01E-06	0.650063862	2.05E-40	-0.062921144	0.258022428	-0.117094339	0.034851581	-0.358486624	2.73E-11	-0.166869301	0.002545535	-0.314060453	7.16E-09	-0.006661193	0.904780217	0.05652799	0.309648943	-0.046867024	0.399723739	-0.182279605	0.000962964	0.280966837	2.61E-07	0.400243659	6.21E-14	-0.107807041	0.052174252	-0.185957961	0.000754634	-0.05485359	0.324221742	-0.315088363	6.36E-09
GJB3	GJB3	GJB3	brown	0.083341757	0.133799624	-0.066401382	0.23256655	-0.289075227	1.13E-07	-0.074382502	0.18101491	-0.130711981	0.018399077	-0.41342563	7.54E-15	-0.077185044	0.165081168	-0.095352222	0.086111552	-0.174386162	0.00160007	-0.259381388	2.14E-06	0.114611449	0.038919624	-0.213376319	0.000105921	-0.166721307	0.002568431	-0.164976825	0.002852796	0.014448529	0.795261437	-0.163933678	0.003036217	-0.243913291	8.68E-06	0.198605158	0.000315096	0.109590827	0.048380154	0.189784203	0.000582764	0.055135209	0.321740127
BHLHE41	BHLHE41	BHLHE41	brown	0.083082335	0.135018289	-0.029834746	0.592027315	0.037767118	0.497470459	0.303003185	2.50E-08	-0.07313633	0.188454208	0.353938913	5.03E-11	0.028100105	0.613748714	0.246885041	6.68E-06	-0.062028907	0.264847223	0.020195876	0.716813667	-0.107362743	0.053156869	8.49E-05	0.998783806	-0.011936838	0.830256273	-0.006296086	0.909976574	-0.024569198	0.659004845	0.070732434	0.203434423	0.222871176	5.05E-05	-0.305149625	1.97E-08	0.033047384	0.552755009	-0.062400418	0.261990611	-0.11562337	0.037215606
KLF2	KLF2	KLF2	brown	-0.082295785	0.138765408	0.013356584	0.810429347	-0.110873557	0.045796737	0.224527246	4.42E-05	0.11245025	0.04278072	0.432777802	2.88E-16	-0.087857673	0.113916373	0.041137142	0.459866997	0.24078929	1.14E-05	0.528844707	8.15E-25	-0.003366374	0.951793641	0.056022007	0.314006527	0.069929083	0.208628052	0.328312773	1.32E-09	-0.019541961	0.725607974	0.204404505	0.000207258	0.303085946	2.48E-08	-0.196545752	0.000364612	-0.045633565	0.41225699	-0.091444747	0.099837609	0.081204783	0.144094261
CH25H	CH25H	CH25H	brown	0.082025027	0.140073579	-0.084041567	0.130554419	0.030044695	0.589422302	0.094717572	0.088231575	0.005978217	0.91450374	0.354682554	4.56E-11	-0.007353896	0.894932706	-0.015371049	0.782506473	0.094099336	0.090336843	0.330719695	9.84E-10	-0.059068441	0.288373804	0.041607958	0.454742611	0.148622278	0.007276357	0.005651861	0.919154662	-0.061343367	0.270174376	0.244831349	8.01E-06	0.287292853	1.36E-07	-0.192400028	0.000486979	-0.022304717	0.68871129	0.00616402	0.911857148	0.027973785	0.615344089
RCN3	RCN3	RCN3	brown	0.08157896	0.142249327	-0.151699204	0.006141398	-0.221200816	5.76E-05	-0.064058239	0.249501982	0.032265004	0.562200982	0.695360164	2.89E-48	-0.103573031	0.062179466	0.021071413	0.705097305	0.254135811	3.48E-06	0.465988737	6.36E-19	-0.060126549	0.279809036	0.038335298	0.49101849	0.051462298	0.355076142	0.239970538	1.22E-05	-0.020007341	0.719345448	0.006419634	0.90821774	0.108958794	0.049697211	-0.339186294	3.42E-10	-0.003116322	0.955370515	-0.218319752	7.23E-05	0.099241393	0.07399906
CREB3L1	CREB3L1	CREB3L1	brown	0.080656443	0.146830844	-0.148660147	0.00726132	-0.07315834	0.188320897	0.221312307	5.71E-05	-0.085106772	0.125731885	0.687937281	7.02E-47	-0.088238224	0.112352738	0.002338337	0.9665046	-7.78E-05	0.998884804	0.186965982	0.000705303	-0.143755512	0.009456435	0.025139278	0.651607632	0.050069054	0.368269638	0.267980323	9.47E-07	-0.065600664	0.238260085	-0.00225112	0.967753236	0.164052189	0.003014853	-0.309048429	1.27E-08	-0.117455536	0.034291015	-0.210590294	0.000130867	-0.134050028	0.015596047
GLIS2	GLIS2	GLIS2	brown	0.08065615	0.146832321	-0.087801288	0.114149496	0.048216898	0.386272296	0.171839273	0.001876587	0.018963397	0.733419088	0.605855239	6.06E-34	0.153732825	0.005481122	0.05181956	0.351741436	-0.051700846	0.352847331	0.247194718	6.50E-06	-0.219106016	6.80E-05	0.049757814	0.371257953	0.058036984	0.296890496	0.026721455	0.631257608	0.160431453	0.003733033	0.024186122	0.663994298	0.094294727	0.089667178	-0.358649559	2.67E-11	-0.031275026	0.57426346	-0.211961469	0.000117971	-0.087877812	0.113833201
TGOLN2	TGOLN2	TGOLN2	brown	0.080630361	0.146961994	-0.107452902	0.052956238	0.347781184	1.13E-10	0.081414327	0.143058836	-0.201586578	0.000254417	0.4286697	5.86E-16	0.095804662	0.084625352	0.018586586	0.73852124	-0.400961599	5.55E-14	-0.207225299	0.000168336	-0.345184125	1.59E-10	-0.020947631	0.706749601	-0.023089804	0.678355069	-0.097224453	0.080095222	-0.014575051	0.793508811	0.065285026	0.240531131	0.181686962	0.001001112	-0.275527894	4.51E-07	-0.130320285	0.018755163	-0.078369562	0.158671855	-0.250411874	4.88E-06
TMEM248	TMEM248	TMEM248	brown	-0.08000984	0.150108458	0.093659075	0.091860438	0.467994674	4.30E-19	0.126158622	0.022924559	0.16190341	0.003424215	0.347933353	1.11E-10	0.187484816	0.000681091	0.378725614	1.59E-12	0.036778261	0.508805716	0.192287781	0.000490769	-0.151432983	0.006232916	0.048766309	0.380877143	0.075674107	0.17353577	-0.003404003	0.951255461	-0.022423676	0.687138285	-0.031807752	0.56775725	-0.027419572	0.622364938	-0.364343125	1.22E-11	-0.006647564	0.90497411	-0.274830493	4.84E-07	-0.02045054	0.71339878
PAM	PAM	PAM	brown	0.079861813	0.150866555	-0.335243992	5.62E-10	-0.096870854	0.08120469	-0.174325199	0.001606227	-0.311025895	1.02E-08	0.405743808	2.61E-14	-0.103025389	0.063582002	-0.104684043	0.05941234	-0.325637864	1.83E-09	-0.174426751	0.001595983	-0.181215131	0.001032473	7.40E-05	0.998939454	0.282675359	2.19E-07	-0.06563282	0.238029565	-0.168045801	0.002370032	0.10203059	0.066196242	0.015786707	0.776778238	-0.068598678	0.21743823	-0.186712849	0.000717402	-0.078805725	0.156359654	-0.249217703	5.43E-06
EPS8L2	EPS8L2	EPS8L2	brown	-0.07978096	0.151281856	0.036277442	0.514597567	-0.102556049	0.064804608	0.013312295	0.811046092	0.000142579	0.997957041	-0.425370249	1.03E-15	-0.005738651	0.917917543	-0.059722669	0.283057681	-0.066693741	0.230511862	-0.179340366	0.001166236	0.134897549	0.014946868	-0.142217071	0.010257166	-0.049776229	0.371080726	-0.108719742	0.050203098	0.014105328	0.800020742	-0.105051129	0.058520727	0.001913188	0.972591975	0.352654532	5.97E-11	-0.009515762	0.864309686	0.320121228	3.53E-09	0.032077874	0.564471718
MARCKS	MARCKS	MARCKS	brown	0.079675115	0.151826837	-0.075295324	0.175704922	-0.09463869	0.088497978	-0.017347356	0.75538071	0.033188217	0.551062954	0.333015427	7.41E-10	-0.171047145	0.001971105	0.113844812	0.040254111	0.144762537	0.008962828	0.271772504	6.54E-07	0.020842688	0.708151501	0.003494657	0.949958996	-0.058607517	0.292159159	0.010150544	0.855354226	0.007252606	0.896371682	-0.069600483	0.210779774	0.097717473	0.078568798	-0.220580223	6.05E-05	0.051809226	0.35183762	0.040947128	0.461944191	0.061141333	0.271758191
LBH	LBH	LBH	brown	0.079074017	0.154950069	0.020068746	0.718520522	0.099457527	0.073368817	0.144203366	0.009234009	-0.011832154	0.83172262	0.360283185	2.14E-11	-0.020232261	0.716325432	0.052152831	0.34864853	-0.014903349	0.78896596	0.064047791	0.249579366	-0.045422791	0.41442164	0.033202413	0.550892529	0.115540018	0.037353535	-0.023926413	0.667385411	-0.010342553	0.852648979	0.072096016	0.194834539	0.204600887	0.000204296	-0.364370633	1.22E-11	-0.113696957	0.040515876	0.05484868	0.324265121	-0.034371844	0.536943078
C1QTNF1	C1QTNF1	C1QTNF1	brown	0.078178686	0.159691799	-0.113474971	0.040911581	-0.218327343	7.22E-05	0.267388914	1.00E-06	0.008584953	0.877472571	0.50535189	1.81E-22	-0.09443459	0.089190269	0.153589387	0.005525513	0.006693815	0.904316113	0.102149624	0.065878863	-0.075157382	0.176499843	-0.025965383	0.640948774	0.017452405	0.753946911	0.014968665	0.788062988	-0.110740186	0.046059842	0.093574591	0.092155144	0.254582989	3.34E-06	-0.278293253	3.42E-07	0.033892588	0.542638413	-0.023667937	0.670767155	0.009963526	0.85799079
SMAD7	SMAD7	SMAD7	brown	0.077276477	0.164579627	-0.177386254	0.001322478	-0.1827776	0.00093195	0.094703749	0.088278213	-0.208139365	0.00015727	0.432987831	2.77E-16	-0.100818172	0.069500873	-0.102588228	0.064720171	-0.210522378	0.000131539	-0.049154048	0.37709745	-0.186762496	0.000715014	-0.043825661	0.431040385	0.256081688	2.91E-06	-0.003667154	0.947492431	0.005075539	0.927374508	0.004221087	0.93957514	0.123803993	0.025621452	-0.165328014	0.002793348	-0.071654686	0.197588386	-0.000406651	0.9941733	-0.203865221	0.000215597
CUL7	CUL7	CUL7	brown	-0.076450668	0.169151072	-0.058467411	0.293316335	0.169968834	0.002106767	0.05869463	0.291441201	0.157762555	0.004357902	0.402808586	4.15E-14	0.100023207	0.071739972	0.071593976	0.197969415	0.04366648	0.43271754	0.422225168	1.75E-15	-0.24128451	1.09E-05	0.108815364	0.050000229	0.133242602	0.016237348	0.149331868	0.006999167	0.013624024	0.806707618	0.061795108	0.266655861	-0.040257474	0.469526991	-0.262548224	1.59E-06	0.043731584	0.43203114	-0.238180207	1.43E-05	-0.099916895	0.072043822
TIMP1	TIMP1	TIMP1	brown	0.075561147	0.174180554	-0.014823295	0.790073062	-0.214317839	9.86E-05	0.113093656	0.041598909	0.013959143	0.802050203	0.501467459	4.24E-22	-0.128924368	0.020073414	0.065049514	0.242235527	0.325588726	1.84E-09	0.323197922	2.45E-09	0.143202911	0.009737431	0.054649919	0.326024195	0.136671813	0.013664095	0.257575296	2.54E-06	-0.003362127	0.951854387	0.10837572	0.050938658	0.36042388	2.10E-11	-0.441688212	5.95E-17	0.058935936	0.289458617	-0.021536868	0.698896641	0.210705463	0.000129735
GLG1	GLG1	GLG1	brown	0.075304038	0.175654794	-0.198669603	0.000313653	0.149854131	0.006801225	-0.177327272	0.001327479	-0.044193871	0.427175268	0.4862814	1.08E-20	0.011478879	0.836675384	0.028598949	0.607466314	-0.229187732	3.03E-05	0.079526264	0.152595769	-0.4095291	1.42E-14	-0.011291808	0.83930066	0.044126889	0.427876886	-0.022519554	0.68587146	0.051619713	0.353604384	-0.048875653	0.379808915	-0.154580978	0.005225127	-0.310514071	1.08E-08	0.11466445	0.038828764	-0.321227391	3.09E-09	-0.156927964	0.004571836
PLOD1	PLOD1	PLOD1	brown	0.074361097	0.181140831	-0.075436298	0.174895273	-0.262509651	1.60E-06	-0.050713418	0.362130429	-0.000400117	0.994266909	0.439014011	9.60E-17	-0.132790425	0.016606473	0.015148867	0.78557323	0.07001155	0.208090544	0.276162844	4.23E-07	-0.036686235	0.509867414	-0.020537509	0.712233892	-0.009345354	0.866716781	0.095495836	0.085637544	0.067710578	0.223465701	-0.075273165	0.175832438	-0.019328383	0.728488206	-0.383107491	8.38E-13	0.25706518	2.66E-06	-0.065967421	0.235640207	0.102865561	0.063996197
FBLN2	FBLN2	FBLN2	brown	0.074108831	0.18262976	-0.239752995	1.25E-05	-0.046982112	0.39856607	0.14288495	0.009902448	-0.157067417	0.004535444	0.718999944	5.65E-53	-0.049928753	0.36961486	-0.035101851	0.528325794	-0.135974772	0.014156024	0.065988524	0.235490074	-0.261053823	1.83E-06	0.007099998	0.898540346	0.061192128	0.271359402	0.280197109	2.82E-07	-0.051392418	0.35573072	0.109392682	0.04878988	0.253115295	3.82E-06	-0.247823106	6.15E-06	-0.161896422	0.003425625	-0.204635163	0.000203784	-0.178207625	0.001254599
APOD	APOD	APOD	brown	0.073473925	0.186417046	-0.103238034	0.063034349	0.061202268	0.271279834	0.064634394	0.245260287	0.039627481	0.476513253	0.337167317	4.42E-10	-0.015869352	0.775640721	0.054307123	0.329072496	0.149062752	0.007103162	0.164314321	0.002968081	-0.105071797	0.058470857	0.048442834	0.384048025	0.18058853	0.001075522	0.099147928	0.074272964	-0.026745343	0.63095243	0.334059268	6.51E-10	0.2347076	1.91E-05	-0.222015649	5.40E-05	-0.049094472	0.377676699	-0.136630734	0.013692663	-0.02217112	0.690479454
GNAI2	GNAI2	GNAI2	brown	0.073090251	0.188733529	-0.046761682	0.400785131	-0.309961167	1.15E-08	0.112673303	0.042367855	-0.118287671	0.03302869	0.569707395	2.32E-29	-0.212619453	0.000112215	-0.058996055	0.288966085	0.02254058	0.685593771	0.077835218	0.161539535	0.136822145	0.013559991	0.024731802	0.656891507	0.02460347	0.658559182	-0.020817916	0.708482574	-0.006813381	0.902615396	0.068024189	0.221323806	0.623881241	1.86E-36	-0.417984426	3.56E-15	-8.40E-05	0.998796672	0.277716979	3.62E-07	0.062612129	0.260372239
[truncated: 5,481 more rows]
