# Supplementary material for: Integrating Clinical and Genetic Analysis of Perineural Invasion in Head and Neck Squamous Cell Carcinoma
Source: Front Oncol. 2019 May 31;9:434. doi: 10.3389/fonc.2019.00434 (PMC6555133; doi:10.3389/fonc.2019.00434)
Supplement: Supplementary Data Sheet 3 — Relationships among genes in the brown module. The coexpression network was visualized in Cytoscape. [file Data_Sheet_3.CSV]

fromNode	toNode	weight	direction	fromAltName	toAltName
CRTAP	TAGLN	0.028177726	undirected	NA	NA
CRTAP	ADAM12	0.054177002	undirected	NA	NA
CRTAP	LAMB2	0.024256111	undirected	NA	NA
CRTAP	DCN	0.020281144	undirected	NA	NA
CRTAP	FBN1	0.051490952	undirected	NA	NA
CRTAP	CTSK	0.023618567	undirected	NA	NA
CRTAP	MXRA5	0.0335332	undirected	NA	NA
CRTAP	MXRA8	0.040015292	undirected	NA	NA
CRTAP	ANTXR1	0.037146205	undirected	NA	NA
CRTAP	LRRC17	0.026788128	undirected	NA	NA
CRTAP	LRRC15	0.041850483	undirected	NA	NA
CRTAP	FAP	0.027573512	undirected	NA	NA
CRTAP	SFRP2	0.025602463	undirected	NA	NA
CRTAP	COL1A2	0.061329788	undirected	NA	NA
CRTAP	COL1A1	0.056046576	undirected	NA	NA
CRTAP	COL6A1	0.048655399	undirected	NA	NA
CRTAP	COL6A3	0.048379004	undirected	NA	NA
CRTAP	COL6A2	0.048279577	undirected	NA	NA
CRTAP	EMILIN1	0.034491744	undirected	NA	NA
CRTAP	SCARF2	0.029602083	undirected	NA	NA
CRTAP	ISLR	0.026569548	undirected	NA	NA
CRTAP	DAB2	0.037036023	undirected	NA	NA
CRTAP	FIBIN	0.033705844	undirected	NA	NA
CRTAP	MIR4649	0.060540889	undirected	NA	NA
CRTAP	CDH11	0.02892836	undirected	NA	NA
CRTAP	OLFML3	0.039688168	undirected	NA	NA
CRTAP	MIR3606	0.056725824	undirected	NA	NA
CRTAP	FNDC1	0.020845754	undirected	NA	NA
CRTAP	CPQ	0.027850973	undirected	NA	NA
CRTAP	CMTM3	0.037482281	undirected	NA	NA
CRTAP	PDGFRB	0.047549303	undirected	NA	NA
CRTAP	PDGFRL	0.043567524	undirected	NA	NA
CRTAP	ADAMTS2	0.036829972	undirected	NA	NA
CRTAP	TIMP2	0.070585109	undirected	NA	NA
CRTAP	CERCAM	0.03684011	undirected	NA	NA
CRTAP	MMP2	0.051410628	undirected	NA	NA
CRTAP	COL5A2	0.052533822	undirected	NA	NA
CRTAP	COL5A1	0.056085581	undirected	NA	NA
CRTAP	LRRC32	0.033095611	undirected	NA	NA
CRTAP	THY1	0.043531802	undirected	NA	NA
CRTAP	ANGPTL2	0.037152207	undirected	NA	NA
CRTAP	MMP14	0.027433038	undirected	NA	NA
CRTAP	CALD1	0.02852186	undirected	NA	NA
CRTAP	EFEMP2	0.044571394	undirected	NA	NA
CRTAP	LOXL1	0.024481104	undirected	NA	NA
CRTAP	LOXL2	0.021127954	undirected	NA	NA
CRTAP	SPARC	0.051843963	undirected	NA	NA
CRTAP	RCN3	0.026516912	undirected	NA	NA
CRTAP	OLFML2B	0.058047488	undirected	NA	NA
CRTAP	SDC2	0.026724958	undirected	NA	NA
CRTAP	MYL9	0.028897134	undirected	NA	NA
CRTAP	MIR198	0.053256604	undirected	NA	NA
CRTAP	POSTN	0.05334204	undirected	NA	NA
CRTAP	TNFAIP6	0.023137457	undirected	NA	NA
CRTAP	TGFB3	0.029263789	undirected	NA	NA
CRTAP	ASPN	0.031919519	undirected	NA	NA
CRTAP	SULF1	0.033268859	undirected	NA	NA
CRTAP	COL8A2	0.022385743	undirected	NA	NA
CRTAP	COL8A1	0.030128273	undirected	NA	NA
CRTAP	CTHRC1	0.029177638	undirected	NA	NA
CRTAP	ITGA11	0.031983722	undirected	NA	NA
CRTAP	P3H1	0.038714881	undirected	NA	NA
CRTAP	FAM198B	0.054523824	undirected	NA	NA
CRTAP	PCOLCE	0.051489659	undirected	NA	NA
CRTAP	PLPP4	0.037162373	undirected	NA	NA
CRTAP	ERLEC1	0.023505855	undirected	NA	NA
CRTAP	TMEM119	0.039836711	undirected	NA	NA
CRTAP	PMP22	0.020918259	undirected	NA	NA
CRTAP	LAMA4	0.055844868	undirected	NA	NA
CRTAP	THBS2	0.022484253	undirected	NA	NA
CRTAP	ACTA2	0.026559281	undirected	NA	NA
CRTAP	HTRA3	0.021172875	undirected	NA	NA
CRTAP	GPX8	0.029414109	undirected	NA	NA
CRTAP	BGN	0.030608554	undirected	NA	NA
CRTAP	VCAN	0.037475361	undirected	NA	NA
NLGN2	FKBP10	0.029029478	undirected	NA	NA
NLGN2	ADAM12	0.023649918	undirected	NA	NA
NLGN2	TUBA1A	0.036452538	undirected	NA	NA
NLGN2	FBN1	0.021277322	undirected	NA	NA
NLGN2	MXRA8	0.028137191	undirected	NA	NA
NLGN2	COL1A2	0.039365954	undirected	NA	NA
NLGN2	COL1A1	0.035407371	undirected	NA	NA
NLGN2	COL6A1	0.026588004	undirected	NA	NA
NLGN2	COL6A3	0.022523295	undirected	NA	NA
NLGN2	COL6A2	0.035598035	undirected	NA	NA
NLGN2	EMILIN1	0.064707452	undirected	NA	NA
NLGN2	SCARF2	0.053414192	undirected	NA	NA
NLGN2	FIBIN	0.025288587	undirected	NA	NA
NLGN2	MIR4649	0.030680805	undirected	NA	NA
NLGN2	PRAF2	0.043940214	undirected	NA	NA
NLGN2	OLFML3	0.032846176	undirected	NA	NA
NLGN2	MIR3606	0.027141958	undirected	NA	NA
NLGN2	CPQ	0.020420961	undirected	NA	NA
NLGN2	CMTM3	0.040256826	undirected	NA	NA
NLGN2	SNHG18	0.022741724	undirected	NA	NA
NLGN2	PDGFRL	0.022328812	undirected	NA	NA
NLGN2	TIMP2	0.03667473	undirected	NA	NA
NLGN2	CERCAM	0.035964803	undirected	NA	NA
NLGN2	MMP2	0.026129473	undirected	NA	NA
NLGN2	COL5A2	0.025960336	undirected	NA	NA
NLGN2	COL5A1	0.035500449	undirected	NA	NA
NLGN2	THY1	0.025180578	undirected	NA	NA
NLGN2	RARRES2	0.0326408	undirected	NA	NA
NLGN2	EFEMP2	0.06606103	undirected	NA	NA
NLGN2	SPARC	0.027174206	undirected	NA	NA
NLGN2	RCN3	0.041618337	undirected	NA	NA
NLGN2	OLFML2B	0.045460729	undirected	NA	NA
NLGN2	SDC2	0.022751922	undirected	NA	NA
NLGN2	MYL9	0.034559285	undirected	NA	NA
NLGN2	MAGED1	0.041043892	undirected	NA	NA
NLGN2	MAGED2	0.037842824	undirected	NA	NA
NLGN2	MIR198	0.030621624	undirected	NA	NA
NLGN2	POSTN	0.022486123	undirected	NA	NA
NLGN2	MFAP2	0.022675732	undirected	NA	NA
NLGN2	P3H4	0.036393318	undirected	NA	NA
NLGN2	P3H1	0.045624172	undirected	NA	NA
NLGN2	FAM198B	0.022260942	undirected	NA	NA
NLGN2	PCOLCE	0.034966191	undirected	NA	NA
NLGN2	LTBP3	0.02138638	undirected	NA	NA
NLGN2	VIM	0.025382794	undirected	NA	NA
NLGN2	PLPP4	0.031067306	undirected	NA	NA
NLGN2	TMEM119	0.039805226	undirected	NA	NA
NLGN2	PMP22	0.035740783	undirected	NA	NA
NLGN2	LAMA4	0.028086553	undirected	NA	NA
NLGN2	GPX7	0.03868532	undirected	NA	NA
NLGN2	GPX8	0.027609226	undirected	NA	NA
NLGN2	BGN	0.02097191	undirected	NA	NA
TAGLN	LIF	0.020573456	undirected	NA	NA
TAGLN	SMPD1	0.03169226	undirected	NA	NA
TAGLN	FKBP10	0.063952135	undirected	NA	NA
TAGLN	MAGEH1	0.037265072	undirected	NA	NA
TAGLN	ADAM12	0.144284995	undirected	NA	NA
TAGLN	LAMB1	0.042803094	undirected	NA	NA
TAGLN	LAMB2	0.083433983	undirected	NA	NA
TAGLN	TIMP1	0.024675721	undirected	NA	NA
TAGLN	TUBA1A	0.041050093	undirected	NA	NA
TAGLN	GPC4	0.045754461	undirected	NA	NA
TAGLN	CHPF	0.054038413	undirected	NA	NA
TAGLN	DCN	0.052745458	undirected	NA	NA
TAGLN	ALDH1B1	0.046876508	undirected	NA	NA
TAGLN	FBN1	0.121310422	undirected	NA	NA
TAGLN	CTSK	0.07063774	undirected	NA	NA
TAGLN	MXRA5	0.082080839	undirected	NA	NA
TAGLN	MXRA7	0.048932053	undirected	NA	NA
TAGLN	MXRA8	0.116345273	undirected	NA	NA
TAGLN	ITGB5	0.044825345	undirected	NA	NA
TAGLN	GADD45B	0.073310188	undirected	NA	NA
TAGLN	LRP1	0.03077917	undirected	NA	NA
TAGLN	ANTXR1	0.088888524	undirected	NA	NA
TAGLN	LRRC17	0.06979906	undirected	NA	NA
TAGLN	LRRC15	0.108513344	undirected	NA	NA
TAGLN	FAP	0.083886628	undirected	NA	NA
TAGLN	CRISPLD2	0.041963449	undirected	NA	NA
TAGLN	SFRP2	0.080220005	undirected	NA	NA
TAGLN	COL1A2	0.217613987	undirected	NA	NA
TAGLN	COL1A1	0.214746697	undirected	NA	NA
TAGLN	COL6A1	0.111464799	undirected	NA	NA
TAGLN	COL6A3	0.096716433	undirected	NA	NA
TAGLN	COL6A2	0.111880746	undirected	NA	NA
TAGLN	EMILIN1	0.129263945	undirected	NA	NA
TAGLN	SCARF2	0.077934955	undirected	NA	NA
TAGLN	COMP	0.053542894	undirected	NA	NA
TAGLN	ISLR	0.101435398	undirected	NA	NA
TAGLN	DAB2	0.077069979	undirected	NA	NA
TAGLN	CGB5	0.105369042	undirected	NA	NA
TAGLN	CGB3	0.106127336	undirected	NA	NA
TAGLN	FIBIN	0.066578041	undirected	NA	NA
TAGLN	NREP	0.091997099	undirected	NA	NA
TAGLN	KDF1	0.021155929	undirected	NA	NA
TAGLN	CD248	0.109675269	undirected	NA	NA
TAGLN	MIR4649	0.202034305	undirected	NA	NA
TAGLN	CDH11	0.06317253	undirected	NA	NA
TAGLN	TMEM204	0.060412952	undirected	NA	NA
TAGLN	OLFML3	0.152577227	undirected	NA	NA
TAGLN	FAM109B	0.022287846	undirected	NA	NA
TAGLN	LAPTM4A	0.020576705	undirected	NA	NA
TAGLN	LUM	0.05584263	undirected	NA	NA
TAGLN	MIR3606	0.133639374	undirected	NA	NA
TAGLN	RGS16	0.042854617	undirected	NA	NA
TAGLN	SMAD7	0.026858883	undirected	NA	NA
TAGLN	DPT	0.086898086	undirected	NA	NA
TAGLN	IGFBP7	0.081113118	undirected	NA	NA
TAGLN	IGFBP4	0.05025104	undirected	NA	NA
TAGLN	APLNR	0.021089318	undirected	NA	NA
TAGLN	MFGE8	0.059232278	undirected	NA	NA
TAGLN	FNDC1	0.059195449	undirected	NA	NA
TAGLN	EDIL3	0.077838417	undirected	NA	NA
TAGLN	EPYC	0.024079882	undirected	NA	NA
TAGLN	CPQ	0.087499519	undirected	NA	NA
TAGLN	CMTM3	0.133119466	undirected	NA	NA
TAGLN	COL11A1	0.086961529	undirected	NA	NA
TAGLN	SNHG18	0.029341794	undirected	NA	NA
TAGLN	PDGFRB	0.108791109	undirected	NA	NA
TAGLN	PDGFRL	0.117054424	undirected	NA	NA
TAGLN	F2R	0.026007218	undirected	NA	NA
TAGLN	FZD1	0.031042818	undirected	NA	NA
TAGLN	LPAR1	0.021041664	undirected	NA	NA
TAGLN	MYADM	0.021427576	undirected	NA	NA
TAGLN	PRRX1	0.048811114	undirected	NA	NA
TAGLN	ADAMTS2	0.084574814	undirected	NA	NA
TAGLN	TIMP2	0.197738535	undirected	NA	NA
TAGLN	PLOD1	0.024361318	undirected	NA	NA
TAGLN	ARMCX1	0.036372344	undirected	NA	NA
TAGLN	PLXND1	0.060021451	undirected	NA	NA
TAGLN	CERCAM	0.10195629	undirected	NA	NA
TAGLN	MMP9	0.041833718	undirected	NA	NA
TAGLN	MMP2	0.148655484	undirected	NA	NA
TAGLN	COL5A2	0.122335535	undirected	NA	NA
TAGLN	COL5A3	0.062843534	undirected	NA	NA
TAGLN	LAMP5	0.037333029	undirected	NA	NA
TAGLN	COL5A1	0.156503062	undirected	NA	NA
TAGLN	PDGFB	0.029526063	undirected	NA	NA
TAGLN	PDGFC	0.026349798	undirected	NA	NA
TAGLN	LRRC32	0.095612251	undirected	NA	NA
TAGLN	FAM114A1	0.027044781	undirected	NA	NA
TAGLN	UBTD1	0.035021919	undirected	NA	NA
TAGLN	CALU	0.074289252	undirected	NA	NA
TAGLN	GREM1	0.05221393	undirected	NA	NA
TAGLN	COL12A1	0.048926555	undirected	NA	NA
TAGLN	ANXA6	0.023267729	undirected	NA	NA
TAGLN	THY1	0.175613927	undirected	NA	NA
TAGLN	TNS3	0.032953266	undirected	NA	NA
TAGLN	ANGPTL2	0.090719597	undirected	NA	NA
TAGLN	MMP14	0.072264544	undirected	NA	NA
TAGLN	MMP11	0.101962839	undirected	NA	NA
TAGLN	CALD1	0.101481657	undirected	NA	NA
TAGLN	RARRES2	0.069487654	undirected	NA	NA
TAGLN	PXDN	0.052144485	undirected	NA	NA
TAGLN	EFEMP2	0.159334653	undirected	NA	NA
TAGLN	ANPEP	0.027173688	undirected	NA	NA
TAGLN	ARL4C	0.029212765	undirected	NA	NA
TAGLN	LOXL1	0.138405937	undirected	NA	NA
TAGLN	LOXL2	0.099957672	undirected	NA	NA
TAGLN	SPARC	0.217667324	undirected	NA	NA
TAGLN	RCN3	0.069015487	undirected	NA	NA
TAGLN	RHOQ	0.022567722	undirected	NA	NA
TAGLN	ENG	0.021207856	undirected	NA	NA
TAGLN	CCDC80	0.077812199	undirected	NA	NA
TAGLN	OLFML2B	0.18245562	undirected	NA	NA
TAGLN	SDC2	0.085298181	undirected	NA	NA
TAGLN	COL18A1	0.044423586	undirected	NA	NA
TAGLN	CYBRD1	0.029753902	undirected	NA	NA
TAGLN	SPON2	0.037129216	undirected	NA	NA
TAGLN	SPON1	0.042835326	undirected	NA	NA
TAGLN	MYL9	0.149534341	undirected	NA	NA
TAGLN	DPYSL3	0.034432978	undirected	NA	NA
TAGLN	LGALS1	0.021502441	undirected	NA	NA
TAGLN	SLC39A14	0.021343698	undirected	NA	NA
TAGLN	BMP1	0.071663894	undirected	NA	NA
TAGLN	DIO2	0.025070548	undirected	NA	NA
TAGLN	FN1	0.084087669	undirected	NA	NA
TAGLN	PTK7	0.025470601	undirected	NA	NA
TAGLN	MIR671	0.020165047	undirected	NA	NA
TAGLN	COL15A1	0.026870015	undirected	NA	NA
TAGLN	MAGED1	0.031129686	undirected	NA	NA
TAGLN	MAGED2	0.036262071	undirected	NA	NA
TAGLN	GLIS2	0.057071853	undirected	NA	NA
TAGLN	TPM1	0.048878202	undirected	NA	NA
TAGLN	GFPT2	0.03133923	undirected	NA	NA
TAGLN	MIR198	0.182970069	undirected	NA	NA
TAGLN	POSTN	0.168296794	undirected	NA	NA
TAGLN	TNFAIP6	0.055032976	undirected	NA	NA
TAGLN	FBLN2	0.070572765	undirected	NA	NA
TAGLN	FBLN1	0.029794385	undirected	NA	NA
TAGLN	TGFB3	0.074061878	undirected	NA	NA
TAGLN	THBS4	0.024614048	undirected	NA	NA
TAGLN	MFAP5	0.036503753	undirected	NA	NA
TAGLN	MFAP2	0.071512475	undirected	NA	NA
TAGLN	ASPN	0.101956245	undirected	NA	NA
TAGLN	SULF1	0.08520476	undirected	NA	NA
TAGLN	CNN1	0.204970181	undirected	NA	NA
TAGLN	CNN3	0.079491552	undirected	NA	NA
TAGLN	CLEC11A	0.127348584	undirected	NA	NA
TAGLN	COL8A2	0.114081435	undirected	NA	NA
TAGLN	COL8A1	0.069999149	undirected	NA	NA
TAGLN	CXCL12	0.025355273	undirected	NA	NA
TAGLN	COL16A1	0.029116766	undirected	NA	NA
TAGLN	TMEM263	0.034445596	undirected	NA	NA
TAGLN	CTGF	0.118108345	undirected	NA	NA
TAGLN	MARCKS	0.023817879	undirected	NA	NA
TAGLN	SFRP4	0.049110338	undirected	NA	NA
TAGLN	PLXDC2	0.038454142	undirected	NA	NA
TAGLN	FILIP1L	0.059389171	undirected	NA	NA
TAGLN	RFLNB	0.05421773	undirected	NA	NA
TAGLN	CTHRC1	0.11089449	undirected	NA	NA
TAGLN	WISP1	0.020484325	undirected	NA	NA
TAGLN	ITGA11	0.14196748	undirected	NA	NA
TAGLN	ACTG2	0.09893239	undirected	NA	NA
TAGLN	LHFP	0.055022482	undirected	NA	NA
TAGLN	MEGF6	0.034256268	undirected	NA	NA
TAGLN	KDELR2	0.029704103	undirected	NA	NA
TAGLN	KDELR3	0.044948555	undirected	NA	NA
TAGLN	SPOCK1	0.027853331	undirected	NA	NA
TAGLN	CSRP1	0.037580809	undirected	NA	NA
TAGLN	P3H4	0.028754604	undirected	NA	NA
TAGLN	P3H1	0.103545323	undirected	NA	NA
TAGLN	CYB5R3	0.033204102	undirected	NA	NA
TAGLN	MLLT11	0.020899779	undirected	NA	NA
TAGLN	CD99	0.035228996	undirected	NA	NA
TAGLN	SERPINH1	0.059054884	undirected	NA	NA
TAGLN	SRPX2	0.118379553	undirected	NA	NA
TAGLN	LOX	0.041739826	undirected	NA	NA
TAGLN	PLVAP	0.030246485	undirected	NA	NA
TAGLN	FAM198B	0.118859366	undirected	NA	NA
TAGLN	MICAL2	0.024557425	undirected	NA	NA
TAGLN	PCOLCE	0.17168403	undirected	NA	NA
TAGLN	COL10A1	0.083187888	undirected	NA	NA
TAGLN	C11orf96	0.038228935	undirected	NA	NA
TAGLN	GGT5	0.076446894	undirected	NA	NA
TAGLN	LTBP3	0.023648434	undirected	NA	NA
TAGLN	VIM	0.050383852	undirected	NA	NA
TAGLN	ARF4	0.038200242	undirected	NA	NA
TAGLN	MEDAG	0.030336515	undirected	NA	NA
TAGLN	GAS1	0.041464482	undirected	NA	NA
TAGLN	PLPP4	0.165202877	undirected	NA	NA
TAGLN	SH3PXD2B	0.02637676	undirected	NA	NA
TAGLN	VAT1	0.033886129	undirected	NA	NA
TAGLN	A2M	0.022871337	undirected	NA	NA
TAGLN	C1QTNF3	0.117432086	undirected	NA	NA
TAGLN	C1QTNF1	0.033994547	undirected	NA	NA
TAGLN	C1QTNF6	0.054846224	undirected	NA	NA
TAGLN	CREB3L1	0.122156917	undirected	NA	NA
TAGLN	WIPF1	0.026671436	undirected	NA	NA
TAGLN	IL1R1	0.024202473	undirected	NA	NA
TAGLN	TMEM119	0.085856087	undirected	NA	NA
TAGLN	PMP22	0.065011336	undirected	NA	NA
TAGLN	FKBP9	0.020501501	undirected	NA	NA
TAGLN	MRC2	0.081449955	undirected	NA	NA
TAGLN	FAM127A	0.023789697	undirected	NA	NA
TAGLN	LAMA4	0.124528396	undirected	NA	NA
TAGLN	CYR61	0.099298389	undirected	NA	NA
TAGLN	THBS2	0.083386208	undirected	NA	NA
TAGLN	THBS3	0.130287453	undirected	NA	NA
TAGLN	SLC2A3	0.036070233	undirected	NA	NA
TAGLN	FMOD	0.041283732	undirected	NA	NA
TAGLN	ACTA2	0.167060472	undirected	NA	NA
TAGLN	HTRA1	0.086580965	undirected	NA	NA
TAGLN	HTRA3	0.082190913	undirected	NA	NA
TAGLN	PEA15	0.078216796	undirected	NA	NA
TAGLN	GPX7	0.030498712	undirected	NA	NA
TAGLN	GPX8	0.056751485	undirected	NA	NA
TAGLN	BGN	0.158261486	undirected	NA	NA
TAGLN	VCAN	0.090563071	undirected	NA	NA
COL14A1	ADAM12	0.063546779	undirected	NA	NA
COL14A1	LAMB2	0.028984864	undirected	NA	NA
COL14A1	DCN	0.032859535	undirected	NA	NA
COL14A1	RGS5	0.036701374	undirected	NA	NA
COL14A1	FBN1	0.086155064	undirected	NA	NA
COL14A1	CTSK	0.033414587	undirected	NA	NA
COL14A1	VWF	0.035792373	undirected	NA	NA
COL14A1	MXRA5	0.043908284	undirected	NA	NA
COL14A1	MXRA8	0.0344991	undirected	NA	NA
COL14A1	ANTXR1	0.052031838	undirected	NA	NA
COL14A1	LRRC15	0.057991113	undirected	NA	NA
COL14A1	FAP	0.026664772	undirected	NA	NA
COL14A1	CRISPLD2	0.029642046	undirected	NA	NA
COL14A1	SFRP2	0.040298609	undirected	NA	NA
COL14A1	COL1A2	0.06267614	undirected	NA	NA
COL14A1	COL1A1	0.052321231	undirected	NA	NA
COL14A1	COL6A1	0.053124757	undirected	NA	NA
COL14A1	COL6A3	0.064728303	undirected	NA	NA
COL14A1	COL6A2	0.04654816	undirected	NA	NA
COL14A1	EMILIN1	0.043569746	undirected	NA	NA
COL14A1	SCARF2	0.021767538	undirected	NA	NA
COL14A1	ISLR	0.028300015	undirected	NA	NA
COL14A1	DAB2	0.072321154	undirected	NA	NA
COL14A1	FIBIN	0.039585845	undirected	NA	NA
COL14A1	MIR4649	0.062670668	undirected	NA	NA
COL14A1	CDH11	0.038960689	undirected	NA	NA
COL14A1	OLFML3	0.034720496	undirected	NA	NA
COL14A1	AQP1	0.060175229	undirected	NA	NA
COL14A1	MIR3606	0.073264214	undirected	NA	NA
COL14A1	APLNR	0.053973259	undirected	NA	NA
COL14A1	FNDC1	0.050821637	undirected	NA	NA
COL14A1	CPQ	0.025703495	undirected	NA	NA
COL14A1	CMTM3	0.026120622	undirected	NA	NA
COL14A1	PDGFRB	0.074174663	undirected	NA	NA
COL14A1	PDGFRL	0.060343607	undirected	NA	NA
COL14A1	F2R	0.025791177	undirected	NA	NA
COL14A1	PRRX1	0.032266582	undirected	NA	NA
COL14A1	ADAMTS2	0.065876429	undirected	NA	NA
COL14A1	TIMP2	0.083426903	undirected	NA	NA
COL14A1	PLXND1	0.033013999	undirected	NA	NA
COL14A1	MMP2	0.065362359	undirected	NA	NA
COL14A1	COL5A2	0.059586559	undirected	NA	NA
COL14A1	COL5A1	0.058903331	undirected	NA	NA
COL14A1	LRRC32	0.063198925	undirected	NA	NA
COL14A1	COL12A1	0.0270548	undirected	NA	NA
COL14A1	THY1	0.040637938	undirected	NA	NA
COL14A1	TNS3	0.032332653	undirected	NA	NA
COL14A1	TNS1	0.038800725	undirected	NA	NA
COL14A1	ANGPTL2	0.07500149	undirected	NA	NA
COL14A1	CALD1	0.025542286	undirected	NA	NA
COL14A1	EFEMP2	0.034797086	undirected	NA	NA
COL14A1	SPARC	0.046666816	undirected	NA	NA
COL14A1	ENG	0.053178202	undirected	NA	NA
COL14A1	CCDC80	0.035074879	undirected	NA	NA
COL14A1	OLFML2B	0.060817874	undirected	NA	NA
COL14A1	SDC2	0.021584796	undirected	NA	NA
COL14A1	SPON1	0.04277508	undirected	NA	NA
COL14A1	COL15A1	0.058256735	undirected	NA	NA
COL14A1	MIR198	0.058127524	undirected	NA	NA
COL14A1	POSTN	0.055818143	undirected	NA	NA
COL14A1	TNFAIP6	0.023939557	undirected	NA	NA
COL14A1	FBLN2	0.025650939	undirected	NA	NA
COL14A1	TGFB3	0.050982105	undirected	NA	NA
COL14A1	PECAM1	0.083945299	undirected	NA	NA
COL14A1	ASPN	0.045120543	undirected	NA	NA
COL14A1	SULF1	0.039441984	undirected	NA	NA
COL14A1	COL8A1	0.0467334	undirected	NA	NA
COL14A1	FOLR2	0.033896108	undirected	NA	NA
COL14A1	CXCL12	0.045299495	undirected	NA	NA
COL14A1	SFRP4	0.022495015	undirected	NA	NA
COL14A1	PLXDC2	0.023920433	undirected	NA	NA
COL14A1	FILIP1L	0.037369255	undirected	NA	NA
COL14A1	CTHRC1	0.022307404	undirected	NA	NA
COL14A1	ITGA11	0.029244726	undirected	NA	NA
COL14A1	LHFP	0.035686504	undirected	NA	NA
COL14A1	P3H1	0.021742987	undirected	NA	NA
COL14A1	CD93	0.08336795	undirected	NA	NA
COL14A1	PLVAP	0.048877332	undirected	NA	NA
COL14A1	FAM198B	0.0783179	undirected	NA	NA
COL14A1	PCOLCE	0.042472404	undirected	NA	NA
COL14A1	GGT5	0.024138535	undirected	NA	NA
COL14A1	MEDAG	0.021713268	undirected	NA	NA
COL14A1	PLPP4	0.027922777	undirected	NA	NA
COL14A1	SH3PXD2B	0.02726981	undirected	NA	NA
COL14A1	A2M	0.085701046	undirected	NA	NA
COL14A1	WIPF1	0.046972253	undirected	NA	NA
COL14A1	IL1R1	0.02391197	undirected	NA	NA
COL14A1	TMEM119	0.054043695	undirected	NA	NA
COL14A1	PMP22	0.032635462	undirected	NA	NA
COL14A1	SOD3	0.025148899	undirected	NA	NA
COL14A1	LAMA4	0.080308237	undirected	NA	NA
COL14A1	THBS2	0.032326771	undirected	NA	NA
COL14A1	FMOD	0.046566294	undirected	NA	NA
COL14A1	ACTA2	0.022133874	undirected	NA	NA
COL14A1	GPX8	0.021734717	undirected	NA	NA
COL14A1	BGN	0.021994135	undirected	NA	NA
COL14A1	VCAN	0.065812299	undirected	NA	NA
LIF	ADAM12	0.034485237	undirected	NA	NA
LIF	FBN1	0.032876417	undirected	NA	NA
LIF	MXRA5	0.020473478	undirected	NA	NA
LIF	MXRA8	0.032051398	undirected	NA	NA
LIF	LRRC15	0.025501761	undirected	NA	NA
LIF	FAP	0.020567103	undirected	NA	NA
LIF	COL1A2	0.038242369	undirected	NA	NA
LIF	COL1A1	0.035665456	undirected	NA	NA
LIF	COL6A1	0.032328636	undirected	NA	NA
LIF	COL6A3	0.034707025	undirected	NA	NA
LIF	COL6A2	0.033395028	undirected	NA	NA
LIF	SCARF2	0.020245874	undirected	NA	NA
LIF	DAB2	0.020810874	undirected	NA	NA
LIF	FIBIN	0.024267721	undirected	NA	NA
LIF	MIR4649	0.034323513	undirected	NA	NA
LIF	OLFML3	0.025428519	undirected	NA	NA
LIF	MIR3606	0.038376021	undirected	NA	NA
LIF	CMTM3	0.022170375	undirected	NA	NA
LIF	PDGFRB	0.029173479	undirected	NA	NA
LIF	PDGFRL	0.025561241	undirected	NA	NA
LIF	ADAMTS2	0.020919079	undirected	NA	NA
LIF	TIMP2	0.043345714	undirected	NA	NA
LIF	CERCAM	0.021955785	undirected	NA	NA
LIF	MMP2	0.036070537	undirected	NA	NA
LIF	COL5A2	0.037961136	undirected	NA	NA
LIF	COL5A1	0.037223921	undirected	NA	NA
LIF	THY1	0.022751946	undirected	NA	NA
LIF	ANGPTL2	0.02210152	undirected	NA	NA
LIF	CALD1	0.02044598	undirected	NA	NA
LIF	EFEMP2	0.028251164	undirected	NA	NA
LIF	LOXL2	0.022974155	undirected	NA	NA
LIF	SPARC	0.031327908	undirected	NA	NA
LIF	OLFML2B	0.036945603	undirected	NA	NA
LIF	MYL9	0.023306457	undirected	NA	NA
LIF	MIR198	0.039471791	undirected	NA	NA
LIF	POSTN	0.029414121	undirected	NA	NA
LIF	TNFAIP6	0.025761888	undirected	NA	NA
LIF	CTGF	0.028563464	undirected	NA	NA
LIF	PTX3	0.024189971	undirected	NA	NA
LIF	P3H1	0.022446081	undirected	NA	NA
LIF	FAM198B	0.033832184	undirected	NA	NA
LIF	PCOLCE	0.03744383	undirected	NA	NA
LIF	C11orf96	0.022855476	undirected	NA	NA
LIF	PLPP4	0.021699687	undirected	NA	NA
LIF	TMEM119	0.021993183	undirected	NA	NA
LIF	LAMA4	0.036428569	undirected	NA	NA
LIF	CYR61	0.023802491	undirected	NA	NA
LIF	SLC2A3	0.02329709	undirected	NA	NA
LIF	ACTA2	0.022697358	undirected	NA	NA
LIF	BGN	0.02118786	undirected	NA	NA
SMPD1	FKBP10	0.020089469	undirected	NA	NA
SMPD1	MAGEH1	0.020287779	undirected	NA	NA
SMPD1	ADAM12	0.046344474	undirected	NA	NA
SMPD1	LAMB2	0.027082971	undirected	NA	NA
SMPD1	TUBA1A	0.024229626	undirected	NA	NA
SMPD1	FBN1	0.044323613	undirected	NA	NA
SMPD1	MXRA5	0.029587778	undirected	NA	NA
SMPD1	MXRA8	0.043077906	undirected	NA	NA
SMPD1	ANTXR1	0.027546937	undirected	NA	NA
SMPD1	LRRC15	0.039418362	undirected	NA	NA
SMPD1	FAP	0.02430366	undirected	NA	NA
SMPD1	SFRP2	0.021362356	undirected	NA	NA
SMPD1	COL1A2	0.070889544	undirected	NA	NA
SMPD1	COL1A1	0.06669522	undirected	NA	NA
SMPD1	COL6A1	0.044051601	undirected	NA	NA
SMPD1	COL6A3	0.03912598	undirected	NA	NA
SMPD1	COL6A2	0.049315909	undirected	NA	NA
SMPD1	EMILIN1	0.054143446	undirected	NA	NA
SMPD1	SCARF2	0.041153514	undirected	NA	NA
SMPD1	ISLR	0.022671071	undirected	NA	NA
SMPD1	DAB2	0.028917018	undirected	NA	NA
SMPD1	FIBIN	0.032737603	undirected	NA	NA
SMPD1	MIR4649	0.058822598	undirected	NA	NA
SMPD1	CDH11	0.021671455	undirected	NA	NA
SMPD1	PRAF2	0.02618503	undirected	NA	NA
SMPD1	OLFML3	0.057151911	undirected	NA	NA
SMPD1	MIR3606	0.050955871	undirected	NA	NA
SMPD1	CPQ	0.035969474	undirected	NA	NA
SMPD1	CMTM3	0.047278526	undirected	NA	NA
SMPD1	PDGFRB	0.03658916	undirected	NA	NA
SMPD1	PDGFRL	0.043563756	undirected	NA	NA
SMPD1	PRRX1	0.020164736	undirected	NA	NA
SMPD1	ADAMTS2	0.029197542	undirected	NA	NA
SMPD1	TIMP2	0.063986888	undirected	NA	NA
SMPD1	CERCAM	0.039557273	undirected	NA	NA
SMPD1	MMP2	0.050918052	undirected	NA	NA
SMPD1	COL5A2	0.04561008	undirected	NA	NA
SMPD1	COL5A1	0.058016731	undirected	NA	NA
SMPD1	LRRC32	0.027725811	undirected	NA	NA
SMPD1	THY1	0.048933423	undirected	NA	NA
SMPD1	ANGPTL2	0.033221623	undirected	NA	NA
SMPD1	MMP14	0.021182331	undirected	NA	NA
SMPD1	CALD1	0.023577211	undirected	NA	NA
SMPD1	RARRES2	0.030695068	undirected	NA	NA
SMPD1	EFEMP2	0.064277501	undirected	NA	NA
SMPD1	LOXL1	0.033327875	undirected	NA	NA
SMPD1	LOXL2	0.021895607	undirected	NA	NA
SMPD1	SPARC	0.05746411	undirected	NA	NA
SMPD1	RCN3	0.035043764	undirected	NA	NA
SMPD1	OLFML2B	0.069252361	undirected	NA	NA
SMPD1	SDC2	0.028401212	undirected	NA	NA
SMPD1	MYL9	0.03784392	undirected	NA	NA
SMPD1	MAGED1	0.023197882	undirected	NA	NA
SMPD1	MAGED2	0.033847282	undirected	NA	NA
SMPD1	MIR198	0.054956667	undirected	NA	NA
SMPD1	POSTN	0.046997221	undirected	NA	NA
SMPD1	TGFB3	0.030600301	undirected	NA	NA
SMPD1	ASPN	0.032422915	undirected	NA	NA
SMPD1	SULF1	0.023345152	undirected	NA	NA
SMPD1	CLEC11A	0.02275307	undirected	NA	NA
SMPD1	COL8A2	0.031180461	undirected	NA	NA
SMPD1	COL8A1	0.021989483	undirected	NA	NA
SMPD1	CTHRC1	0.025745169	undirected	NA	NA
SMPD1	ITGA11	0.032986727	undirected	NA	NA
SMPD1	P3H1	0.050242326	undirected	NA	NA
SMPD1	FAM198B	0.042192998	undirected	NA	NA
SMPD1	PCOLCE	0.060476914	undirected	NA	NA
SMPD1	VIM	0.022156133	undirected	NA	NA
SMPD1	PLPP4	0.047793397	undirected	NA	NA
SMPD1	C1QTNF3	0.022711315	undirected	NA	NA
SMPD1	CREB3L1	0.023589345	undirected	NA	NA
SMPD1	TMEM119	0.044427014	undirected	NA	NA
SMPD1	PMP22	0.026612096	undirected	NA	NA
SMPD1	LAMA4	0.046868019	undirected	NA	NA
SMPD1	THBS3	0.02302564	undirected	NA	NA
SMPD1	ACTA2	0.025515397	undirected	NA	NA
SMPD1	HTRA3	0.020133194	undirected	NA	NA
SMPD1	GPX8	0.029563167	undirected	NA	NA
SMPD1	BGN	0.041811574	undirected	NA	NA
SMPD1	VCAN	0.026666645	undirected	NA	NA
FKBP10	MAGEH1	0.042953604	undirected	NA	NA
FKBP10	ADAM12	0.087016038	undirected	NA	NA
FKBP10	LAMB2	0.041809511	undirected	NA	NA
FKBP10	TUBA1A	0.05752371	undirected	NA	NA
FKBP10	CHPF	0.046945349	undirected	NA	NA
FKBP10	DCN	0.034025751	undirected	NA	NA
FKBP10	FBN1	0.075433986	undirected	NA	NA
FKBP10	CTSK	0.029326998	undirected	NA	NA
FKBP10	MXRA5	0.048975435	undirected	NA	NA
FKBP10	MXRA7	0.023827	undirected	NA	NA
FKBP10	MXRA8	0.098575132	undirected	NA	NA
FKBP10	ANTXR1	0.046590747	undirected	NA	NA
FKBP10	LRRC17	0.038746177	undirected	NA	NA
FKBP10	LRRC15	0.068789111	undirected	NA	NA
FKBP10	FAP	0.044000334	undirected	NA	NA
FKBP10	SFRP2	0.031000489	undirected	NA	NA
FKBP10	COL1A2	0.132143122	undirected	NA	NA
FKBP10	COL1A1	0.123755495	undirected	NA	NA
FKBP10	COL6A1	0.089544257	undirected	NA	NA
FKBP10	COL6A3	0.078930624	undirected	NA	NA
FKBP10	COL6A2	0.1071819	undirected	NA	NA
FKBP10	EMILIN1	0.107343795	undirected	NA	NA
FKBP10	SCARF2	0.109833375	undirected	NA	NA
FKBP10	ISLR	0.037213842	undirected	NA	NA
FKBP10	DAB2	0.0413354	undirected	NA	NA
FKBP10	CGB5	0.025257276	undirected	NA	NA
FKBP10	CGB3	0.025371508	undirected	NA	NA
FKBP10	FIBIN	0.073238492	undirected	NA	NA
FKBP10	NREP	0.028809173	undirected	NA	NA
FKBP10	CD248	0.048653279	undirected	NA	NA
FKBP10	MIR4649	0.10666852	undirected	NA	NA
FKBP10	CDH11	0.041795357	undirected	NA	NA
FKBP10	PRAF2	0.041918441	undirected	NA	NA
FKBP10	TMEM204	0.024165814	undirected	NA	NA
FKBP10	OLFML3	0.103890723	undirected	NA	NA
FKBP10	FAM109B	0.039541984	undirected	NA	NA
FKBP10	LUM	0.033807842	undirected	NA	NA
FKBP10	MIR3606	0.097688699	undirected	NA	NA
FKBP10	DPT	0.027244851	undirected	NA	NA
FKBP10	IGFBP7	0.027052128	undirected	NA	NA
FKBP10	IGFBP4	0.034918063	undirected	NA	NA
FKBP10	FNDC1	0.028889224	undirected	NA	NA
FKBP10	EDIL3	0.022999871	undirected	NA	NA
FKBP10	CPQ	0.05600204	undirected	NA	NA
FKBP10	CMTM3	0.100932055	undirected	NA	NA
FKBP10	COL11A1	0.02215719	undirected	NA	NA
FKBP10	SNHG18	0.049673659	undirected	NA	NA
FKBP10	PDGFRB	0.063300992	undirected	NA	NA
FKBP10	PDGFRL	0.076272723	undirected	NA	NA
FKBP10	FZD1	0.024186051	undirected	NA	NA
FKBP10	LPAR1	0.021675152	undirected	NA	NA
FKBP10	PRRX1	0.024086636	undirected	NA	NA
FKBP10	ADAMTS2	0.047178461	undirected	NA	NA
FKBP10	TIMP2	0.122022718	undirected	NA	NA
FKBP10	PLXND1	0.03030815	undirected	NA	NA
FKBP10	CERCAM	0.099748159	undirected	NA	NA
FKBP10	MMP2	0.092591903	undirected	NA	NA
FKBP10	COL5A2	0.091514649	undirected	NA	NA
FKBP10	COL5A3	0.027493744	undirected	NA	NA
FKBP10	COL5A1	0.111639002	undirected	NA	NA
FKBP10	PDGFC	0.022014705	undirected	NA	NA
FKBP10	LRRC32	0.041153298	undirected	NA	NA
FKBP10	C11orf24	0.021580115	undirected	NA	NA
FKBP10	CALU	0.032064274	undirected	NA	NA
FKBP10	THY1	0.083122271	undirected	NA	NA
FKBP10	ANGPTL2	0.05266281	undirected	NA	NA
FKBP10	MMP14	0.039754203	undirected	NA	NA
FKBP10	MMP11	0.024972995	undirected	NA	NA
FKBP10	MMP13	0.025881733	undirected	NA	NA
FKBP10	CALD1	0.043030001	undirected	NA	NA
FKBP10	RARRES2	0.049182246	undirected	NA	NA
FKBP10	PXDN	0.025069469	undirected	NA	NA
FKBP10	EFEMP2	0.155436959	undirected	NA	NA
FKBP10	LOXL1	0.058554885	undirected	NA	NA
FKBP10	LOXL2	0.047307745	undirected	NA	NA
FKBP10	SPARC	0.10186167	undirected	NA	NA
FKBP10	RCN3	0.100951835	undirected	NA	NA
FKBP10	CCDC80	0.02496841	undirected	NA	NA
FKBP10	OLFML2B	0.136208351	undirected	NA	NA
FKBP10	SDC2	0.064962108	undirected	NA	NA
FKBP10	MYL9	0.088255139	undirected	NA	NA
FKBP10	DPYSL3	0.021871128	undirected	NA	NA
FKBP10	BMP1	0.030437225	undirected	NA	NA
FKBP10	FN1	0.029676276	undirected	NA	NA
FKBP10	MAGED1	0.045728655	undirected	NA	NA
FKBP10	MAGED2	0.047562211	undirected	NA	NA
FKBP10	GLIS2	0.028389061	undirected	NA	NA
FKBP10	GFPT2	0.027479204	undirected	NA	NA
FKBP10	MIR198	0.10510874	undirected	NA	NA
FKBP10	POSTN	0.083741855	undirected	NA	NA
FKBP10	TNFAIP6	0.034390228	undirected	NA	NA
FKBP10	FBLN2	0.022951306	undirected	NA	NA
FKBP10	FBLN1	0.036499204	undirected	NA	NA
FKBP10	TGFB3	0.044289553	undirected	NA	NA
FKBP10	MFAP2	0.045576991	undirected	NA	NA
FKBP10	ASPN	0.054591962	undirected	NA	NA
FKBP10	SULF1	0.0427895	undirected	NA	NA
FKBP10	CNN1	0.034206604	undirected	NA	NA
FKBP10	CNN3	0.030243877	undirected	NA	NA
FKBP10	CLEC11A	0.048804452	undirected	NA	NA
FKBP10	COL8A2	0.054510977	undirected	NA	NA
FKBP10	COL8A1	0.036927304	undirected	NA	NA
FKBP10	TMEM263	0.034487936	undirected	NA	NA
FKBP10	CTGF	0.036126705	undirected	NA	NA
FKBP10	MARCKS	0.021176989	undirected	NA	NA
FKBP10	FILIP1L	0.025003586	undirected	NA	NA
FKBP10	RFLNB	0.034547427	undirected	NA	NA
FKBP10	CTHRC1	0.0516089	undirected	NA	NA
FKBP10	ITGA11	0.057297784	undirected	NA	NA
FKBP10	KDELR2	0.057689153	undirected	NA	NA
FKBP10	KDELR3	0.053262687	undirected	NA	NA
FKBP10	P3H4	0.089094549	undirected	NA	NA
FKBP10	P3H1	0.10998068	undirected	NA	NA
FKBP10	CD99	0.024701768	undirected	NA	NA
FKBP10	SERPINH1	0.033790812	undirected	NA	NA
FKBP10	SRPX2	0.04016422	undirected	NA	NA
FKBP10	FAM198B	0.076801013	undirected	NA	NA
FKBP10	PCOLCE	0.125057282	undirected	NA	NA
FKBP10	COL10A1	0.022249234	undirected	NA	NA
FKBP10	C11orf96	0.031414748	undirected	NA	NA
FKBP10	GGT5	0.025330739	undirected	NA	NA
FKBP10	LTBP3	0.026458404	undirected	NA	NA
FKBP10	VIM	0.046301358	undirected	NA	NA
FKBP10	ARF4	0.031290023	undirected	NA	NA
FKBP10	GAS1	0.038683819	undirected	NA	NA
FKBP10	PLPP4	0.094165658	undirected	NA	NA
FKBP10	CUL7	0.02612132	undirected	NA	NA
FKBP10	C1QTNF3	0.057001524	undirected	NA	NA
FKBP10	CREB3L1	0.038130962	undirected	NA	NA
FKBP10	TMEM119	0.088477166	undirected	NA	NA
FKBP10	PMP22	0.049824312	undirected	NA	NA
FKBP10	NDN	0.03101626	undirected	NA	NA
FKBP10	MRC2	0.044652155	undirected	NA	NA
FKBP10	FAM127A	0.02258961	undirected	NA	NA
FKBP10	LAMA4	0.089208155	undirected	NA	NA
FKBP10	CYR61	0.036250696	undirected	NA	NA
FKBP10	THBS2	0.031287423	undirected	NA	NA
FKBP10	THBS3	0.046877133	undirected	NA	NA
FKBP10	ACTA2	0.051997786	undirected	NA	NA
FKBP10	HTRA1	0.030860562	undirected	NA	NA
FKBP10	HTRA3	0.040936189	undirected	NA	NA
FKBP10	GPX7	0.043240365	undirected	NA	NA
FKBP10	GPX8	0.071633229	undirected	NA	NA
FKBP10	BGN	0.076436578	undirected	NA	NA
FKBP10	VCAN	0.042393059	undirected	NA	NA
EMP3	TUBA1A	0.024299477	undirected	NA	NA
EMP3	CTSZ	0.02184916	undirected	NA	NA
EMP3	PRKCDBP	0.021087597	undirected	NA	NA
EMP3	RCN3	0.021361714	undirected	NA	NA
EMP3	LGALS1	0.042246161	undirected	NA	NA
EMP3	CD63	0.030700879	undirected	NA	NA
EMP3	VIM	0.035615943	undirected	NA	NA
UNC5B	ADAM12	0.022625117	undirected	NA	NA
UNC5B	FBN1	0.025350483	undirected	NA	NA
UNC5B	ANTXR1	0.021453299	undirected	NA	NA
UNC5B	COL1A2	0.022011906	undirected	NA	NA
UNC5B	MIR4649	0.02555304	undirected	NA	NA
UNC5B	MIR3606	0.022648291	undirected	NA	NA
UNC5B	PDGFRB	0.023937409	undirected	NA	NA
UNC5B	ADAMTS2	0.021438779	undirected	NA	NA
UNC5B	TIMP2	0.02819067	undirected	NA	NA
UNC5B	COL5A1	0.020562095	undirected	NA	NA
UNC5B	POSTN	0.023221803	undirected	NA	NA
UNC5B	FAM198B	0.023277261	undirected	NA	NA
UNC5B	LAMA4	0.021478878	undirected	NA	NA
UNC5B	VCAN	0.022344594	undirected	NA	NA
MAGEH1	ADAM12	0.127896774	undirected	NA	NA
MAGEH1	LAMB2	0.034417909	undirected	NA	NA
MAGEH1	TUBA1A	0.042197459	undirected	NA	NA
MAGEH1	CHPF	0.055906036	undirected	NA	NA
MAGEH1	DCN	0.075538899	undirected	NA	NA
MAGEH1	FBN1	0.132056821	undirected	NA	NA
MAGEH1	CTSK	0.037638719	undirected	NA	NA
MAGEH1	CTSO	0.026563992	undirected	NA	NA
MAGEH1	MXRA5	0.081446512	undirected	NA	NA
MAGEH1	MXRA8	0.147642392	undirected	NA	NA
MAGEH1	ANTXR1	0.070175533	undirected	NA	NA
MAGEH1	LRRC17	0.047442304	undirected	NA	NA
MAGEH1	LRRC15	0.119171018	undirected	NA	NA
MAGEH1	FAP	0.057128344	undirected	NA	NA
MAGEH1	SFRP2	0.035858634	undirected	NA	NA
MAGEH1	COL1A2	0.144940345	undirected	NA	NA
MAGEH1	COL1A1	0.125819242	undirected	NA	NA
MAGEH1	COL6A1	0.141809535	undirected	NA	NA
MAGEH1	COL6A3	0.153246747	undirected	NA	NA
MAGEH1	COL6A2	0.158901986	undirected	NA	NA
MAGEH1	EMILIN1	0.071660533	undirected	NA	NA
MAGEH1	SCARF2	0.109866328	undirected	NA	NA
MAGEH1	ISLR	0.035969408	undirected	NA	NA
MAGEH1	DAB2	0.065475149	undirected	NA	NA
MAGEH1	FIBIN	0.140884431	undirected	NA	NA
MAGEH1	NREP	0.023329926	undirected	NA	NA
MAGEH1	CD248	0.026949434	undirected	NA	NA
MAGEH1	MIR4649	0.117650481	undirected	NA	NA
MAGEH1	CDH11	0.066479146	undirected	NA	NA
MAGEH1	PRAF2	0.031836132	undirected	NA	NA
MAGEH1	TMEM204	0.02239911	undirected	NA	NA
MAGEH1	OLFML3	0.097197046	undirected	NA	NA
MAGEH1	FAM109B	0.028548831	undirected	NA	NA
MAGEH1	LUM	0.069997723	undirected	NA	NA
MAGEH1	MIR3606	0.172910785	undirected	NA	NA
MAGEH1	DPT	0.031843046	undirected	NA	NA
MAGEH1	IGFBP7	0.026875059	undirected	NA	NA
MAGEH1	IGFBP4	0.021628793	undirected	NA	NA
MAGEH1	FNDC1	0.040555203	undirected	NA	NA
MAGEH1	CPQ	0.064676072	undirected	NA	NA
MAGEH1	CMTM3	0.065974367	undirected	NA	NA
MAGEH1	COL11A1	0.024466211	undirected	NA	NA
MAGEH1	PDGFRB	0.092980789	undirected	NA	NA
MAGEH1	PDGFRL	0.122961787	undirected	NA	NA
MAGEH1	FZD1	0.038497153	undirected	NA	NA
MAGEH1	LPAR1	0.068100747	undirected	NA	NA
MAGEH1	PRRX1	0.042190662	undirected	NA	NA
MAGEH1	ADAMTS2	0.078384746	undirected	NA	NA
MAGEH1	TIMP2	0.160764491	undirected	NA	NA
MAGEH1	PLXND1	0.036895758	undirected	NA	NA
MAGEH1	CERCAM	0.07352703	undirected	NA	NA
MAGEH1	MMP2	0.13554906	undirected	NA	NA
MAGEH1	COL5A2	0.154457811	undirected	NA	NA
MAGEH1	COL5A3	0.03324511	undirected	NA	NA
MAGEH1	COL5A1	0.148506885	undirected	NA	NA
MAGEH1	LRRC32	0.04711983	undirected	NA	NA
MAGEH1	FAM114A1	0.02088703	undirected	NA	NA
MAGEH1	CALU	0.029197315	undirected	NA	NA
MAGEH1	COL12A1	0.027404234	undirected	NA	NA
MAGEH1	THY1	0.066800577	undirected	NA	NA
MAGEH1	TNS3	0.025572549	undirected	NA	NA
MAGEH1	ANGPTL2	0.080158282	undirected	NA	NA
MAGEH1	MMP14	0.034837154	undirected	NA	NA
MAGEH1	MMP11	0.021129437	undirected	NA	NA
MAGEH1	MMP13	0.087953706	undirected	NA	NA
MAGEH1	CALD1	0.037936057	undirected	NA	NA
MAGEH1	RARRES2	0.026796641	undirected	NA	NA
MAGEH1	PXDN	0.029582991	undirected	NA	NA
MAGEH1	EFEMP2	0.114632308	undirected	NA	NA
MAGEH1	ARL4C	0.020862084	undirected	NA	NA
MAGEH1	LOXL1	0.043479656	undirected	NA	NA
MAGEH1	LOXL2	0.039004403	undirected	NA	NA
MAGEH1	SPARC	0.090475827	undirected	NA	NA
MAGEH1	RCN3	0.080727507	undirected	NA	NA
MAGEH1	CCDC80	0.027522145	undirected	NA	NA
MAGEH1	OLFML2B	0.153847994	undirected	NA	NA
MAGEH1	SDC2	0.08240272	undirected	NA	NA
MAGEH1	CYBRD1	0.024937535	undirected	NA	NA
MAGEH1	MYL9	0.05299234	undirected	NA	NA
MAGEH1	DPYSL3	0.027364406	undirected	NA	NA
MAGEH1	BMP1	0.02285047	undirected	NA	NA
MAGEH1	FN1	0.029996775	undirected	NA	NA
MAGEH1	C1R	0.023589597	undirected	NA	NA
MAGEH1	COL15A1	0.038729494	undirected	NA	NA
MAGEH1	MAGED1	0.029662537	undirected	NA	NA
MAGEH1	MAGED2	0.038376207	undirected	NA	NA
MAGEH1	GLIS2	0.020197443	undirected	NA	NA
MAGEH1	GFPT2	0.046102749	undirected	NA	NA
MAGEH1	MIR198	0.11831083	undirected	NA	NA
MAGEH1	POSTN	0.098270006	undirected	NA	NA
MAGEH1	TNFAIP6	0.052402526	undirected	NA	NA
MAGEH1	FBLN2	0.026382964	undirected	NA	NA
MAGEH1	FBLN1	0.094706502	undirected	NA	NA
MAGEH1	TGFB3	0.052527969	undirected	NA	NA
MAGEH1	MFAP2	0.021617802	undirected	NA	NA
MAGEH1	ASPN	0.059217893	undirected	NA	NA
MAGEH1	SULF1	0.0534791	undirected	NA	NA
MAGEH1	CNN3	0.026619624	undirected	NA	NA
MAGEH1	CLEC11A	0.026314209	undirected	NA	NA
MAGEH1	COL8A2	0.045017288	undirected	NA	NA
MAGEH1	COL8A1	0.061002665	undirected	NA	NA
MAGEH1	CXCL12	0.036736441	undirected	NA	NA
MAGEH1	TMEM263	0.031199824	undirected	NA	NA
MAGEH1	CTGF	0.026088325	undirected	NA	NA
MAGEH1	SFRP4	0.024805555	undirected	NA	NA
MAGEH1	PLXDC2	0.034956663	undirected	NA	NA
MAGEH1	FILIP1L	0.035281525	undirected	NA	NA
MAGEH1	RFLNB	0.021131858	undirected	NA	NA
MAGEH1	CTHRC1	0.046398617	undirected	NA	NA
MAGEH1	WISP1	0.028183018	undirected	NA	NA
MAGEH1	PTX3	0.021954218	undirected	NA	NA
MAGEH1	ITGA11	0.051749257	undirected	NA	NA
MAGEH1	LHFP	0.023371472	undirected	NA	NA
MAGEH1	SCG2	0.028923769	undirected	NA	NA
MAGEH1	KDELR2	0.062745151	undirected	NA	NA
MAGEH1	KDELR3	0.103339232	undirected	NA	NA
MAGEH1	P3H4	0.030747723	undirected	NA	NA
MAGEH1	P3H1	0.101080375	undirected	NA	NA
MAGEH1	CYB5R3	0.02047096	undirected	NA	NA
MAGEH1	CD93	0.025956453	undirected	NA	NA
MAGEH1	SERPINH1	0.021559361	undirected	NA	NA
MAGEH1	SRPX2	0.032398925	undirected	NA	NA
MAGEH1	PLVAP	0.027230985	undirected	NA	NA
MAGEH1	FAM198B	0.12204841	undirected	NA	NA
MAGEH1	PCOLCE	0.148243876	undirected	NA	NA
MAGEH1	COL10A1	0.025692561	undirected	NA	NA
MAGEH1	C11orf96	0.051475426	undirected	NA	NA
MAGEH1	GGT5	0.02377565	undirected	NA	NA
MAGEH1	VIM	0.035699805	undirected	NA	NA
MAGEH1	ARF4	0.060896892	undirected	NA	NA
MAGEH1	MEDAG	0.028927441	undirected	NA	NA
MAGEH1	GAS1	0.098827543	undirected	NA	NA
MAGEH1	PLPP4	0.076150555	undirected	NA	NA
MAGEH1	SH3PXD2B	0.032869185	undirected	NA	NA
MAGEH1	EID1	0.022684121	undirected	NA	NA
MAGEH1	C1QTNF3	0.029667745	undirected	NA	NA
MAGEH1	CREB3L1	0.028971027	undirected	NA	NA
MAGEH1	WIPF1	0.032555245	undirected	NA	NA
MAGEH1	TMEM119	0.124704544	undirected	NA	NA
MAGEH1	PMP22	0.045209217	undirected	NA	NA
MAGEH1	NDN	0.026884911	undirected	NA	NA
MAGEH1	MRC2	0.040632198	undirected	NA	NA
MAGEH1	LAMA4	0.124005471	undirected	NA	NA
MAGEH1	CYR61	0.021540116	undirected	NA	NA
MAGEH1	THBS2	0.034428765	undirected	NA	NA
MAGEH1	THBS3	0.024606229	undirected	NA	NA
MAGEH1	GOLM1	0.028619625	undirected	NA	NA
MAGEH1	ACTA2	0.038057621	undirected	NA	NA
MAGEH1	HTRA1	0.021381215	undirected	NA	NA
MAGEH1	HTRA3	0.048714966	undirected	NA	NA
MAGEH1	GPX7	0.02565212	undirected	NA	NA
MAGEH1	GPX8	0.118111119	undirected	NA	NA
MAGEH1	BGN	0.055278401	undirected	NA	NA
MAGEH1	VCAN	0.060595451	undirected	NA	NA
ADAM12	LAMB1	0.108919146	undirected	NA	NA
ADAM12	LAMB2	0.138811937	undirected	NA	NA
ADAM12	TIMP1	0.020749507	undirected	NA	NA
ADAM12	KCTD12	0.041752366	undirected	NA	NA
ADAM12	TUBA1A	0.048438088	undirected	NA	NA
ADAM12	GPC4	0.024547043	undirected	NA	NA
ADAM12	CHPF	0.117886553	undirected	NA	NA
ADAM12	PAM	0.03604706	undirected	NA	NA
ADAM12	DCN	0.222125692	undirected	NA	NA
ADAM12	RGS5	0.053799626	undirected	NA	NA
ADAM12	ALDH1B1	0.055449061	undirected	NA	NA
ADAM12	FBN1	0.260344741	undirected	NA	NA
ADAM12	NID1	0.048949843	undirected	NA	NA
ADAM12	CTSK	0.176600252	undirected	NA	NA
ADAM12	CTSO	0.081537343	undirected	NA	NA
ADAM12	GNS	0.026176584	undirected	NA	NA
ADAM12	VWF	0.05232937	undirected	NA	NA
ADAM12	NRP1	0.065059576	undirected	NA	NA
ADAM12	NRP2	0.05647103	undirected	NA	NA
ADAM12	MXRA5	0.227938306	undirected	NA	NA
ADAM12	MXRA7	0.0485689	undirected	NA	NA
ADAM12	MXRA8	0.234751218	undirected	NA	NA
ADAM12	ITGB5	0.107904231	undirected	NA	NA
ADAM12	GADD45B	0.06522848	undirected	NA	NA
ADAM12	LRP1	0.10771671	undirected	NA	NA
ADAM12	ANTXR1	0.202536332	undirected	NA	NA
ADAM12	LRRC17	0.201090405	undirected	NA	NA
ADAM12	LRRC15	0.262479179	undirected	NA	NA
ADAM12	FAP	0.188157033	undirected	NA	NA
ADAM12	CRISPLD2	0.131072307	undirected	NA	NA
ADAM12	EGR2	0.025636488	undirected	NA	NA
ADAM12	FBXO46	0.027052503	undirected	NA	NA
ADAM12	SFRP2	0.181672003	undirected	NA	NA
ADAM12	COL1A2	0.280893988	undirected	NA	NA
ADAM12	COL1A1	0.252600183	undirected	NA	NA
ADAM12	COL6A1	0.247344848	undirected	NA	NA
ADAM12	COL6A3	0.257443321	undirected	NA	NA
ADAM12	COL6A2	0.229827519	undirected	NA	NA
ADAM12	EMILIN1	0.127520284	undirected	NA	NA
ADAM12	SCARF2	0.140880628	undirected	NA	NA
ADAM12	RRBP1	0.051549012	undirected	NA	NA
ADAM12	CHSY1	0.055114808	undirected	NA	NA
ADAM12	COMP	0.119157709	undirected	NA	NA
ADAM12	ISLR	0.184048124	undirected	NA	NA
ADAM12	DAB2	0.156182298	undirected	NA	NA
ADAM12	GEM	0.044000886	undirected	NA	NA
ADAM12	GLG1	0.031107528	undirected	NA	NA
ADAM12	CGB5	0.073481776	undirected	NA	NA
ADAM12	CGB3	0.073328642	undirected	NA	NA
ADAM12	FIBIN	0.236407416	undirected	NA	NA
ADAM12	NREP	0.149575932	undirected	NA	NA
ADAM12	KDF1	0.059210114	undirected	NA	NA
ADAM12	CD248	0.131808966	undirected	NA	NA
ADAM12	MIR4649	0.253004257	undirected	NA	NA
ADAM12	CDH11	0.210104651	undirected	NA	NA
ADAM12	ABL1	0.043944367	undirected	NA	NA
ADAM12	F2RL2	0.067539478	undirected	NA	NA
ADAM12	HSPG2	0.050890535	undirected	NA	NA
ADAM12	TMEM204	0.117492555	undirected	NA	NA
ADAM12	OLFML3	0.193445696	undirected	NA	NA
ADAM12	FAM109B	0.035690465	undirected	NA	NA
ADAM12	KLF9	0.047915533	undirected	NA	NA
ADAM12	LAPTM4A	0.038742473	undirected	NA	NA
ADAM12	C5AR1	0.037132579	undirected	NA	NA
ADAM12	LUM	0.209186736	undirected	NA	NA
ADAM12	HEG1	0.049547338	undirected	NA	NA
ADAM12	AQP1	0.031344641	undirected	NA	NA
ADAM12	S100A11	0.035851123	undirected	NA	NA
ADAM12	S100A16	0.024441524	undirected	NA	NA
ADAM12	PLBD2	0.023186849	undirected	NA	NA
ADAM12	MIR3606	0.286151165	undirected	NA	NA
ADAM12	RGS16	0.087758156	undirected	NA	NA
ADAM12	SMAD7	0.047307325	undirected	NA	NA
ADAM12	DPT	0.174352989	undirected	NA	NA
ADAM12	IGFBP7	0.122440738	undirected	NA	NA
ADAM12	IGFBP4	0.062072998	undirected	NA	NA
ADAM12	APLNR	0.064576876	undirected	NA	NA
ADAM12	MFGE8	0.081149279	undirected	NA	NA
ADAM12	FNDC1	0.181674904	undirected	NA	NA
ADAM12	BAIAP2	0.020757378	undirected	NA	NA
ADAM12	EDIL3	0.10648622	undirected	NA	NA
ADAM12	NEK6	0.023980255	undirected	NA	NA
ADAM12	EPYC	0.052107347	undirected	NA	NA
ADAM12	AXL	0.022652549	undirected	NA	NA
ADAM12	TTYH3	0.058205551	undirected	NA	NA
ADAM12	CPQ	0.163555467	undirected	NA	NA
ADAM12	CMTM3	0.135551222	undirected	NA	NA
ADAM12	COL11A1	0.196012731	undirected	NA	NA
ADAM12	SNHG18	0.022599402	undirected	NA	NA
ADAM12	PDGFRB	0.207642531	undirected	NA	NA
ADAM12	PDGFRL	0.243090706	undirected	NA	NA
ADAM12	F2R	0.094209859	undirected	NA	NA
ADAM12	FZD1	0.114966298	undirected	NA	NA
ADAM12	LPAR1	0.125015059	undirected	NA	NA
ADAM12	MYADM	0.050346929	undirected	NA	NA
ADAM12	PRRX1	0.15988908	undirected	NA	NA
ADAM12	ADAMTS2	0.227644688	undirected	NA	NA
ADAM12	TIMP2	0.301436918	undirected	NA	NA
ADAM12	PLOD1	0.025910577	undirected	NA	NA
ADAM12	ARMCX1	0.044848231	undirected	NA	NA
ADAM12	PLXND1	0.145031023	undirected	NA	NA
ADAM12	CERCAM	0.148814274	undirected	NA	NA
ADAM12	F13A1	0.05000052	undirected	NA	NA
ADAM12	MMP9	0.072686222	undirected	NA	NA
ADAM12	MMP2	0.243566239	undirected	NA	NA
ADAM12	MAN2B1	0.031764186	undirected	NA	NA
ADAM12	MIR6756	0.027655574	undirected	NA	NA
ADAM12	COL5A2	0.255509396	undirected	NA	NA
ADAM12	COL5A3	0.18124741	undirected	NA	NA
ADAM12	LAMP5	0.063245832	undirected	NA	NA
ADAM12	COL5A1	0.258851967	undirected	NA	NA
ADAM12	KIRREL	0.031318095	undirected	NA	NA
ADAM12	PDGFB	0.037665783	undirected	NA	NA
ADAM12	PDGFC	0.071680078	undirected	NA	NA
ADAM12	LRRC32	0.15828937	undirected	NA	NA
ADAM12	S100A14	0.021345895	undirected	NA	NA
ADAM12	C11orf24	0.02347755	undirected	NA	NA
ADAM12	FAM114A1	0.070201622	undirected	NA	NA
ADAM12	UBTD1	0.042796126	undirected	NA	NA
ADAM12	CALU	0.129868259	undirected	NA	NA
ADAM12	GREM1	0.150259637	undirected	NA	NA
ADAM12	COL12A1	0.166498332	undirected	NA	NA
ADAM12	ANXA6	0.036982101	undirected	NA	NA
ADAM12	THY1	0.180171781	undirected	NA	NA
ADAM12	TNS3	0.109639641	undirected	NA	NA
ADAM12	TNS1	0.04952079	undirected	NA	NA
ADAM12	ANGPTL2	0.207606382	undirected	NA	NA
ADAM12	MMP14	0.136387582	undirected	NA	NA
ADAM12	MMP11	0.15758259	undirected	NA	NA
ADAM12	MMP13	0.113511626	undirected	NA	NA
ADAM12	CALD1	0.144979399	undirected	NA	NA
ADAM12	RARRES2	0.064468509	undirected	NA	NA
ADAM12	PXDN	0.163870662	undirected	NA	NA
ADAM12	EFEMP2	0.142749844	undirected	NA	NA
ADAM12	PAPSS2	0.061636056	undirected	NA	NA
ADAM12	ANPEP	0.104125406	undirected	NA	NA
ADAM12	ARL4C	0.082489681	undirected	NA	NA
ADAM12	LOXL1	0.178271151	undirected	NA	NA
ADAM12	LOXL2	0.173154668	undirected	NA	NA
ADAM12	SPARC	0.219076852	undirected	NA	NA
ADAM12	RCN3	0.107906129	undirected	NA	NA
ADAM12	RHOQ	0.060600255	undirected	NA	NA
ADAM12	RHOV	0.020346635	undirected	NA	NA
ADAM12	SELENON	0.02059336	undirected	NA	NA
ADAM12	ENG	0.063872135	undirected	NA	NA
ADAM12	CCDC80	0.15713838	undirected	NA	NA
ADAM12	OLFML2B	0.242671946	undirected	NA	NA
ADAM12	SDC2	0.180993742	undirected	NA	NA
ADAM12	COL18A1	0.103814592	undirected	NA	NA
ADAM12	RIPOR1	0.028245656	undirected	NA	NA
ADAM12	CYBRD1	0.119898456	undirected	NA	NA
ADAM12	SPON2	0.05631969	undirected	NA	NA
ADAM12	SPON1	0.127275528	undirected	NA	NA
ADAM12	MYL9	0.113387845	undirected	NA	NA
ADAM12	DPYSL2	0.03953017	undirected	NA	NA
ADAM12	DPYSL3	0.106886033	undirected	NA	NA
ADAM12	MRC1	0.040000232	undirected	NA	NA
ADAM12	LGALS1	0.02025254	undirected	NA	NA
ADAM12	SLC39A13	0.025283045	undirected	NA	NA
ADAM12	SLC39A14	0.082532915	undirected	NA	NA
ADAM12	BMP1	0.121259933	undirected	NA	NA
ADAM12	DIO2	0.078911766	undirected	NA	NA
ADAM12	FN1	0.157305276	undirected	NA	NA
ADAM12	PTK7	0.050251792	undirected	NA	NA
ADAM12	C1R	0.0543133	undirected	NA	NA
ADAM12	MIR671	0.029339	undirected	NA	NA
ADAM12	COL15A1	0.142747871	undirected	NA	NA
ADAM12	MAGED1	0.032311444	undirected	NA	NA
ADAM12	MAGED2	0.039306713	undirected	NA	NA
ADAM12	GLIS2	0.101331102	undirected	NA	NA
ADAM12	TMEM214	0.024896372	undirected	NA	NA
ADAM12	TPM1	0.036702339	undirected	NA	NA
ADAM12	GFPT2	0.111496774	undirected	NA	NA
ADAM12	MIR198	0.220535547	undirected	NA	NA
ADAM12	CYP1B1	0.031762931	undirected	NA	NA
ADAM12	POSTN	0.243472992	undirected	NA	NA
ADAM12	TNFAIP6	0.186627626	undirected	NA	NA
ADAM12	GNA15	0.021734327	undirected	NA	NA
ADAM12	FBLN2	0.163768486	undirected	NA	NA
ADAM12	FBLN1	0.136608462	undirected	NA	NA
ADAM12	TGFB3	0.175140252	undirected	NA	NA
ADAM12	PECAM1	0.054594997	undirected	NA	NA
ADAM12	NAGA	0.024398302	undirected	NA	NA
ADAM12	THBS4	0.062559607	undirected	NA	NA
ADAM12	MFAP5	0.034202598	undirected	NA	NA
ADAM12	MFAP2	0.071397061	undirected	NA	NA
ADAM12	ASPN	0.206333623	undirected	NA	NA
ADAM12	SULF1	0.198007017	undirected	NA	NA
ADAM12	CNN1	0.10651098	undirected	NA	NA
ADAM12	CNN3	0.118880485	undirected	NA	NA
ADAM12	CLEC11A	0.113740869	undirected	NA	NA
ADAM12	COL8A2	0.190948807	undirected	NA	NA
ADAM12	COL8A1	0.211904324	undirected	NA	NA
ADAM12	FOLR2	0.053753394	undirected	NA	NA
ADAM12	CXCL12	0.126940456	undirected	NA	NA
ADAM12	COL16A1	0.051262822	undirected	NA	NA
ADAM12	TMEM263	0.063759606	undirected	NA	NA
ADAM12	NCOR2	0.024703304	undirected	NA	NA
ADAM12	CTGF	0.127039665	undirected	NA	NA
ADAM12	MARCKS	0.031161899	undirected	NA	NA
ADAM12	GJB5	0.024389509	undirected	NA	NA
ADAM12	TPST1	0.023498743	undirected	NA	NA
ADAM12	SCARB2	0.023893721	undirected	NA	NA
ADAM12	SFRP4	0.155026389	undirected	NA	NA
ADAM12	LAMC1	0.039809686	undirected	NA	NA
ADAM12	SOX15	0.022336534	undirected	NA	NA
ADAM12	PLXDC2	0.165572403	undirected	NA	NA
ADAM12	FILIP1L	0.179076281	undirected	NA	NA
ADAM12	RFLNB	0.083913877	undirected	NA	NA
ADAM12	SNX9	0.046528737	undirected	NA	NA
ADAM12	CTHRC1	0.192245175	undirected	NA	NA
ADAM12	CHI3L1	0.027009407	undirected	NA	NA
ADAM12	EPS8L2	0.02338956	undirected	NA	NA
ADAM12	PRELP	0.046849176	undirected	NA	NA
ADAM12	WISP1	0.098014106	undirected	NA	NA
ADAM12	PTX3	0.021607259	undirected	NA	NA
ADAM12	ITGA11	0.214049369	undirected	NA	NA
ADAM12	ACTG2	0.022249894	undirected	NA	NA
ADAM12	LHFP	0.126840378	undirected	NA	NA
ADAM12	SCG2	0.057280428	undirected	NA	NA
ADAM12	AKAP12	0.021863342	undirected	NA	NA
ADAM12	MEGF6	0.038243625	undirected	NA	NA
ADAM12	KDELR2	0.075559792	undirected	NA	NA
ADAM12	KDELR3	0.152865993	undirected	NA	NA
ADAM12	SPOCK1	0.047574392	undirected	NA	NA
ADAM12	P3H4	0.028463013	undirected	NA	NA
ADAM12	P3H1	0.142934965	undirected	NA	NA
ADAM12	CYB5R3	0.071934918	undirected	NA	NA
ADAM12	CD99	0.030077625	undirected	NA	NA
ADAM12	CD93	0.086669163	undirected	NA	NA
ADAM12	MSC	0.031465228	undirected	NA	NA
ADAM12	PLPPR2	0.024101075	undirected	NA	NA
ADAM12	SERPINH1	0.078453985	undirected	NA	NA
ADAM12	COL4A2	0.07123527	undirected	NA	NA
ADAM12	COL4A1	0.068772177	undirected	NA	NA
ADAM12	SRPX2	0.188500215	undirected	NA	NA
ADAM12	LOX	0.097868887	undirected	NA	NA
ADAM12	PLVAP	0.108945414	undirected	NA	NA
ADAM12	FAM198B	0.227728482	undirected	NA	NA
ADAM12	MICAL2	0.070155261	undirected	NA	NA
ADAM12	PCOLCE	0.222425428	undirected	NA	NA
ADAM12	COL10A1	0.188853063	undirected	NA	NA
ADAM12	C11orf96	0.089345172	undirected	NA	NA
ADAM12	GNAI2	0.033333891	undirected	NA	NA
ADAM12	GGT5	0.120472832	undirected	NA	NA
ADAM12	EIF4A3	0.023063977	undirected	NA	NA
ADAM12	LTBP3	0.031649745	undirected	NA	NA
ADAM12	VIM	0.072966153	undirected	NA	NA
ADAM12	WWTR1	0.022689455	undirected	NA	NA
ADAM12	ARF4	0.116105307	undirected	NA	NA
ADAM12	MEDAG	0.092321672	undirected	NA	NA
ADAM12	GAS1	0.200744087	undirected	NA	NA
ADAM12	PLPP4	0.199034568	undirected	NA	NA
ADAM12	SH3PXD2B	0.121073262	undirected	NA	NA
ADAM12	VAT1	0.040042409	undirected	NA	NA
ADAM12	EID1	0.029425626	undirected	NA	NA
ADAM12	A2M	0.045871413	undirected	NA	NA
ADAM12	C1QTNF3	0.131372923	undirected	NA	NA
ADAM12	C1QTNF1	0.052810621	undirected	NA	NA
ADAM12	C1QTNF6	0.080354028	undirected	NA	NA
ADAM12	CREB3L2	0.025122405	undirected	NA	NA
ADAM12	CREB3L1	0.172308446	undirected	NA	NA
ADAM12	SPARCL1	0.039916758	undirected	NA	NA
ADAM12	SERBP1	0.02184168	undirected	NA	NA
ADAM12	WIPF1	0.079168469	undirected	NA	NA
ADAM12	IL1R1	0.107352141	undirected	NA	NA
ADAM12	ERLEC1	0.041163098	undirected	NA	NA
ADAM12	RAI14	0.028198647	undirected	NA	NA
ADAM12	WBP1L	0.069921557	undirected	NA	NA
ADAM12	TMEM119	0.192798423	undirected	NA	NA
ADAM12	PMP22	0.128029635	undirected	NA	NA
ADAM12	FKBP9	0.042604135	undirected	NA	NA
ADAM12	NDN	0.021381353	undirected	NA	NA
ADAM12	SOD3	0.021957593	undirected	NA	NA
ADAM12	MRC2	0.171674446	undirected	NA	NA
ADAM12	LAMA4	0.230560737	undirected	NA	NA
ADAM12	CYR61	0.095420988	undirected	NA	NA
ADAM12	THBS2	0.197392739	undirected	NA	NA
ADAM12	THBS3	0.116076789	undirected	NA	NA
ADAM12	GOLM1	0.066566724	undirected	NA	NA
ADAM12	CSGALNACT2	0.041447494	undirected	NA	NA
ADAM12	SLC2A3	0.034207067	undirected	NA	NA
ADAM12	FMOD	0.105752627	undirected	NA	NA
ADAM12	ACTA2	0.159702695	undirected	NA	NA
ADAM12	HTRA1	0.12623358	undirected	NA	NA
ADAM12	HTRA3	0.183092843	undirected	NA	NA
ADAM12	PEA15	0.107709637	undirected	NA	NA
ADAM12	X43354	0.062015355	undirected	NA	NA
ADAM12	GPX7	0.039474855	undirected	NA	NA
ADAM12	GPX8	0.18040591	undirected	NA	NA
ADAM12	BGN	0.181555372	undirected	NA	NA
ADAM12	GIPC1	0.024389133	undirected	NA	NA
ADAM12	VCAN	0.20602813	undirected	NA	NA
ADAM12	SELE	0.02257645	undirected	NA	NA
LAMB1	LAMB2	0.035909804	undirected	NA	NA
LAMB1	CHPF	0.02291667	undirected	NA	NA
LAMB1	DCN	0.035487722	undirected	NA	NA
LAMB1	FBN1	0.105350569	undirected	NA	NA
LAMB1	NID1	0.020789727	undirected	NA	NA
LAMB1	CTSK	0.037404303	undirected	NA	NA
LAMB1	NRP1	0.020690951	undirected	NA	NA
LAMB1	NRP2	0.021220038	undirected	NA	NA
LAMB1	MXRA5	0.072600857	undirected	NA	NA
LAMB1	MXRA8	0.061025107	undirected	NA	NA
LAMB1	ANTXR1	0.071077794	undirected	NA	NA
LAMB1	LRRC17	0.041682226	undirected	NA	NA
LAMB1	LRRC15	0.072917153	undirected	NA	NA
LAMB1	FAP	0.077397071	undirected	NA	NA
LAMB1	CRISPLD2	0.032027177	undirected	NA	NA
LAMB1	SFRP2	0.047791394	undirected	NA	NA
LAMB1	COL1A2	0.114327095	undirected	NA	NA
LAMB1	COL1A1	0.104710893	undirected	NA	NA
LAMB1	COL6A1	0.100126553	undirected	NA	NA
LAMB1	COL6A3	0.099403279	undirected	NA	NA
LAMB1	COL6A2	0.088339486	undirected	NA	NA
LAMB1	EMILIN1	0.050071769	undirected	NA	NA
LAMB1	SCARF2	0.035105559	undirected	NA	NA
LAMB1	CHSY1	0.030703974	undirected	NA	NA
LAMB1	ISLR	0.044310438	undirected	NA	NA
LAMB1	DAB2	0.062618606	undirected	NA	NA
LAMB1	FIBIN	0.051657091	undirected	NA	NA
LAMB1	NREP	0.041801347	undirected	NA	NA
LAMB1	CD248	0.028524335	undirected	NA	NA
LAMB1	MIR4649	0.10897369	undirected	NA	NA
LAMB1	CDH11	0.04943466	undirected	NA	NA
LAMB1	ABL1	0.021512358	undirected	NA	NA
LAMB1	F2RL2	0.021916557	undirected	NA	NA
LAMB1	HSPG2	0.024068261	undirected	NA	NA
LAMB1	TMEM204	0.030067947	undirected	NA	NA
LAMB1	OLFML3	0.061673922	undirected	NA	NA
LAMB1	LUM	0.029151346	undirected	NA	NA
LAMB1	MIR3606	0.109937456	undirected	NA	NA
LAMB1	SMAD7	0.021311951	undirected	NA	NA
LAMB1	DPT	0.022955482	undirected	NA	NA
LAMB1	IGFBP7	0.0388282	undirected	NA	NA
LAMB1	MFGE8	0.029682021	undirected	NA	NA
LAMB1	FNDC1	0.035250587	undirected	NA	NA
LAMB1	TTYH3	0.026071957	undirected	NA	NA
LAMB1	CPQ	0.048436211	undirected	NA	NA
LAMB1	CMTM3	0.059402901	undirected	NA	NA
LAMB1	COL11A1	0.03330137	undirected	NA	NA
LAMB1	PDGFRB	0.117172989	undirected	NA	NA
LAMB1	PDGFRL	0.069174331	undirected	NA	NA
LAMB1	F2R	0.035809948	undirected	NA	NA
LAMB1	MYADM	0.023090999	undirected	NA	NA
LAMB1	PRRX1	0.029648207	undirected	NA	NA
LAMB1	ADAMTS2	0.082992977	undirected	NA	NA
LAMB1	TIMP2	0.130739156	undirected	NA	NA
LAMB1	PLXND1	0.028633008	undirected	NA	NA
LAMB1	CERCAM	0.052636271	undirected	NA	NA
LAMB1	MMP2	0.102309332	undirected	NA	NA
LAMB1	COL5A2	0.113038459	undirected	NA	NA
LAMB1	COL5A3	0.059012443	undirected	NA	NA
LAMB1	COL5A1	0.122249877	undirected	NA	NA
LAMB1	KIRREL	0.032479255	undirected	NA	NA
LAMB1	PDGFC	0.037881715	undirected	NA	NA
LAMB1	LRRC32	0.067994258	undirected	NA	NA
LAMB1	CALU	0.054944303	undirected	NA	NA
LAMB1	GREM1	0.034939489	undirected	NA	NA
LAMB1	COL12A1	0.049967735	undirected	NA	NA
LAMB1	THY1	0.072529159	undirected	NA	NA
LAMB1	TNS3	0.037565594	undirected	NA	NA
LAMB1	ANGPTL2	0.073589649	undirected	NA	NA
LAMB1	MMP14	0.075058317	undirected	NA	NA
LAMB1	MMP11	0.03125502	undirected	NA	NA
LAMB1	CALD1	0.089722722	undirected	NA	NA
LAMB1	PXDN	0.052308679	undirected	NA	NA
LAMB1	EFEMP2	0.056637895	undirected	NA	NA
LAMB1	ANPEP	0.024855812	undirected	NA	NA
LAMB1	ARL4C	0.027090124	undirected	NA	NA
LAMB1	LOXL1	0.035937764	undirected	NA	NA
LAMB1	LOXL2	0.046158919	undirected	NA	NA
LAMB1	SPARC	0.101751587	undirected	NA	NA
LAMB1	RCN3	0.028060916	undirected	NA	NA
LAMB1	CCDC80	0.02743798	undirected	NA	NA
LAMB1	OLFML2B	0.099189794	undirected	NA	NA
LAMB1	SDC2	0.038703807	undirected	NA	NA
LAMB1	COL18A1	0.042666297	undirected	NA	NA
LAMB1	CYBRD1	0.021206443	undirected	NA	NA
LAMB1	SPON2	0.023313369	undirected	NA	NA
LAMB1	SPON1	0.025234319	undirected	NA	NA
LAMB1	MYL9	0.036050685	undirected	NA	NA
LAMB1	DPYSL3	0.02013304	undirected	NA	NA
LAMB1	SLC39A14	0.030569289	undirected	NA	NA
LAMB1	BMP1	0.042776767	undirected	NA	NA
LAMB1	FN1	0.045226176	undirected	NA	NA
LAMB1	PTK7	0.0377372	undirected	NA	NA
LAMB1	MIR671	0.022309101	undirected	NA	NA
LAMB1	COL15A1	0.032598311	undirected	NA	NA
LAMB1	GLIS2	0.022397332	undirected	NA	NA
LAMB1	GFPT2	0.021997254	undirected	NA	NA
LAMB1	MIR198	0.10272876	undirected	NA	NA
LAMB1	POSTN	0.105325269	undirected	NA	NA
LAMB1	TNFAIP6	0.049622854	undirected	NA	NA
LAMB1	FBLN2	0.034650746	undirected	NA	NA
LAMB1	TGFB3	0.056063968	undirected	NA	NA
LAMB1	MFAP2	0.021859005	undirected	NA	NA
LAMB1	ASPN	0.050804131	undirected	NA	NA
LAMB1	SULF1	0.056285223	undirected	NA	NA
LAMB1	CNN1	0.0230009	undirected	NA	NA
LAMB1	CNN3	0.026659387	undirected	NA	NA
LAMB1	CLEC11A	0.02088548	undirected	NA	NA
LAMB1	COL8A2	0.033680472	undirected	NA	NA
LAMB1	COL8A1	0.049451571	undirected	NA	NA
LAMB1	COL16A1	0.025259562	undirected	NA	NA
LAMB1	TMEM263	0.023847281	undirected	NA	NA
LAMB1	CTGF	0.02777443	undirected	NA	NA
LAMB1	SFRP4	0.020924244	undirected	NA	NA
LAMB1	LAMC1	0.026778125	undirected	NA	NA
LAMB1	PLXDC2	0.028163528	undirected	NA	NA
LAMB1	FILIP1L	0.045557545	undirected	NA	NA
LAMB1	RFLNB	0.037873886	undirected	NA	NA
LAMB1	CTHRC1	0.045110666	undirected	NA	NA
LAMB1	ITGA11	0.054439002	undirected	NA	NA
LAMB1	LHFP	0.045849745	undirected	NA	NA
LAMB1	KDELR3	0.023311692	undirected	NA	NA
LAMB1	SPOCK1	0.027461721	undirected	NA	NA
LAMB1	P3H1	0.057036772	undirected	NA	NA
LAMB1	CYB5R3	0.021497822	undirected	NA	NA
LAMB1	CD93	0.030325624	undirected	NA	NA
LAMB1	SERPINH1	0.033126444	undirected	NA	NA
LAMB1	COL4A2	0.052963084	undirected	NA	NA
LAMB1	COL4A1	0.050572083	undirected	NA	NA
LAMB1	SRPX2	0.038283662	undirected	NA	NA
LAMB1	LOX	0.021284414	undirected	NA	NA
LAMB1	PLVAP	0.02727558	undirected	NA	NA
LAMB1	FAM198B	0.102070747	undirected	NA	NA
LAMB1	MICAL2	0.042539364	undirected	NA	NA
LAMB1	PCOLCE	0.081513311	undirected	NA	NA
LAMB1	COL10A1	0.035639751	undirected	NA	NA
LAMB1	GGT5	0.03049121	undirected	NA	NA
LAMB1	ARF4	0.02045841	undirected	NA	NA
LAMB1	GAS1	0.028269052	undirected	NA	NA
LAMB1	PLPP4	0.061086905	undirected	NA	NA
LAMB1	SH3PXD2B	0.038398445	undirected	NA	NA
LAMB1	A2M	0.020823613	undirected	NA	NA
LAMB1	C1QTNF3	0.023074129	undirected	NA	NA
LAMB1	C1QTNF6	0.033664138	undirected	NA	NA
LAMB1	CREB3L1	0.031544553	undirected	NA	NA
LAMB1	WIPF1	0.027335097	undirected	NA	NA
LAMB1	IL1R1	0.024967321	undirected	NA	NA
LAMB1	TMEM119	0.054498312	undirected	NA	NA
LAMB1	PMP22	0.030915034	undirected	NA	NA
LAMB1	FKBP9	0.023095857	undirected	NA	NA
LAMB1	MRC2	0.036919843	undirected	NA	NA
LAMB1	LAMA4	0.124713233	undirected	NA	NA
LAMB1	CYR61	0.025085518	undirected	NA	NA
LAMB1	THBS2	0.051978094	undirected	NA	NA
LAMB1	CSGALNACT2	0.022145576	undirected	NA	NA
LAMB1	FMOD	0.024530218	undirected	NA	NA
LAMB1	ACTA2	0.042659641	undirected	NA	NA
LAMB1	HTRA1	0.036065341	undirected	NA	NA
LAMB1	HTRA3	0.031118523	undirected	NA	NA
LAMB1	PEA15	0.023555912	undirected	NA	NA
LAMB1	GPX8	0.040652598	undirected	NA	NA
LAMB1	BGN	0.053008141	undirected	NA	NA
LAMB1	VCAN	0.077549856	undirected	NA	NA
LAMB2	TUBA1A	0.031344773	undirected	NA	NA
LAMB2	CHPF	0.034318712	undirected	NA	NA
LAMB2	DCN	0.052558815	undirected	NA	NA
LAMB2	RGS5	0.021782596	undirected	NA	NA
LAMB2	ALDH1B1	0.02907959	undirected	NA	NA
LAMB2	FBN1	0.136832074	undirected	NA	NA
LAMB2	CTSK	0.072094762	undirected	NA	NA
LAMB2	VWF	0.020127244	undirected	NA	NA
LAMB2	MXRA5	0.084930707	undirected	NA	NA
LAMB2	MXRA7	0.021422415	undirected	NA	NA
LAMB2	MXRA8	0.089618615	undirected	NA	NA
LAMB2	ITGB5	0.041748916	undirected	NA	NA
LAMB2	GADD45B	0.038789399	undirected	NA	NA
LAMB2	LRP1	0.035703646	undirected	NA	NA
LAMB2	ANTXR1	0.104620698	undirected	NA	NA
LAMB2	LRRC17	0.061108607	undirected	NA	NA
LAMB2	LRRC15	0.113606006	undirected	NA	NA
LAMB2	FAP	0.067676911	undirected	NA	NA
LAMB2	CRISPLD2	0.047460178	undirected	NA	NA
LAMB2	SFRP2	0.081922338	undirected	NA	NA
LAMB2	COL1A2	0.174056928	undirected	NA	NA
LAMB2	COL1A1	0.160666709	undirected	NA	NA
LAMB2	COL6A1	0.119360098	undirected	NA	NA
LAMB2	COL6A3	0.112830794	undirected	NA	NA
LAMB2	COL6A2	0.111517823	undirected	NA	NA
LAMB2	EMILIN1	0.109707506	undirected	NA	NA
LAMB2	SCARF2	0.059011259	undirected	NA	NA
LAMB2	COMP	0.063226044	undirected	NA	NA
LAMB2	ISLR	0.089755746	undirected	NA	NA
LAMB2	DAB2	0.088153906	undirected	NA	NA
LAMB2	CGB5	0.028410344	undirected	NA	NA
LAMB2	CGB3	0.028419953	undirected	NA	NA
LAMB2	FIBIN	0.070361789	undirected	NA	NA
LAMB2	NREP	0.059886494	undirected	NA	NA
LAMB2	KDF1	0.021356522	undirected	NA	NA
LAMB2	CD248	0.059795797	undirected	NA	NA
LAMB2	MIR4649	0.176092667	undirected	NA	NA
LAMB2	CDH11	0.071143185	undirected	NA	NA
LAMB2	F2RL2	0.026707743	undirected	NA	NA
LAMB2	HSPG2	0.020921195	undirected	NA	NA
LAMB2	TMEM204	0.066377195	undirected	NA	NA
LAMB2	OLFML3	0.104461648	undirected	NA	NA
LAMB2	LUM	0.046542939	undirected	NA	NA
LAMB2	MIR3606	0.140778294	undirected	NA	NA
LAMB2	RGS16	0.044027239	undirected	NA	NA
LAMB2	SMAD7	0.021237341	undirected	NA	NA
LAMB2	DPT	0.056976077	undirected	NA	NA
LAMB2	IGFBP7	0.054048336	undirected	NA	NA
LAMB2	IGFBP4	0.044772145	undirected	NA	NA
LAMB2	APLNR	0.032454109	undirected	NA	NA
LAMB2	MFGE8	0.034568942	undirected	NA	NA
LAMB2	FNDC1	0.070171443	undirected	NA	NA
LAMB2	EDIL3	0.045164007	undirected	NA	NA
LAMB2	EPYC	0.020682827	undirected	NA	NA
LAMB2	CPQ	0.069128381	undirected	NA	NA
LAMB2	CMTM3	0.095727912	undirected	NA	NA
LAMB2	COL11A1	0.080794053	undirected	NA	NA
LAMB2	PDGFRB	0.126786496	undirected	NA	NA
LAMB2	PDGFRL	0.118137619	undirected	NA	NA
LAMB2	F2R	0.033929846	undirected	NA	NA
LAMB2	FZD1	0.030703927	undirected	NA	NA
LAMB2	LPAR1	0.023878788	undirected	NA	NA
LAMB2	PRRX1	0.05783106	undirected	NA	NA
LAMB2	ADAMTS2	0.106646357	undirected	NA	NA
LAMB2	TIMP2	0.186912624	undirected	NA	NA
LAMB2	PLXND1	0.058014821	undirected	NA	NA
LAMB2	CERCAM	0.06985064	undirected	NA	NA
LAMB2	MMP9	0.034033609	undirected	NA	NA
LAMB2	MMP2	0.134026848	undirected	NA	NA
LAMB2	COL5A2	0.122573876	undirected	NA	NA
LAMB2	COL5A3	0.056498405	undirected	NA	NA
LAMB2	LAMP5	0.04167018	undirected	NA	NA
LAMB2	COL5A1	0.144453633	undirected	NA	NA
LAMB2	LRRC32	0.098175486	undirected	NA	NA
LAMB2	UBTD1	0.024578421	undirected	NA	NA
LAMB2	CALU	0.041945813	undirected	NA	NA
LAMB2	GREM1	0.056048737	undirected	NA	NA
LAMB2	COL12A1	0.050794619	undirected	NA	NA
LAMB2	ANXA6	0.028497483	undirected	NA	NA
LAMB2	THY1	0.135368233	undirected	NA	NA
LAMB2	TNS3	0.039500529	undirected	NA	NA
LAMB2	TNS1	0.027872683	undirected	NA	NA
LAMB2	ANGPTL2	0.10539903	undirected	NA	NA
LAMB2	MMP14	0.055477696	undirected	NA	NA
LAMB2	MMP11	0.079020312	undirected	NA	NA
LAMB2	CALD1	0.073968601	undirected	NA	NA
LAMB2	RARRES2	0.048052751	undirected	NA	NA
LAMB2	PXDN	0.048996948	undirected	NA	NA
LAMB2	EFEMP2	0.113982652	undirected	NA	NA
LAMB2	PAPSS2	0.020689057	undirected	NA	NA
LAMB2	ANPEP	0.03491305	undirected	NA	NA
LAMB2	ARL4C	0.02166536	undirected	NA	NA
LAMB2	LOXL1	0.071565178	undirected	NA	NA
LAMB2	LOXL2	0.055519979	undirected	NA	NA
LAMB2	SPARC	0.155391144	undirected	NA	NA
LAMB2	RCN3	0.051647078	undirected	NA	NA
LAMB2	RHOQ	0.021428232	undirected	NA	NA
LAMB2	ENG	0.032571258	undirected	NA	NA
LAMB2	CCDC80	0.062517643	undirected	NA	NA
LAMB2	OLFML2B	0.147796347	undirected	NA	NA
LAMB2	SDC2	0.057974079	undirected	NA	NA
LAMB2	COL18A1	0.047834544	undirected	NA	NA
LAMB2	CYBRD1	0.037500172	undirected	NA	NA
LAMB2	SPON2	0.025460125	undirected	NA	NA
LAMB2	SPON1	0.055569573	undirected	NA	NA
LAMB2	MYL9	0.077091423	undirected	NA	NA
LAMB2	DPYSL3	0.036359527	undirected	NA	NA
LAMB2	BMP1	0.043505236	undirected	NA	NA
LAMB2	DIO2	0.033532251	undirected	NA	NA
LAMB2	FN1	0.051990723	undirected	NA	NA
LAMB2	COL15A1	0.037042064	undirected	NA	NA
LAMB2	MAGED1	0.02061815	undirected	NA	NA
LAMB2	MAGED2	0.025872434	undirected	NA	NA
LAMB2	GLIS2	0.055089258	undirected	NA	NA
LAMB2	GFPT2	0.028283772	undirected	NA	NA
LAMB2	MIR198	0.138338936	undirected	NA	NA
LAMB2	POSTN	0.150597445	undirected	NA	NA
LAMB2	TNFAIP6	0.049391078	undirected	NA	NA
LAMB2	FBLN2	0.075874112	undirected	NA	NA
LAMB2	FBLN1	0.03101575	undirected	NA	NA
LAMB2	TGFB3	0.088239098	undirected	NA	NA
LAMB2	PECAM1	0.025560827	undirected	NA	NA
LAMB2	THBS4	0.029179528	undirected	NA	NA
LAMB2	MFAP2	0.041633652	undirected	NA	NA
LAMB2	ASPN	0.10313941	undirected	NA	NA
LAMB2	SULF1	0.091137341	undirected	NA	NA
LAMB2	CNN1	0.062138026	undirected	NA	NA
LAMB2	CNN3	0.046243106	undirected	NA	NA
LAMB2	CLEC11A	0.059370795	undirected	NA	NA
LAMB2	COL8A2	0.072400256	undirected	NA	NA
LAMB2	COL8A1	0.08414662	undirected	NA	NA
LAMB2	FOLR2	0.020554099	undirected	NA	NA
LAMB2	CXCL12	0.032400795	undirected	NA	NA
LAMB2	COL16A1	0.023068177	undirected	NA	NA
LAMB2	TMEM263	0.021670766	undirected	NA	NA
LAMB2	CTGF	0.059869921	undirected	NA	NA
LAMB2	SFRP4	0.057765303	undirected	NA	NA
LAMB2	PLXDC2	0.043014787	undirected	NA	NA
LAMB2	FILIP1L	0.053984778	undirected	NA	NA
LAMB2	RFLNB	0.032622904	undirected	NA	NA
LAMB2	CTHRC1	0.08220081	undirected	NA	NA
LAMB2	PRELP	0.02372455	undirected	NA	NA
LAMB2	WISP1	0.023804713	undirected	NA	NA
LAMB2	ITGA11	0.101743787	undirected	NA	NA
LAMB2	LHFP	0.056798991	undirected	NA	NA
LAMB2	MEGF6	0.028653233	undirected	NA	NA
LAMB2	KDELR2	0.020057962	undirected	NA	NA
LAMB2	KDELR3	0.033977221	undirected	NA	NA
LAMB2	P3H1	0.073220928	undirected	NA	NA
LAMB2	CYB5R3	0.02043459	undirected	NA	NA
LAMB2	CD99	0.021238019	undirected	NA	NA
LAMB2	CD93	0.03195416	undirected	NA	NA
LAMB2	SERPINH1	0.034338586	undirected	NA	NA
LAMB2	COL4A2	0.020551748	undirected	NA	NA
LAMB2	SRPX2	0.067643836	undirected	NA	NA
LAMB2	LOX	0.029011011	undirected	NA	NA
LAMB2	PLVAP	0.040874667	undirected	NA	NA
LAMB2	FAM198B	0.129465554	undirected	NA	NA
LAMB2	PCOLCE	0.12337855	undirected	NA	NA
LAMB2	COL10A1	0.075072958	undirected	NA	NA
LAMB2	C11orf96	0.028285877	undirected	NA	NA
LAMB2	GGT5	0.066119698	undirected	NA	NA
LAMB2	LTBP3	0.027859829	undirected	NA	NA
LAMB2	VIM	0.038953533	undirected	NA	NA
LAMB2	ARF4	0.025683658	undirected	NA	NA
LAMB2	MEDAG	0.02639654	undirected	NA	NA
LAMB2	GAS1	0.041187861	undirected	NA	NA
LAMB2	PLPP4	0.112815726	undirected	NA	NA
LAMB2	SH3PXD2B	0.035649941	undirected	NA	NA
LAMB2	A2M	0.034817319	undirected	NA	NA
LAMB2	C1QTNF3	0.059266466	undirected	NA	NA
LAMB2	C1QTNF1	0.025663344	undirected	NA	NA
LAMB2	C1QTNF6	0.031681951	undirected	NA	NA
LAMB2	CREB3L1	0.078920513	undirected	NA	NA
LAMB2	WIPF1	0.040380971	undirected	NA	NA
LAMB2	IL1R1	0.030052952	undirected	NA	NA
LAMB2	WBP1L	0.024993613	undirected	NA	NA
LAMB2	TMEM119	0.094121847	undirected	NA	NA
LAMB2	PMP22	0.061114382	undirected	NA	NA
LAMB2	MRC2	0.062845994	undirected	NA	NA
LAMB2	LAMA4	0.134271017	undirected	NA	NA
LAMB2	CYR61	0.046710947	undirected	NA	NA
LAMB2	THBS2	0.075210342	undirected	NA	NA
LAMB2	THBS3	0.050967107	undirected	NA	NA
LAMB2	GOLM1	0.021475772	undirected	NA	NA
LAMB2	FMOD	0.057141246	undirected	NA	NA
LAMB2	ACTA2	0.077849845	undirected	NA	NA
LAMB2	HTRA1	0.053983221	undirected	NA	NA
LAMB2	HTRA3	0.067011245	undirected	NA	NA
LAMB2	PEA15	0.040674068	undirected	NA	NA
LAMB2	GPX7	0.027085025	undirected	NA	NA
LAMB2	GPX8	0.04790838	undirected	NA	NA
LAMB2	BGN	0.088537276	undirected	NA	NA
LAMB2	VCAN	0.10947437	undirected	NA	NA
MPHOSPH6	TIMP2	0.020360853	undirected	NA	NA
TIMP1	TUBA1A	0.025068008	undirected	NA	NA
TIMP1	CTSZ	0.02351896	undirected	NA	NA
TIMP1	MXRA8	0.022920232	undirected	NA	NA
TIMP1	COL1A2	0.030318	undirected	NA	NA
TIMP1	COL1A1	0.028902832	undirected	NA	NA
TIMP1	COL6A1	0.021607626	undirected	NA	NA
TIMP1	COL6A2	0.025461465	undirected	NA	NA
TIMP1	EMILIN1	0.027788516	undirected	NA	NA
TIMP1	SCARF2	0.022045121	undirected	NA	NA
TIMP1	MIR4649	0.028693299	undirected	NA	NA
TIMP1	PRAF2	0.024308649	undirected	NA	NA
TIMP1	OLFML3	0.027314267	undirected	NA	NA
TIMP1	MIR3606	0.022032908	undirected	NA	NA
TIMP1	CMTM3	0.031017357	undirected	NA	NA
TIMP1	TIMP2	0.031857169	undirected	NA	NA
TIMP1	CERCAM	0.023693804	undirected	NA	NA
TIMP1	MMP2	0.023214779	undirected	NA	NA
TIMP1	COL5A2	0.020547548	undirected	NA	NA
TIMP1	COL5A1	0.025501184	undirected	NA	NA
TIMP1	THY1	0.028568018	undirected	NA	NA
TIMP1	EFEMP2	0.038820413	undirected	NA	NA
TIMP1	SPARC	0.027085016	undirected	NA	NA
TIMP1	RCN3	0.029609854	undirected	NA	NA
TIMP1	OLFML2B	0.031538985	undirected	NA	NA
TIMP1	MYL9	0.029386648	undirected	NA	NA
TIMP1	CD63	0.03515949	undirected	NA	NA
TIMP1	MIR198	0.029155633	undirected	NA	NA
TIMP1	POSTN	0.021253012	undirected	NA	NA
TIMP1	P3H1	0.026268257	undirected	NA	NA
TIMP1	FAM198B	0.022351563	undirected	NA	NA
TIMP1	PCOLCE	0.03260825	undirected	NA	NA
TIMP1	VIM	0.025161201	undirected	NA	NA
TIMP1	PLPP4	0.022913619	undirected	NA	NA
TIMP1	TMEM119	0.021349007	undirected	NA	NA
TIMP1	LAMA4	0.024233166	undirected	NA	NA
TIMP1	ACTA2	0.020733456	undirected	NA	NA
TIMP1	BGN	0.021149655	undirected	NA	NA
RAPGEF1	ABL1	0.032635028	undirected	NA	NA
RAPGEF1	HSPG2	0.021734346	undirected	NA	NA
RAPGEF1	TNS1	0.021400077	undirected	NA	NA
KCTD12	FBN1	0.05428404	undirected	NA	NA
KCTD12	CTSK	0.021523992	undirected	NA	NA
KCTD12	NRP1	0.026594077	undirected	NA	NA
KCTD12	MXRA5	0.034045119	undirected	NA	NA
KCTD12	ANTXR1	0.032760996	undirected	NA	NA
KCTD12	LRRC15	0.035161466	undirected	NA	NA
KCTD12	FAP	0.024504845	undirected	NA	NA
KCTD12	SFRP2	0.020851725	undirected	NA	NA
KCTD12	COL1A2	0.036184877	undirected	NA	NA
KCTD12	COL1A1	0.030511057	undirected	NA	NA
KCTD12	COL6A1	0.032930612	undirected	NA	NA
KCTD12	COL6A3	0.041483449	undirected	NA	NA
KCTD12	COL6A2	0.026882055	undirected	NA	NA
KCTD12	DAB2	0.051525832	undirected	NA	NA
KCTD12	FIBIN	0.020440103	undirected	NA	NA
KCTD12	MIR4649	0.037286053	undirected	NA	NA
KCTD12	CDH11	0.022617721	undirected	NA	NA
KCTD12	C5AR1	0.022759687	undirected	NA	NA
KCTD12	MIR3606	0.045638888	undirected	NA	NA
KCTD12	FNDC1	0.023545378	undirected	NA	NA
KCTD12	PDGFRB	0.047966683	undirected	NA	NA
KCTD12	PDGFRL	0.032810579	undirected	NA	NA
KCTD12	F2R	0.023720634	undirected	NA	NA
KCTD12	ADAMTS2	0.043613275	undirected	NA	NA
KCTD12	TIMP2	0.049191804	undirected	NA	NA
KCTD12	MMP2	0.040001272	undirected	NA	NA
KCTD12	COL5A2	0.041103138	undirected	NA	NA
KCTD12	COL5A1	0.038788486	undirected	NA	NA
KCTD12	LRRC32	0.03417326	undirected	NA	NA
KCTD12	COL12A1	0.022168978	undirected	NA	NA
KCTD12	THY1	0.020958918	undirected	NA	NA
KCTD12	TNS3	0.040347375	undirected	NA	NA
KCTD12	ANGPTL2	0.039539155	undirected	NA	NA
KCTD12	CALD1	0.024185878	undirected	NA	NA
KCTD12	SPARC	0.028068291	undirected	NA	NA
KCTD12	ENG	0.025268907	undirected	NA	NA
KCTD12	OLFML2B	0.033078976	undirected	NA	NA
KCTD12	MRC1	0.031121075	undirected	NA	NA
KCTD12	COL15A1	0.027756945	undirected	NA	NA
KCTD12	MIR198	0.03669873	undirected	NA	NA
KCTD12	POSTN	0.035419438	undirected	NA	NA
KCTD12	TGFB3	0.026877377	undirected	NA	NA
KCTD12	PECAM1	0.042075259	undirected	NA	NA
KCTD12	ASPN	0.021033605	undirected	NA	NA
KCTD12	SULF1	0.023237855	undirected	NA	NA
KCTD12	COL8A1	0.026514323	undirected	NA	NA
KCTD12	FOLR2	0.037516843	undirected	NA	NA
KCTD12	FILIP1L	0.021563542	undirected	NA	NA
KCTD12	LHFP	0.026092878	undirected	NA	NA
KCTD12	CD93	0.043244152	undirected	NA	NA
KCTD12	FAM198B	0.051947726	undirected	NA	NA
KCTD12	PCOLCE	0.024463143	undirected	NA	NA
KCTD12	SH3PXD2B	0.020270656	undirected	NA	NA
KCTD12	A2M	0.035129151	undirected	NA	NA
KCTD12	WIPF1	0.055995803	undirected	NA	NA
KCTD12	TMEM119	0.024338071	undirected	NA	NA
KCTD12	LAMA4	0.048433234	undirected	NA	NA
KCTD12	THBS2	0.02073468	undirected	NA	NA
KCTD12	VCAN	0.039651244	undirected	NA	NA
TUBA1A	CHPF	0.036786632	undirected	NA	NA
TUBA1A	DCN	0.020871063	undirected	NA	NA
TUBA1A	FBN1	0.042589062	undirected	NA	NA
TUBA1A	MXRA5	0.027826217	undirected	NA	NA
TUBA1A	MXRA8	0.058933541	undirected	NA	NA
TUBA1A	ANTXR1	0.026207064	undirected	NA	NA
TUBA1A	LRRC17	0.026729102	undirected	NA	NA
TUBA1A	LRRC15	0.03944502	undirected	NA	NA
TUBA1A	FAP	0.024923337	undirected	NA	NA
TUBA1A	COL1A2	0.079835043	undirected	NA	NA
TUBA1A	COL1A1	0.074127681	undirected	NA	NA
TUBA1A	COL6A1	0.054999194	undirected	NA	NA
TUBA1A	COL6A3	0.045453716	undirected	NA	NA
TUBA1A	COL6A2	0.069207534	undirected	NA	NA
TUBA1A	EMILIN1	0.083077034	undirected	NA	NA
TUBA1A	SCARF2	0.074587079	undirected	NA	NA
TUBA1A	ISLR	0.023124942	undirected	NA	NA
TUBA1A	DAB2	0.02537657	undirected	NA	NA
TUBA1A	FIBIN	0.046102606	undirected	NA	NA
TUBA1A	NREP	0.023771555	undirected	NA	NA
TUBA1A	CD248	0.036871248	undirected	NA	NA
TUBA1A	MIR4649	0.063088929	undirected	NA	NA
TUBA1A	CDH11	0.024535784	undirected	NA	NA
TUBA1A	PRAF2	0.054678755	undirected	NA	NA
TUBA1A	OLFML3	0.06939708	undirected	NA	NA
TUBA1A	FAM109B	0.034006717	undirected	NA	NA
TUBA1A	KLF2	0.029620218	undirected	NA	NA
TUBA1A	PALM	0.020207559	undirected	NA	NA
TUBA1A	LUM	0.023563922	undirected	NA	NA
TUBA1A	MIR3606	0.056511897	undirected	NA	NA
TUBA1A	DPT	0.020843252	undirected	NA	NA
TUBA1A	IGFBP7	0.020037431	undirected	NA	NA
TUBA1A	IGFBP4	0.027434546	undirected	NA	NA
TUBA1A	CPQ	0.040291804	undirected	NA	NA
TUBA1A	CMTM3	0.071788151	undirected	NA	NA
TUBA1A	SNHG18	0.044190257	undirected	NA	NA
TUBA1A	PDGFRB	0.035564449	undirected	NA	NA
TUBA1A	PDGFRL	0.045778598	undirected	NA	NA
TUBA1A	ADAMTS2	0.026442761	undirected	NA	NA
TUBA1A	TIMP2	0.072006211	undirected	NA	NA
TUBA1A	PLXND1	0.020387918	undirected	NA	NA
TUBA1A	CERCAM	0.063633431	undirected	NA	NA
TUBA1A	MMP2	0.054186605	undirected	NA	NA
TUBA1A	COL5A2	0.052507658	undirected	NA	NA
TUBA1A	LAMP5	0.020976607	undirected	NA	NA
TUBA1A	COL5A1	0.067677117	undirected	NA	NA
TUBA1A	LRRC32	0.025081816	undirected	NA	NA
TUBA1A	C11orf24	0.020354352	undirected	NA	NA
TUBA1A	ANXA6	0.024328408	undirected	NA	NA
TUBA1A	THY1	0.053165547	undirected	NA	NA
TUBA1A	ANGPTL2	0.031453033	undirected	NA	NA
TUBA1A	MMP14	0.022395671	undirected	NA	NA
TUBA1A	MMP13	0.021368469	undirected	NA	NA
TUBA1A	CALD1	0.024580497	undirected	NA	NA
TUBA1A	RARRES2	0.04678811	undirected	NA	NA
TUBA1A	EFEMP2	0.110465319	undirected	NA	NA
TUBA1A	LOXL1	0.034800627	undirected	NA	NA
TUBA1A	LOXL2	0.027308758	undirected	NA	NA
TUBA1A	SPARC	0.059554318	undirected	NA	NA
TUBA1A	RCN3	0.082950187	undirected	NA	NA
TUBA1A	OLFML2B	0.085787339	undirected	NA	NA
TUBA1A	SDC2	0.040484334	undirected	NA	NA
TUBA1A	MYL9	0.060114576	undirected	NA	NA
TUBA1A	LGALS1	0.036852435	undirected	NA	NA
TUBA1A	BMP1	0.022439167	undirected	NA	NA
TUBA1A	MAGED1	0.048147941	undirected	NA	NA
TUBA1A	MAGED2	0.049748525	undirected	NA	NA
TUBA1A	CD63	0.023879583	undirected	NA	NA
TUBA1A	GLIS2	0.02030547	undirected	NA	NA
TUBA1A	GFPT2	0.031659891	undirected	NA	NA
TUBA1A	MIR198	0.062055832	undirected	NA	NA
TUBA1A	POSTN	0.047702404	undirected	NA	NA
TUBA1A	TNFAIP6	0.021774313	undirected	NA	NA
TUBA1A	FBLN1	0.030402862	undirected	NA	NA
TUBA1A	TGFB3	0.030230915	undirected	NA	NA
TUBA1A	MFAP2	0.044660057	undirected	NA	NA
TUBA1A	ASPN	0.035243045	undirected	NA	NA
TUBA1A	SULF1	0.024475928	undirected	NA	NA
TUBA1A	CNN1	0.025211652	undirected	NA	NA
TUBA1A	CNN3	0.024705861	undirected	NA	NA
TUBA1A	CLEC11A	0.047641481	undirected	NA	NA
TUBA1A	COL8A2	0.033482257	undirected	NA	NA
TUBA1A	COL8A1	0.020895614	undirected	NA	NA
TUBA1A	TMEM263	0.024405325	undirected	NA	NA
TUBA1A	CTGF	0.029365368	undirected	NA	NA
TUBA1A	MARCKS	0.023085902	undirected	NA	NA
TUBA1A	RFLNB	0.023259421	undirected	NA	NA
TUBA1A	CTHRC1	0.029754699	undirected	NA	NA
TUBA1A	ITGA11	0.03254065	undirected	NA	NA
TUBA1A	KDELR2	0.036482172	undirected	NA	NA
TUBA1A	KDELR3	0.042924454	undirected	NA	NA
TUBA1A	P3H4	0.042080074	undirected	NA	NA
TUBA1A	P3H1	0.075073624	undirected	NA	NA
TUBA1A	CD99	0.031185244	undirected	NA	NA
TUBA1A	SERPINH1	0.026538876	undirected	NA	NA
TUBA1A	SRPX2	0.025405386	undirected	NA	NA
TUBA1A	FAM198B	0.044667164	undirected	NA	NA
TUBA1A	PCOLCE	0.078258369	undirected	NA	NA
TUBA1A	C11orf96	0.030812003	undirected	NA	NA
TUBA1A	GGT5	0.021559494	undirected	NA	NA
TUBA1A	LTBP3	0.02389591	undirected	NA	NA
TUBA1A	VIM	0.06633487	undirected	NA	NA
TUBA1A	ARF4	0.026706381	undirected	NA	NA
TUBA1A	GAS1	0.031097252	undirected	NA	NA
TUBA1A	PLPP4	0.06071333	undirected	NA	NA
TUBA1A	CUL7	0.023171524	undirected	NA	NA
TUBA1A	C1QTNF3	0.046216938	undirected	NA	NA
TUBA1A	CREB3L1	0.029626849	undirected	NA	NA
TUBA1A	TMEM119	0.061555213	undirected	NA	NA
TUBA1A	PMP22	0.044111943	undirected	NA	NA
TUBA1A	NDN	0.039305293	undirected	NA	NA
TUBA1A	MRC2	0.032486762	undirected	NA	NA
TUBA1A	FAM127A	0.028103914	undirected	NA	NA
TUBA1A	LAMA4	0.052261376	undirected	NA	NA
TUBA1A	CYR61	0.030893227	undirected	NA	NA
TUBA1A	THBS3	0.037708648	undirected	NA	NA
TUBA1A	ACTA2	0.031203728	undirected	NA	NA
TUBA1A	HTRA1	0.02340657	undirected	NA	NA
TUBA1A	HTRA3	0.029477853	undirected	NA	NA
TUBA1A	GPX7	0.042973016	undirected	NA	NA
TUBA1A	GPX8	0.052824941	undirected	NA	NA
TUBA1A	BGN	0.046588317	undirected	NA	NA
TUBA1A	VCAN	0.023628237	undirected	NA	NA
GPC4	MXRA8	0.020740584	undirected	NA	NA
GPC4	COL1A2	0.030821879	undirected	NA	NA
GPC4	COL1A1	0.030293382	undirected	NA	NA
GPC4	EMILIN1	0.027726537	undirected	NA	NA
GPC4	MIR4649	0.034697466	undirected	NA	NA
GPC4	OLFML3	0.022297559	undirected	NA	NA
GPC4	EDIL3	0.021627737	undirected	NA	NA
GPC4	CMTM3	0.030272893	undirected	NA	NA
GPC4	PDGFRB	0.020962	undirected	NA	NA
GPC4	TIMP2	0.036521914	undirected	NA	NA
GPC4	MMP2	0.024476941	undirected	NA	NA
GPC4	COL5A2	0.02028596	undirected	NA	NA
GPC4	COL5A1	0.02566831	undirected	NA	NA
GPC4	LRRC32	0.021762844	undirected	NA	NA
GPC4	THY1	0.030540486	undirected	NA	NA
GPC4	CALD1	0.029981888	undirected	NA	NA
GPC4	EFEMP2	0.031274966	undirected	NA	NA
GPC4	SPARC	0.033871053	undirected	NA	NA
GPC4	OLFML2B	0.02735001	undirected	NA	NA
GPC4	SDC2	0.023005038	undirected	NA	NA
GPC4	MYL9	0.046494448	undirected	NA	NA
GPC4	FN1	0.055327209	undirected	NA	NA
GPC4	MIR198	0.038095374	undirected	NA	NA
GPC4	POSTN	0.027461606	undirected	NA	NA
GPC4	SULF1	0.020058291	undirected	NA	NA
GPC4	CNN1	0.065331898	undirected	NA	NA
GPC4	CTGF	0.061002678	undirected	NA	NA
GPC4	ITGA11	0.027133682	undirected	NA	NA
GPC4	ACTG2	0.089901199	undirected	NA	NA
GPC4	FAM198B	0.023008311	undirected	NA	NA
GPC4	PCOLCE	0.026999841	undirected	NA	NA
GPC4	PLPP4	0.027206677	undirected	NA	NA
GPC4	LAMA4	0.023337211	undirected	NA	NA
GPC4	CYR61	0.030051715	undirected	NA	NA
GPC4	ACTA2	0.058513279	undirected	NA	NA
GPC4	BGN	0.02566589	undirected	NA	NA
CHPF	DCN	0.053641758	undirected	NA	NA
CHPF	FBN1	0.105469029	undirected	NA	NA
CHPF	CTSK	0.028831411	undirected	NA	NA
CHPF	MXRA5	0.074682409	undirected	NA	NA
CHPF	MXRA8	0.142459458	undirected	NA	NA
CHPF	ANTXR1	0.053535271	undirected	NA	NA
CHPF	LRRC17	0.037965652	undirected	NA	NA
CHPF	LRRC15	0.097983824	undirected	NA	NA
CHPF	FAP	0.064837134	undirected	NA	NA
CHPF	SFRP2	0.030917038	undirected	NA	NA
CHPF	COL1A2	0.161451361	undirected	NA	NA
CHPF	COL1A1	0.150609766	undirected	NA	NA
CHPF	COL6A1	0.12388558	undirected	NA	NA
CHPF	COL6A3	0.118593667	undirected	NA	NA
CHPF	COL6A2	0.144078536	undirected	NA	NA
CHPF	EMILIN1	0.076616118	undirected	NA	NA
CHPF	SCARF2	0.112297433	undirected	NA	NA
CHPF	RRBP1	0.024898016	undirected	NA	NA
CHPF	ISLR	0.033775114	undirected	NA	NA
CHPF	DAB2	0.049438341	undirected	NA	NA
CHPF	CGB5	0.021950703	undirected	NA	NA
CHPF	CGB3	0.022005735	undirected	NA	NA
CHPF	FIBIN	0.11101815	undirected	NA	NA
CHPF	NREP	0.025497138	undirected	NA	NA
CHPF	CD248	0.032958217	undirected	NA	NA
CHPF	MIR4649	0.120006837	undirected	NA	NA
CHPF	CDH11	0.050730432	undirected	NA	NA
CHPF	PRAF2	0.021239005	undirected	NA	NA
CHPF	OLFML3	0.120850606	undirected	NA	NA
CHPF	LUM	0.044218971	undirected	NA	NA
CHPF	MIR3606	0.145253977	undirected	NA	NA
CHPF	DPT	0.026542098	undirected	NA	NA
CHPF	IGFBP7	0.029696593	undirected	NA	NA
CHPF	MFGE8	0.021512346	undirected	NA	NA
CHPF	FNDC1	0.028709282	undirected	NA	NA
CHPF	CPQ	0.067000605	undirected	NA	NA
CHPF	CMTM3	0.083358409	undirected	NA	NA
CHPF	PDGFRB	0.075741052	undirected	NA	NA
CHPF	PDGFRL	0.101805519	undirected	NA	NA
CHPF	FZD1	0.027932388	undirected	NA	NA
CHPF	LPAR1	0.031640128	undirected	NA	NA
CHPF	PRRX1	0.02800017	undirected	NA	NA
CHPF	ADAMTS2	0.059385702	undirected	NA	NA
CHPF	TIMP2	0.145352976	undirected	NA	NA
CHPF	PLOD1	0.027121499	undirected	NA	NA
CHPF	PLXND1	0.029097572	undirected	NA	NA
CHPF	CERCAM	0.099016575	undirected	NA	NA
CHPF	MMP2	0.130879265	undirected	NA	NA
CHPF	COL5A2	0.138978266	undirected	NA	NA
CHPF	COL5A3	0.036194445	undirected	NA	NA
CHPF	COL5A1	0.152995617	undirected	NA	NA
CHPF	PDGFC	0.021441821	undirected	NA	NA
CHPF	LRRC32	0.040869463	undirected	NA	NA
CHPF	C11orf24	0.026229452	undirected	NA	NA
CHPF	FAM114A1	0.028701935	undirected	NA	NA
CHPF	CALU	0.040641242	undirected	NA	NA
CHPF	COL12A1	0.025016116	undirected	NA	NA
CHPF	THY1	0.078664192	undirected	NA	NA
CHPF	ANGPTL2	0.063592883	undirected	NA	NA
CHPF	MMP14	0.051173681	undirected	NA	NA
CHPF	MMP13	0.066411669	undirected	NA	NA
CHPF	CALD1	0.049930845	undirected	NA	NA
CHPF	RARRES2	0.030028688	undirected	NA	NA
CHPF	PXDN	0.030200424	undirected	NA	NA
CHPF	EFEMP2	0.127508623	undirected	NA	NA
CHPF	ARL4C	0.02835119	undirected	NA	NA
CHPF	LOXL1	0.060205441	undirected	NA	NA
CHPF	LOXL2	0.058700664	undirected	NA	NA
CHPF	SPARC	0.115082944	undirected	NA	NA
CHPF	RCN3	0.081138937	undirected	NA	NA
CHPF	CCDC80	0.02501048	undirected	NA	NA
CHPF	OLFML2B	0.162356265	undirected	NA	NA
CHPF	SDC2	0.077741227	undirected	NA	NA
CHPF	MYL9	0.068698271	undirected	NA	NA
CHPF	BMP1	0.037011746	undirected	NA	NA
CHPF	FN1	0.029805263	undirected	NA	NA
CHPF	COL15A1	0.0221085	undirected	NA	NA
CHPF	MAGED1	0.029850911	undirected	NA	NA
CHPF	MAGED2	0.035359436	undirected	NA	NA
CHPF	GFPT2	0.026243693	undirected	NA	NA
CHPF	MIR198	0.125255889	undirected	NA	NA
CHPF	POSTN	0.100499217	undirected	NA	NA
CHPF	TNFAIP6	0.04487588	undirected	NA	NA
CHPF	FBLN2	0.02280945	undirected	NA	NA
CHPF	FBLN1	0.048463776	undirected	NA	NA
CHPF	TGFB3	0.044969738	undirected	NA	NA
CHPF	MFAP2	0.029351906	undirected	NA	NA
CHPF	ASPN	0.053355815	undirected	NA	NA
CHPF	SULF1	0.042805162	undirected	NA	NA
CHPF	CNN1	0.021158812	undirected	NA	NA
CHPF	CNN3	0.02479502	undirected	NA	NA
CHPF	CLEC11A	0.040997516	undirected	NA	NA
CHPF	COL8A2	0.055006812	undirected	NA	NA
CHPF	COL8A1	0.042477135	undirected	NA	NA
CHPF	TMEM263	0.028761579	undirected	NA	NA
CHPF	CTGF	0.027009055	undirected	NA	NA
CHPF	PLXDC2	0.025283693	undirected	NA	NA
CHPF	FILIP1L	0.031920378	undirected	NA	NA
CHPF	RFLNB	0.029088729	undirected	NA	NA
CHPF	CTHRC1	0.050167072	undirected	NA	NA
CHPF	ITGA11	0.060278589	undirected	NA	NA
CHPF	LHFP	0.020514024	undirected	NA	NA
CHPF	SCG2	0.023463781	undirected	NA	NA
CHPF	KDELR2	0.052487823	undirected	NA	NA
CHPF	KDELR3	0.094570613	undirected	NA	NA
CHPF	P3H4	0.030966675	undirected	NA	NA
CHPF	P3H1	0.131558826	undirected	NA	NA
CHPF	CYB5R3	0.02844161	undirected	NA	NA
CHPF	SERPINH1	0.0331992	undirected	NA	NA
CHPF	SRPX2	0.034791107	undirected	NA	NA
CHPF	FAM198B	0.096438001	undirected	NA	NA
CHPF	PCOLCE	0.163128831	undirected	NA	NA
CHPF	C11orf96	0.029972825	undirected	NA	NA
CHPF	GGT5	0.021698478	undirected	NA	NA
CHPF	VIM	0.035584305	undirected	NA	NA
CHPF	ARF4	0.047298752	undirected	NA	NA
CHPF	GAS1	0.053405276	undirected	NA	NA
CHPF	PLPP4	0.097989996	undirected	NA	NA
CHPF	SH3PXD2B	0.024999138	undirected	NA	NA
CHPF	C1QTNF3	0.039422828	undirected	NA	NA
CHPF	C1QTNF6	0.022592102	undirected	NA	NA
CHPF	CREB3L1	0.038764432	undirected	NA	NA
CHPF	TMEM119	0.09570693	undirected	NA	NA
CHPF	PMP22	0.038801581	undirected	NA	NA
CHPF	MRC2	0.046230228	undirected	NA	NA
CHPF	LAMA4	0.108151214	undirected	NA	NA
CHPF	CYR61	0.022075216	undirected	NA	NA
CHPF	THBS2	0.034326491	undirected	NA	NA
CHPF	THBS3	0.039965427	undirected	NA	NA
CHPF	ACTA2	0.046379367	undirected	NA	NA
CHPF	HTRA1	0.032617226	undirected	NA	NA
CHPF	HTRA3	0.047329734	undirected	NA	NA
CHPF	GPX7	0.021687542	undirected	NA	NA
CHPF	GPX8	0.108325415	undirected	NA	NA
CHPF	BGN	0.082982896	undirected	NA	NA
CHPF	VCAN	0.046246888	undirected	NA	NA
PAM	FBN1	0.03816702	undirected	NA	NA
PAM	MXRA5	0.025835161	undirected	NA	NA
PAM	ANTXR1	0.028166319	undirected	NA	NA
PAM	LRRC15	0.028171126	undirected	NA	NA
PAM	FAP	0.020690711	undirected	NA	NA
PAM	COL1A2	0.035647927	undirected	NA	NA
PAM	COL1A1	0.031768198	undirected	NA	NA
PAM	COL6A1	0.031282696	undirected	NA	NA
PAM	COL6A3	0.034043015	undirected	NA	NA
PAM	COL6A2	0.026679997	undirected	NA	NA
PAM	DAB2	0.022744546	undirected	NA	NA
PAM	MIR4649	0.036970757	undirected	NA	NA
PAM	MIR3606	0.038283487	undirected	NA	NA
PAM	PDGFRB	0.035829284	undirected	NA	NA
PAM	PDGFRL	0.026432532	undirected	NA	NA
PAM	ADAMTS2	0.029628121	undirected	NA	NA
PAM	TIMP2	0.043807318	undirected	NA	NA
PAM	MMP2	0.033516213	undirected	NA	NA
PAM	COL5A2	0.03621912	undirected	NA	NA
PAM	COL5A1	0.036432662	undirected	NA	NA
PAM	LRRC32	0.02291836	undirected	NA	NA
PAM	THY1	0.023186531	undirected	NA	NA
PAM	ANGPTL2	0.027490962	undirected	NA	NA
PAM	CALD1	0.020668384	undirected	NA	NA
PAM	SPARC	0.030835176	undirected	NA	NA
PAM	OLFML2B	0.029657796	undirected	NA	NA
PAM	MIR198	0.030091148	undirected	NA	NA
PAM	POSTN	0.035432184	undirected	NA	NA
PAM	SULF1	0.020621911	undirected	NA	NA
PAM	COL8A1	0.02047265	undirected	NA	NA
PAM	FAM198B	0.036663675	undirected	NA	NA
PAM	PCOLCE	0.024446696	undirected	NA	NA
PAM	LAMA4	0.035718099	undirected	NA	NA
PAM	VCAN	0.028710968	undirected	NA	NA
DCN	RGS5	0.031575606	undirected	NA	NA
DCN	FBN1	0.246472891	undirected	NA	NA
DCN	CTSK	0.078559348	undirected	NA	NA
DCN	CTSO	0.04334464	undirected	NA	NA
DCN	VWF	0.028965203	undirected	NA	NA
DCN	NRP1	0.026307201	undirected	NA	NA
DCN	NRP2	0.020346059	undirected	NA	NA
DCN	MXRA5	0.1511247	undirected	NA	NA
DCN	MXRA8	0.177817906	undirected	NA	NA
DCN	ITGB5	0.036993192	undirected	NA	NA
DCN	GADD45B	0.021800674	undirected	NA	NA
DCN	LRP1	0.040243896	undirected	NA	NA
DCN	ANTXR1	0.143161706	undirected	NA	NA
DCN	LRRC17	0.076837184	undirected	NA	NA
DCN	LRRC15	0.213990264	undirected	NA	NA
DCN	FAP	0.098825284	undirected	NA	NA
DCN	CRISPLD2	0.049335282	undirected	NA	NA
DCN	SFRP2	0.072249192	undirected	NA	NA
DCN	COL1A2	0.230370689	undirected	NA	NA
DCN	COL1A1	0.199282006	undirected	NA	NA
DCN	COL6A1	0.201644127	undirected	NA	NA
DCN	COL6A3	0.238033898	undirected	NA	NA
DCN	COL6A2	0.19307767	undirected	NA	NA
DCN	EMILIN1	0.080736606	undirected	NA	NA
DCN	SCARF2	0.087525461	undirected	NA	NA
DCN	RRBP1	0.021077416	undirected	NA	NA
DCN	CHSY1	0.021737575	undirected	NA	NA
DCN	COMP	0.05566891	undirected	NA	NA
DCN	ISLR	0.068859332	undirected	NA	NA
[truncated: 18,500 more rows]
